# Supplementary material for: Comprehensive Phosphoproteomic Analysis of Pepper Fruit Development Provides Insight into Plant Signaling Transduction
Source: Int J Mol Sci. 2020 Mar 13;21(6):1962. doi: 10.3390/ijms21061962 (PMC7139842; doi:10.3390/ijms21061962)
Supplement: Supplementary file 1 [file ijms-21-01962-s001.zip › Supplementary files/Table S1.xlsx]

## Sheet: Sheet1
Table S1. Pepper phosphorylated peptide intensity data during fruit development.
Protein	Protein Name	Mol weight [kDa]	Sequence length	Position	Amino acid	Sequence window	Score	Score for localization	Phospho (STY) Probabilities	Phospho (STY) Score diffs	Position in peptide	Charge	Mass error [ppm]	Reporter intensity IMG-1	Reporter intensity IMG-2	Reporter intensity IMG-3	Reporter intensity MG-1	Reporter intensity MG-2	Reporter intensity MG-3	Reporter intensity Br-1	Reporter intensity Br-2	Reporter intensity Br-3	Reporter intensity MR-1	Reporter intensity MR-2	Reporter intensity MR-3
A0A023JGD5	MAF1	15.325	142	131	S	VESKALEAPAVAEESSTGEVESVETEP____	58.997	58.997	ALEAPAVAEES(0.093)S(0.477)T(0.477)GEVES(0.477)VET(0.477)EP	ALEAPAVAEES(-8.11)S(0)T(0)GEVES(0)VET(0)EP	12	3	0.93146
A0A023JGD5	MAF1	15.325	142	137	S	EAPAVAEESSTGEVESVETEP__________	66.325	58.997	ALEAPAVAEES(0.093)S(0.477)T(0.477)GEVES(0.477)VET(0.477)EP	ALEAPAVAEES(-8.11)S(0)T(0)GEVES(0)VET(0)EP	18	3	0.93146
A0A023JGD5	MAF1	15.325	142	114	S	RMIETVKSRSAPAAESEVESKALEAPAVAEE	56.482	56.482	S(0.003)APAAES(0.997)EVESK	S(-25.09)APAAES(25.09)EVES(-34.25)K	7	3	0.050006		4406.4	4258.8		5739.2	4612.7		3490.9	2403		2662.5	1468.6
A0A023JGD5	MAF1	15.325	142	140	T	AVAEESSTGEVESVETEP_____________	66.325	58.997	ALEAPAVAEES(0.093)S(0.477)T(0.477)GEVES(0.477)VET(0.477)EP	ALEAPAVAEES(-8.11)S(0)T(0)GEVES(0)VET(0)EP	21	3	0.93146
A0A023JGD5	MAF1	15.325	142	132	T	ESKALEAPAVAEESSTGEVESVETEP_____	58.997	58.997	ALEAPAVAEES(0.093)S(0.477)T(0.477)GEVES(0.477)VET(0.477)EP	ALEAPAVAEES(-8.11)S(0)T(0)GEVES(0)VET(0)EP	13	3	0.93146
A0A075B8I5	ABA-responsive protein 1	31.696	284	25	S	PKVQESEPQAPSIPTSSSSDEKEKQPEMDQQ	53.091	53.091	VQESEPQAPS(0.001)IPT(0.2)S(0.2)S(0.2)S(0.2)S(0.2)DEKEKQPEMDQQK	VQES(-50.86)EPQAPS(-24.14)IPT(0)S(0)S(0)S(0)S(0)DEKEKQPEMDQQK	14	5	-0.012009
A0A075B8I5	ABA-responsive protein 1	31.696	284	26	S	KVQESEPQAPSIPTSSSSDEKEKQPEMDQQK	53.091	53.091	VQESEPQAPS(0.001)IPT(0.2)S(0.2)S(0.2)S(0.2)S(0.2)DEKEKQPEMDQQK	VQES(-50.86)EPQAPS(-24.14)IPT(0)S(0)S(0)S(0)S(0)DEKEKQPEMDQQK	15	5	-0.012009
A0A075B8I5	ABA-responsive protein 1	31.696	284	24	T	QPKVQESEPQAPSIPTSSSSDEKEKQPEMDQ	53.091	53.091	VQESEPQAPS(0.001)IPT(0.2)S(0.2)S(0.2)S(0.2)S(0.2)DEKEKQPEMDQQK	VQES(-50.86)EPQAPS(-24.14)IPT(0)S(0)S(0)S(0)S(0)DEKEKQPEMDQQK	13	5	-0.012009
A0A075B8I5	ABA-responsive protein 1	31.696	284	27	S	VQESEPQAPSIPTSSSSDEKEKQPEMDQQKW	53.091	53.091	VQESEPQAPS(0.001)IPT(0.2)S(0.2)S(0.2)S(0.2)S(0.2)DEKEKQPEMDQQK	VQES(-50.86)EPQAPS(-24.14)IPT(0)S(0)S(0)S(0)S(0)DEKEKQPEMDQQK	16	5	-0.012009
A0A075B8I5	ABA-responsive protein 1	31.696	284	28	S	QESEPQAPSIPTSSSSDEKEKQPEMDQQKWG	53.091	53.091	VQESEPQAPS(0.001)IPT(0.2)S(0.2)S(0.2)S(0.2)S(0.2)DEKEKQPEMDQQK	VQES(-50.86)EPQAPS(-24.14)IPT(0)S(0)S(0)S(0)S(0)DEKEKQPEMDQQK	17	5	-0.012009
A0A076V4W1	DSR6	25.755	235	122	T	PLHRGFLAGNLLGSRTSFGERPPAPLPQSSP	130.6	115.88	T(0.5)S(0.5)FGERPPAPLPQS(0.425)S(0.575)PR	T(0)S(0)FGERPPAPLPQS(-1.3)S(1.3)PR	1	3	-0.086911	10101		9276.2	11170		9691.9	7579.5		6567.9	3517.1		2959.6
A0A076V4W1	DSR6	25.755	235	135	S	SRTSFGERPPAPLPQSSPRHKRKNLLELFKE	130.6	113.54	T(0.098)S(0.902)FGERPPAPLPQS(0.5)S(0.5)PR	T(-9.63)S(9.63)FGERPPAPLPQS(0)S(0)PR	14	3	-0.28835	10101	9887.4		11170	12509		7579.5	7979.9		3517.1	3072.9
A0A076V4W1	DSR6	25.755	235	123	S	LHRGFLAGNLLGSRTSFGERPPAPLPQSSPR	130.6	113.54	T(0.098)S(0.902)FGERPPAPLPQS(0.5)S(0.5)PR	T(-9.63)S(9.63)FGERPPAPLPQS(0)S(0)PR	2	3	-0.28835	10101	9887.4	9276.2	11170	12509	9691.9	7579.5	7979.9	6567.9	3517.1	3072.9	2959.6
A0A076V4W1	DSR6	25.755	235	136	S	RTSFGERPPAPLPQSSPRHKRKNLLELFKES	130.6	115.88	T(0.5)S(0.5)FGERPPAPLPQS(0.425)S(0.575)PR	T(0)S(0)FGERPPAPLPQS(-1.3)S(1.3)PR	15	3	-0.086911	10101	9887.4	9276.2	11170	12509	9691.9	7579.5	7979.9	6567.9	3517.1	3072.9	2959.6
A0A088BHA3	Mitogen-activated protein kinase kinase	39.544	357	31	T	PPDEVNLSKFLTESGTFKDGDLLVNRDGVRI	121.26	112.58	FLT(0.014)ES(0.136)GT(0.85)FKDGDLLVNR	FLT(-17.74)ES(-7.95)GT(7.95)FKDGDLLVNR	7	3	0.12853	13158	11905	15148	20124	19319	24544	2739.8	2125.3	2877.8	1123.6	1852.9	1987.3
A0A089N971	Capsanthin/capsorubin synthase	56.757	498	222	S	RKISGSLIVDASGYASDFIEYDKPRNHGYQV	232.53	232.53	KISGSLIVDASGYAS(1)DFIEYDKPR	KIS(-158.6)GS(-159.74)LIVDAS(-65.19)GY(-97.85)AS(65.19)DFIEY(-130.32)DKPR	15	4	0.075687	5634.6		8390.8	3305.3		6854.9	10198		21290	21273		41827
A0A097F7F9	Physalis organ size 1	33.991	297	6	S	__________MDATDSSNDEEEKLHGEKSKR	46.592	36.847	DAT(0.333)DS(0.333)S(0.333)NDEEEK	DAT(0)DS(0)S(0)NDEEEK	5	3	4.6932
A0A097F7F9	Physalis organ size 1	33.991	297	7	S	_________MDATDSSNDEEEKLHGEKSKRR	46.592	36.847	DAT(0.333)DS(0.333)S(0.333)NDEEEK	DAT(0)DS(0)S(0)NDEEEK	6	3	4.6932
A0A097F7F9	Physalis organ size 1	33.991	297	4	T	____________MDATDSSNDEEEKLHGEKS	46.592	36.847	DAT(0.333)DS(0.333)S(0.333)NDEEEK	DAT(0)DS(0)S(0)NDEEEK	3	3	4.6932
A0A0A0Y1N1	Fibrillin 1 protein	35.232	322	116	S	QLTDSFYGTNRGLSASSETRAEIVELITQLE	91.752	91.752	GLS(0.05)AS(0.89)S(0.06)ETR	GLS(-12.47)AS(11.71)S(-11.71)ET(-45.11)R	5	2	-0.039856	5851.6	4596.3		6681.7	6933.9		8023.2	7038.5		14588	13062
A0A0A0Y1N1	Fibrillin 1 protein	35.232	322	144	S	QLESKNPTPAPTEALSLLNGKWILAYTSFSG	108.49	106.67	NPTPAPTEALS(1)LLNGK	NPT(-66.32)PAPT(-53.39)EALS(53.39)LLNGK	11	3	-0.47499	971.34	942.24	1009.1	557.88	956.1	1034.3	827.78	888.37	872.28	916.17	1529.1	1411.7
A0A0A0Y1N1	Fibrillin 1 protein	35.232	322	114	S	KKQLTDSFYGTNRGLSASSETRAEIVELITQ	79.889	79.889	GLS(0.572)AS(0.401)S(0.027)ETR	GLS(1.55)AS(-1.55)S(-13.23)ET(-49.54)R	3	2	-0.027287			11374			16012			15720			28872
A0A0K0NLC3	ABA insensitive protein 1	59.197	545	171	T	VISLEERSFERNVSNTVAALPDDEITSGPTL	107.19	68.657	NVS(0.313)NT(0.687)VAALPDDEITSGPTLK	NVS(-3.41)NT(3.41)VAALPDDEIT(-52.76)S(-57.67)GPT(-64.59)LK	5	3	0.13433	2660.9	3567.5	3091.2	2576.3	4188.6	3508.9	1441.9	2028.8	1672.6	866.62	1204.4	910.15
A0A0K0NLC3	ABA insensitive protein 1	59.197	545	169	S	AKVISLEERSFERNVSNTVAALPDDEITSGP	63.69	63.69	NVS(0.5)NT(0.5)VAALPDDEITSGPTLK	NVS(0)NT(0)VAALPDDEIT(-47.18)S(-52.23)GPT(-59.96)LK	3	4	0.084734		656.95	750.19		665.88	813.84			325.8		224.42
A0A0S3G5W7	Glyceraldehyde-3-phosphate dehydrogenase (Fragment)	21.206	201	156	S	DVSVVDLTVRLEKEASYDDIKAAIKEESEGK	136.48	120.06	EAS(1)YDDIK	EAS(50.46)Y(-50.46)DDIK	3	2	-0.055122	51337	42138	39471	52680	47676	41620	45356	42677	27560	15605	16897	12383
A0A0U2Q299	Putative serine/threonine-protein kinase	11.533	109	23	T	PKDFDKELAPAPEPATPKKTEQETPVPASQE	94.057	63.709	ELAPAPEPAT(1)PK	ELAPAPEPAT(63.71)PK	10	3	0.6766	12207	12255	19766	12274	13679	19254	6598.1	8082	10174	3112.5	3955.9	5849.1
A0A0V0GL69	Putative ovule protein (Fragment)	7.017	62	22	T	LHIVLTQSEKQTVRKTSDTTHVVQILTKMLN	32.068	32.068	KT(0.823)S(0.152)DT(0.343)T(0.343)HVVQILT(0.339)K	KT(7.35)S(-7.35)DT(0)T(0)HVVQILT(0)K	2	3	-5.3895
A0A0V0GL69	Putative ovule protein (Fragment)	7.017	62	25	T	VLTQSEKQTVRKTSDTTHVVQILTKMLNVKS	32.068	32.068	KT(0.823)S(0.152)DT(0.343)T(0.343)HVVQILT(0.339)K	KT(7.35)S(-7.35)DT(0)T(0)HVVQILT(0)K	5	3	-5.3895
A0A0V0GL69	Putative ovule protein (Fragment)	7.017	62	33	T	TVRKTSDTTHVVQILTKMLNVKSKTNQITIQ	32.068	32.068	KT(0.823)S(0.152)DT(0.343)T(0.343)HVVQILT(0.339)K	KT(7.35)S(-7.35)DT(0)T(0)HVVQILT(0)K	13	3	-5.3895
A0A0V0GL69	Putative ovule protein (Fragment)	7.017	62	26	T	LTQSEKQTVRKTSDTTHVVQILTKMLNVKSK	32.068	32.068	KT(0.823)S(0.152)DT(0.343)T(0.343)HVVQILT(0.339)K	KT(7.35)S(-7.35)DT(0)T(0)HVVQILT(0)K	6	3	-5.3895
A0A0V0GYL3	Putative 60S acidic ribosomal protein P1-like	11.31	112	102	S	AAPAAEEKKEEPKEESDDDMGFSLFD_____	196.81	184.02	KEEPKEES(1)DDDMGFSLFD	KEEPKEES(93.05)DDDMGFS(-93.05)LFD	8	3	-0.080115	22145	14141	15395	22657	15764	17496	13882	11606	12875	5218.6	4134.8	3996
A0A0V0H2G4	Putative ovule protein (Fragment)	15.042	137	119	S	HNVPNEVPDEPEEFSSEDDGEIPEQPPVKSK	159.2	159.2	HNVPNEVPDEPEEFS(1)S(1)EDDGEIPEQPPVK	HNVPNEVPDEPEEFS(159.2)S(159.2)EDDGEIPEQPPVK	16	4	0.06717	28247	29932	31467	30454	33690	34208	14525	14220	17727	6895	8314.5	8632.4
A0A0V0H2G4	Putative ovule protein (Fragment)	15.042	137	118	S	KHNVPNEVPDEPEEFSSEDDGEIPEQPPVKS	159.2	159.2	HNVPNEVPDEPEEFS(1)S(1)EDDGEIPEQPPVK	HNVPNEVPDEPEEFS(159.2)S(159.2)EDDGEIPEQPPVK	15	4	0.06717	28247	29932	31467	30454	33690	34208	14525	14220	17727	6895	8314.5	8632.4
A0A0V0H2L1	Putative U6 snRNA-associated Sm-like protein LSm3-like	11.213	97	3	S	_____________MGSEEESTVKEPLDLIRL	65.085	54.117	GS(0.997)EEES(0.002)T(0.001)VKEPLDLIR	GS(27.18)EEES(-27.18)T(-30.48)VKEPLDLIR	2	3	1.2261	8576.4	9322.9	6413.7	7456.8	9183.9	6967.2	4594	4633	4501.1	2778.2	3427.7	3065.6
A0A0V0H505	Putative pesticidal crystal cry13Aa-like	16.46	153	133	S	TKPRPSMNRVILPSISAPEHSILKLLEESGI	186.83	186.83	VILPS(0.01)IS(0.99)APEHSILK	VILPS(-19.92)IS(19.92)APEHS(-83.22)ILK	7	3	0.061681	3693	3202.4	2547.4	5435.5	4701.9	4716.7	2269.2	1324.3	1301.9	686.63	1242.5	858.05
A0A0V0H9L2	Putative 40S ribosomal protein S19-like	17.071	152	11	S	_____MEPPRNVKDVSPHEFVKAYAAHLKRS	75.819	75.819	DVS(1)PHEFVK	DVS(75.82)PHEFVK	3	3	0.056694		3756.5			3617			1713.6			1488.8
A0A0V0HDE4	Putative ovule protein	11.415	104	8	T	________MALDSVITSPHRRSQTQTAFSST	45.79	45.79	ALDS(0.001)VIT(0.5)S(0.5)PHRR	ALDS(-27.69)VIT(0)S(0)PHRR	7	4	-0.16531
A0A0V0HDE4	Putative ovule protein	11.415	104	9	S	_______MALDSVITSPHRRSQTQTAFSSTD	61.212	61.212	ALDSVIT(0.152)S(0.848)PHRR	ALDS(-36.94)VIT(-7.46)S(7.46)PHRR	8	4	-0.14483			1009.3			1093			486.17			361.71
A0A0V0HEK9	Putative ovule protein	22.344	202	2	S	______________MSDEEHHFESKADAGAS	61.03	61.03	S(1)DEEHHFESK	S(53.03)DEEHHFES(-53.03)K	1	3	0.1768	14790	12412		13972	13903		11623	9087.8		5476.6	6597
A0A0V0HFY0	Putative ovule protein	20.79	181	46	S	RLTRAAKVLEQLSGQSPVFSKARYTVRSFGI	131.48	129.32	VLEQLSGQS(1)PVFSK	VLEQLS(-42.86)GQS(42.86)PVFS(-71.82)K	9	3	0.17804	2469.9	2580.1	2269.5	2724.6	2446	2169.6	906.72	722.84	878.37	454.68	577.53	530.03
A0A0V0HGL0	Putative ovule protein	12.586	111	49	T	RINIAEKVGRFINSHTNVVNFGKHKLVDRNI	43.382	43.382	FINS(0.5)HT(0.5)NVVNFGK	FINS(0)HT(0)NVVNFGK	6	3	5.2432		430.42	231.49			363.33		11009	8718.6		3560.4	2849.7
A0A0V0HGL0	Putative ovule protein	12.586	111	47	S	LGRINIAEKVGRFINSHTNVVNFGKHKLVDR	43.382	43.382	FINS(0.5)HT(0.5)NVVNFGK	FINS(0)HT(0)NVVNFGK	4	3	5.2432		430.42	231.49			363.33		11009	8718.6		3560.4	2849.7
A0A0V0HGX2	Putative universal stress protein A-like protein-like	19.576	175	168	T	HAECPVVTIKRSAAETPQDPIDD________	94.09	94.09	S(0.004)AAET(0.996)PQDPIDD	S(-24.17)AAET(24.17)PQDPIDD	5	2	1.125		7487.8	7586.5		7485.7	7958.2		5310.9	5714.4		2735.9	2944.6
A0A0V0HI40	Uncharacterized protein	19.376	173	44	S	PKTPYHRMIDDDGSLSPLRGSFEEGNGDAVH	110.38	84.874	MIDDDGS(0.025)LS(0.975)PLR	MIDDDGS(-15.95)LS(15.95)PLR	9	2	-0.31042	7781.5	7320.2		8048.2	7618		5888	6242.9		8039.4	8779.3
A0A0V0HIA5	Putative ovule protein	28.186	257	67	S	NKPIKLQIWDTAGQESFRSITRSYYRGAAGA	50.079	37.583	LQIWDT(0.02)AGQES(0.98)FR	LQIWDT(-16.85)AGQES(16.85)FR	11	3	-0.29115
A0A0V0HJ25	Putative soluble inorganic pyrophosphatase-like	24.703	215	16	S	MSDERSVPRLNERILSSLSRRSVAAHPWHDL	88.056	70.977	ILS(0.978)S(0.011)LS(0.011)RR	ILS(19.54)S(-19.54)LS(-19.54)RR	3	2	-0.042206	4924.7	4354.1		9018.1	9195.4		2473.6	2270.6		1816.5	1898.3
A0A0V0HJU2	Putative LIM domain-containing protein WLIM1-like (Fragment)	26.547	234	110	T	GVIYCRPHFDQLFKRTGSLDKSFEGTPKITK	94.544	94.544	T(0.545)GS(0.455)LDKSFEGTPK	T(0.79)GS(-0.79)LDKS(-56.45)FEGT(-78.73)PK	1	3	0.039023	19033			14366			4704.7			2840.9
A0A0V0HJU2	Putative LIM domain-containing protein WLIM1-like (Fragment)	26.547	234	112	S	IYCRPHFDQLFKRTGSLDKSFEGTPKITKPE	118.24	109.38	T(0.013)GS(0.987)LDKSFEGTPK	T(-18.67)GS(18.67)LDKS(-66.47)FEGT(-80.04)PK	3	3	0.21584		30224	27790		28077	23554		5162.7	5963.4		4442.2	4202.2
A0A0V0HJV5	Putative LIM domain-containing protein WLIM1-like	20.268	179	88	S	LDKSFEGAPKTVRERSVDQGSNSKVSSLFGG	61.641	61.641	ERS(1)VDQGSNSK	ERS(46.76)VDQGS(-46.76)NS(-53.13)K	3	3	0.28065	5576.4			10648			3991.9			986.81
A0A0V0HKF4	Putative ovule protein	28.215	260	31	S	FKSHTHHRKGPARFRSLDFGERNGYLKGVIT	101.89	95.273	FRS(1)LDFGER	FRS(95.27)LDFGER	3	3	0.068133	2616.1	1499	1841.2		2072.9	1820.3	3568.3	1621	1999.2	2175.4	1202.7	1193.2
A0A0V0HMC5	Putative MOB kinase activator-like 1-like	24.66	215	36	T	PSGSKGAQLKKHIDATLGSGNLREAVRLPPG	48.314	46.319	HIDAT(0.999)LGS(0.001)GNLR	HIDAT(31.16)LGS(-31.16)GNLR	5	3	0.14313	6704.7	7859.6		7459.1	11993		2879.6	7538.6		1734.5	5126.6
A0A0V0HMM4	Putative adenine nucleotide alpha hydrolases-like superfamily protein-like	26.407	242	26	S	DSDLPRLANIKIKSSSPRFPPPTTPSTTDTP	144.68	144.68	S(0.304)S(0.355)S(0.341)PRFPPPT(0.087)T(0.128)PS(0.635)T(0.139)T(0.006)DT(0.005)PTAGAQR	S(-0.9)S(0)S(0)PRFPPPT(-8.65)T(-6.98)PS(6.6)T(-6.6)T(-20.37)DT(-21.27)PT(-45.42)AGAQR	3	3	-0.12582
A0A0V0HMM4	Putative adenine nucleotide alpha hydrolases-like superfamily protein-like	26.407	242	36	S	KIKSSSPRFPPPTTPSTTDTPTAGAQRRIGI	144.68	144.68	S(0.304)S(0.355)S(0.341)PRFPPPT(0.087)T(0.128)PS(0.635)T(0.139)T(0.006)DT(0.005)PTAGAQR	S(-0.9)S(0)S(0)PRFPPPT(-8.65)T(-6.98)PS(6.6)T(-6.6)T(-20.37)DT(-21.27)PT(-45.42)AGAQR	13	3	-0.12582		7448.8			11534			6355.7			3675.3
A0A0V0HMM4	Putative adenine nucleotide alpha hydrolases-like superfamily protein-like	26.407	242	24	S	TPDSDLPRLANIKIKSSSPRFPPPTTPSTTD	136.79	118.82	S(0.346)S(0.347)S(0.307)PRFPPPT(0.002)T(0.002)PS(0.008)T(0.008)T(0.006)DT(0.967)PT(0.008)AGAQR	S(0)S(0)S(-0.53)PRFPPPT(-27.42)T(-27.42)PS(-20.91)T(-20.91)T(-21.86)DT(20.91)PT(-20.91)AGAQR	1	3	-0.0072261
A0A0V0HMM4	Putative adenine nucleotide alpha hydrolases-like superfamily protein-like	26.407	242	34	T	NIKIKSSSPRFPPPTTPSTTDTPTAGAQRRI	119.34	105.79	FPPPT(0.09)T(0.91)PSTT(0.004)DT(0.894)PT(0.101)AGAQR	FPPPT(-10.08)T(10.08)PS(-40.37)T(-38.43)T(-23.31)DT(9.49)PT(-9.49)AGAQR	6	3	0.076429	5594.3	4967.1	6631.8	4792.3	5050.8	7276.8	1688.8	2406.2	3702.6	1187.9	1150.4	1817.6
A0A0V0HMM4	Putative adenine nucleotide alpha hydrolases-like superfamily protein-like	26.407	242	38	T	KSSSPRFPPPTTPSTTDTPTAGAQRRIGIAV	195.25	195.25	FPPPTTPSTT(0.674)DT(0.326)PTAGAQR	FPPPT(-114.94)T(-99.29)PS(-75.37)T(-37.09)T(3.16)DT(-3.16)PT(-34.22)AGAQR	10	3	-0.054926			2578.8			2665.2			1079.4			572.1
A0A0V0HMM4	Putative adenine nucleotide alpha hydrolases-like superfamily protein-like	26.407	242	40	T	SSPRFPPPTTPSTTDTPTAGAQRRIGIAVDL	210.98	118.82	S(0.346)S(0.347)S(0.307)PRFPPPT(0.002)T(0.002)PS(0.008)T(0.008)T(0.006)DT(0.967)PT(0.008)AGAQR	S(0)S(0)S(-0.53)PRFPPPT(-27.42)T(-27.42)PS(-20.91)T(-20.91)T(-21.86)DT(20.91)PT(-20.91)AGAQR	17	3	-0.0072261	17626	6683.6	12813	18876	6940.4	14773	11479	2832.8	7750.4	5504.6	1531.9	3822.4
A0A0V0HMM4	Putative adenine nucleotide alpha hydrolases-like superfamily protein-like	26.407	242	25	S	PDSDLPRLANIKIKSSSPRFPPPTTPSTTDT	144.68	144.68	S(0.304)S(0.355)S(0.341)PRFPPPT(0.087)T(0.128)PS(0.635)T(0.139)T(0.006)DT(0.005)PTAGAQR	S(-0.9)S(0)S(0)PRFPPPT(-8.65)T(-6.98)PS(6.6)T(-6.6)T(-20.37)DT(-21.27)PT(-45.42)AGAQR	2	3	-0.12582
A0A0V0HPF5	Putative ras-related protein RABG3f-like	23.014	206	196	S	EEEEIYLPDTIDVAASSQQRTGGCEC_____	83.09	83.09	SGEEEEIYLPDTIDVAAS(0.5)S(0.5)QQR	S(-82.04)GEEEEIY(-63.78)LPDT(-46.84)IDVAAS(0)S(0)QQR	18	3	-0.32023	1891.6			1471.3			586.55			365.08
A0A0V0HPF5	Putative ras-related protein RABG3f-like	23.014	206	197	S	EEEIYLPDTIDVAASSQQRTGGCEC______	83.09	83.09	SGEEEEIYLPDTIDVAAS(0.5)S(0.5)QQR	S(-82.04)GEEEEIY(-63.78)LPDT(-46.84)IDVAAS(0)S(0)QQR	19	3	-0.32023	1891.6			1471.3			586.55			365.08
A0A0V0HPH6	Bidirectional sugar transporter SWEET (Fragment)	34.739	314	252	S	GAHENENNRNLHKGKSLPKPSLVRQYSVRLV	52.247	52.247	S(1)LPKPSLVR	S(33.12)LPKPS(-33.12)LVR	1	3	-0.12067		1625.6			1773.5			1552			4507.9
A0A0V0HPK0	Putative ras-related protein Rab7-like	27.388	245	194	S	EHEQDIYFQGIPEAVSETEQRGGCACUGRCS	132.57	132.57	TALANEHEQDIYFQGIPEAVS(0.969)ET(0.031)EQR	T(-114.85)ALANEHEQDIY(-72.05)FQGIPEAVS(14.97)ET(-14.97)EQR	21	3	-0.64705	3892.3	4385.1	3133.4	4984.1	6464.7	3045.9	1522	1837.5	1611.9	828.69	1221.4	747.71
A0A0V0HPK0	Putative ras-related protein Rab7-like	27.388	245	196	T	EQDIYFQGIPEAVSETEQRGGCACUGRCSNW	36.978	36.978	TALANEHEQDIYFQGIPEAVS(0.47)ET(0.529)EQR	T(-36.72)ALANEHEQDIY(-31.07)FQGIPEAVS(-0.51)ET(0.51)EQR	23	4	-0.4767			1863.9			1536.8			918.67			519.44
A0A0V0HPP3	Putative serine/arginine-rich splicing factor RSZ22A-like	20.643	183	129	S	GAGRRRSRSPPRYRRSPSYGRRSYSPHGRSP;GPGKRRSRSPPRYRRSPSYGRRSYSPRGRSP	98.392	98.392	S(1)PSYGRR	S(58.35)PS(-58.35)Y(-70.29)GRR	1	3	-0.15891	4548.2	13687	2331.2	5332	17811	3556.2	3872.6	15891	2766.9	2691.9	3086.2	1584.3
A0A0V0HPP3	Putative serine/arginine-rich splicing factor RSZ22A-like	20.643	183	136	S	RSPPRYRRSPSYGRRSYSPHGRSPRRRSPSP	88.133	78.932	S(0.999)Y(0.008)S(0.993)PHGRS(1)PR	S(29.45)Y(-21.6)S(21.6)PHGRS(46.66)PR	1	3	0.23387	17912	11153	3463	21004	13314	4592	13315	9740.8	3820.6	6407	4632.6	1828.1
A0A0V0HPP3	Putative serine/arginine-rich splicing factor RSZ22A-like	20.643	183	143	S	RSPSYGRRSYSPHGRSPRRRSPSPRGRSYSR	88.133	88.133	S(0.981)Y(0.035)S(0.984)PHGRS(1)PR	S(17.05)Y(-17.05)S(17.94)PHGRS(55.88)PR	8	2	0.043931	13027	7007.2	3463	15629	8757.5	4592	9815.5	7131.3	3820.6	4721.7	3441.2	1828.1
A0A0V0HPP3	Putative serine/arginine-rich splicing factor RSZ22A-like	20.643	183	138	S	PPRYRRSPSYGRRSYSPHGRSPRRRSPSPRG	88.133	78.932	S(0.999)Y(0.008)S(0.993)PHGRS(1)PR	S(29.45)Y(-21.6)S(21.6)PHGRS(46.66)PR	3	3	0.23387	17912	8106.3	1809.4	21004	9785.9	2454.1	13315	6609.2	1554.8	6407	3132.7	712.92
A0A0V0HPS7	Chlorophyll a-b binding protein, chloroplastic	34.58	316	106	T	LDQNLAKNLAGDIIGTRTEVADVKSTPFQPY	128.55	128.55	NLAGDIIGT(1)RTEVADVK	NLAGDIIGT(34.35)RT(-34.35)EVADVK	9	3	0.20817	16341	13996	17511	14526	9892.2	11385	7322.3	4894.2	5251.5	2679.3	1422	1779.7
A0A0V0HPS7	Chlorophyll a-b binding protein, chloroplastic	34.58	316	108	T	QNLAKNLAGDIIGTRTEVADVKSTPFQPYSE	79.568	79.568	NLAGDIIGT(0.5)RT(0.5)EVADVK	NLAGDIIGT(0)RT(0)EVADVK	11	3	0.23696	6807.5			7463			3778.7			1007
A0A0V0HQB0	Putative soluble inorganic pyrophosphatase-like	29.685	261	28	S	VSQKFSIPPLNERILSSMTRRSVAAHPWHDL	92.838	92.838	ILS(0.976)S(0.024)MTR	ILS(16.16)S(-16.16)MT(-51.39)R	3	2	-0.15135	11253	11478	12927	11811	12658	13751	2711	2392.8	3259.9	1273.5	1265.1	1529.6
A0A0V0HR59	Putative ran-binding protein 1-like	24.896	224	175	S	KVEEIAESQQTKSGESEEAGAAATELIEKLS	56.851	56.851	S(0.463)GES(0.537)EEAGAAATELIEK	S(-0.64)GES(0.64)EEAGAAAT(-42.6)ELIEK	4	3	-0.34093	4397.2		2816.9	4580.4		2987.7	2045.6		1577.1	1598.7		1161.4
A0A0V0HR59	Putative ran-binding protein 1-like	24.896	224	172	S	FKEKVEEIAESQQTKSGESEEAGAAATELIE	64.537	64.537	S(0.802)GES(0.198)EEAGAAATELIEK	S(6.08)GES(-6.08)EEAGAAAT(-50.28)ELIEK	1	3	-0.52392		3826.6			3667.5			1663			1470.8
A0A0V0HRA7	Putative 14-3-3 protein 7-like	28.814	252	234	S	TLIMQLLRDNLTLWTSDLEEGGEHSKGDERQ	52.329	44.931	DNLT(0.001)LWT(0.206)S(0.781)DLEEGGEHS(0.012)KGDER	DNLT(-29.8)LWT(-5.78)S(5.78)DLEEGGEHS(-18.27)KGDER	8	4	0.81998	2569.9	2471.5		2296.4	3109.7		1402.9	1098.2		1128.2	771.3
A0A0V0HRA7	Putative 14-3-3 protein 7-like	28.814	252	243	S	NLTLWTSDLEEGGEHSKGDERQGEN______	110.83	110.83	DNLTLWTSDLEEGGEHS(1)KGDER	DNLT(-106.35)LWT(-71.05)S(-56.97)DLEEGGEHS(56.97)KGDER	17	4	-0.13967	2358	2926	2218.4	2353.8	3427.1	2026.5	723.38	1054.4	1188.2	514.01	1147.9	624.59
A0A0V0HRW4	Putative small GTP-binding protein-like	24.265	218	183	T	EIKKKMGNQPAGAKRTGSTVQIKGQPIEQKG	91.313	89.403	RT(0.63)GS(0.362)T(0.008)VQIK	RT(2.4)GS(-2.4)T(-18.92)VQIK	2	3	0.33559	7009.2			7770.1			5198.1			3037.6
A0A0V0HRW4	Putative small GTP-binding protein-like	24.265	218	185	S	KKKMGNQPAGAKRTGSTVQIKGQPIEQKGNC	112.13	112.13	T(0.024)GS(0.964)T(0.013)VQIK	T(-16.11)GS(16.11)T(-18.87)VQIK	3	2	-0.0056379	9712.2	9950.5	34588	11575	13020	35515	8439.4	8476.6	26451	4687.1	5661.2	18356
A0A0V0HS66	Ribosome assembly factor mrt4	26.487	229	224	S	WSPDEFEIYREGLEESDIESS__________	94.191	94.191	EGLEES(1)DIESS	EGLEES(68.06)DIES(-68.06)S(-74.59)	6	2	-0.15856	9680.2	9093.5	23043	9385.4	9904.2	24538	4189.5	3893.1	22621	2649.4	4107.4	49975
A0A0V0HS79	Putative nuclear transcription factor Y subunit B-10-like	19.593	180	19	S	GQGSSRSPASPNGGGSHESGGDQSPRSNVRE	54.647	54.647	S(0.171)PAS(0.831)PNGGGS(0.998)HES(1)GGDQS(1)PR	S(-6.9)PAS(6.9)PNGGGS(27.18)HES(48.08)GGDQS(53.17)PR	10	3	-0.26494		5066.1	5533.3		6235	6836.4		3030.7	3794.8		1619.4	2323.1
A0A0V0HS79	Putative nuclear transcription factor Y subunit B-10-like	19.593	180	27	S	ASPNGGGSHESGGDQSPRSNVREQDRFLPIA	54.647	54.647	S(0.171)PAS(0.831)PNGGGS(0.998)HES(1)GGDQS(1)PR	S(-6.9)PAS(6.9)PNGGGS(27.18)HES(48.08)GGDQS(53.17)PR	18	3	-0.26494		7003.5	5533.3		7987.9	6836.4		3967.8	3794.8		2148.8	2323.1
A0A0V0HS79	Putative nuclear transcription factor Y subunit B-10-like	19.593	180	22	S	SSRSPASPNGGGSHESGGDQSPRSNVREQDR	54.647	54.647	S(0.171)PAS(0.831)PNGGGS(0.998)HES(1)GGDQS(1)PR	S(-6.9)PAS(6.9)PNGGGS(27.18)HES(48.08)GGDQS(53.17)PR	13	3	-0.26494		5066.1	5533.3		6235	6836.4		3030.7	3794.8		1619.4	2323.1
A0A0V0HS79	Putative nuclear transcription factor Y subunit B-10-like	19.593	180	13	S	___MADGQGSSRSPASPNGGGSHESGGDQSP	54.647	54.647	S(0.171)PAS(0.831)PNGGGS(0.998)HES(1)GGDQS(1)PR	S(-6.9)PAS(6.9)PNGGGS(27.18)HES(48.08)GGDQS(53.17)PR	4	3	-0.26494		5066.1	5533.3		6235	6836.4		3030.7	3794.8		1619.4	2323.1
A0A0V0HSL8	Putative floral homeotic protein AGAMOUS-like	32.773	292	149	S	DIQTYNRQIVGEALSSLSPRDLKNLEGKLEK	53.828	53.828	QIVGEALS(0.105)S(0.514)LS(0.381)PR	QIVGEALS(-6.9)S(1.31)LS(-1.31)PR	9	3	-0.1258	566.28			638.5			129.61			194.59
A0A0V0HT66	Putative WD repeat domain-containing protein 83-like	34.451	311	214	S	ILASCLDSTLRLLDRSSGELLQEYKGHICKS	73.466	59.155	S(0.988)S(0.012)GELLQEYK	S(19.28)S(-19.28)GELLQEY(-55.73)K	1	2	0.027746	15289	10992	7443.2	19755	16383	10984	7257.3	6443.4	4871	5245.7	5848.5	3736
A0A0V0HTU9	Putative snRK1 beta subunit-like	26.351	241	4	S	____________MVNSPPQSPHRSASPLLFG	67.326	65.374	VNS(1)PPQS(1)PHR	VNS(65.37)PPQS(65.37)PHR	3	3	-0.16091	3286.8	3001.8	3453.7	3446.5	4355.6	4626.6	3097.2	2823.9	3564.6	1729.3	1555.1	2287.7
A0A0V0HTU9	Putative snRK1 beta subunit-like	26.351	241	8	S	________MVNSPPQSPHRSASPLLFGPQVP	67.326	65.374	VNS(1)PPQS(1)PHR	VNS(65.37)PPQS(65.37)PHR	7	3	-0.16091	3286.8	3001.8	3453.7	3446.5	4355.6	4626.6	3097.2	2823.9	3564.6	1729.3	1555.1	2287.7
A0A0V0HU37	Putative quinone oxidoreductase PIG3-like	34.599	325	8	S	________MKAVVITSPGGPEVLKIQEVEDP	61.732	47.189	AVVIT(0.5)S(0.5)PGGPEVLK	AVVIT(0)S(0)PGGPEVLK	6	3	-0.25392	1135.4		1354.2	1085.4		1671.7	547.53		476.95	474.45		829.16
A0A0V0HU37	Putative quinone oxidoreductase PIG3-like	34.599	325	7	T	_________MKAVVITSPGGPEVLKIQEVED	61.732	47.189	AVVIT(0.5)S(0.5)PGGPEVLK	AVVIT(0)S(0)PGGPEVLK	5	3	-0.25392	1135.4		1354.2	1085.4		1671.7	547.53		476.95	474.45		829.16
A0A0V0HUG4	Putative stem-specific protein TSJT1-like	27.787	253	244	S	KVDVYSKVNSMPRVGSAANWATWGQ______	141.85	141.85	VGS(1)AANWATWGQ	VGS(57.97)AANWAT(-57.97)WGQ	3	2	-0.18467	4821.5	5845.7	8692.8	2468.1	3603.7	5539	1556.1	1773.1	4495	919.7	1527.2	2220.6
A0A0V0HVP5	Putative clavaminate synthase-like protein-like	37.26	337	182	S	HGLIYIRVLGEDDDPSSPIGRGWKSTFLTKD	53.169	53.169	VLGEDDDPS(0.5)S(0.5)PIGR	VLGEDDDPS(0)S(0)PIGR	9	2	0.014711			12728			13105			7562.1			4007.2
A0A0V0HVP5	Putative clavaminate synthase-like protein-like	37.26	337	183	S	GLIYIRVLGEDDDPSSPIGRGWKSTFLTKDK	68.944	68.944	VLGEDDDPS(0.157)S(0.843)PIGR	VLGEDDDPS(-7.3)S(7.3)PIGR	10	3	0.12506	2076.5		12728	1783		13105	933.38		7562.1	592.33		4007.2
A0A0V0HWI1	Putative phosducin-like protein 3-like	25.75	228	225	S	YDDRNRSVRSSINPDSDSD____________	115.06	115.06	SSINPDS(1)DS(1)D	S(-91.23)S(-91.23)INPDS(91.23)DS(112.83)D	7	2	0.2195		7411.8			8328.5			4998.1			3577.9
A0A0V0HWI1	Putative phosducin-like protein 3-like	25.75	228	227	S	DRNRSVRSSINPDSDSD______________	115.06	115.06	SSINPDS(1)DS(1)D	S(-91.23)S(-91.23)INPDS(91.23)DS(112.83)D	9	2	0.2195		4100.5			4822.1			2983.3			2214.8
A0A0V0HWS3	Putative major intrinsic protein-like	34.974	328	19	T	NKEEDVNLGANKYRETQPLGTAAQTDKDYKE	60.528	60.528	Y(0.042)RET(0.958)QPLGTAAQTDK	Y(-13.6)RET(13.6)QPLGT(-39.07)AAQT(-54.62)DK	4	3	-0.34581		6314			8385.1			4082.5			2678.8
A0A0V0HXJ7	Putative transcription factor VIP1-like	36.309	326	29	T	FYSGQTDLDQMQDTPTRGARHRRAQSETFFR	61.499	61.499	FAGKPIQAQFYSGQTDLDQMQDT(0.456)PT(0.544)R	FAGKPIQAQFY(-45.82)S(-45.82)GQT(-31.91)DLDQMQDT(-0.77)PT(0.77)R	25	4	0.23417	1805.9			1833.6			678.95			311.05
A0A0V0HXL0	Putative ovule protein	33.38	307	9	T	_______MAWSILVTTGQGPGPRDSHSAVLV	41.521	33.676	AWS(1)ILVT(1)T(1)GQGPGPR	AWS(33.68)ILVT(33.68)T(33.68)GQGPGPR	8	4	2.1079	2242.8	1475		2369.5	2448.4		1319.8	1158.2		1255.1	1060.9
A0A0V0HXL0	Putative ovule protein	33.38	307	4	S	____________MAWSILVTTGQGPGPRDSH	41.521	33.676	AWS(1)ILVT(1)T(1)GQGPGPR	AWS(33.68)ILVT(33.68)T(33.68)GQGPGPR	3	4	2.1079	2242.8	1475		2369.5	2448.4		1319.8	1158.2		1255.1	1060.9
A0A0V0HXL0	Putative ovule protein	33.38	307	8	T	________MAWSILVTTGQGPGPRDSHSAVL	41.521	33.676	AWS(1)ILVT(1)T(1)GQGPGPR	AWS(33.68)ILVT(33.68)T(33.68)GQGPGPR	7	4	2.1079	2242.8	1475		2369.5	2448.4		1319.8	1158.2		1255.1	1060.9
A0A0V0HYA6	Putative glutaredoxin domain-containing cysteine-rich protein 1-like	42.255	393	104	S	LEDLKPTLQNPPPQKSPKKTLLALPAPPPPP	58.457	58.457	ALEDLKPT(0.001)LQNPPPQKS(0.999)PK	ALEDLKPT(-32.63)LQNPPPQKS(32.63)PK	17	5	0.14226	1676.2	2361.9		2659.7	2878.4		960.93	1073.8		783.06	1150.6
A0A0V0HYI3	Putative ovule protein	34.073	310	16	S	MLHUKSESDITSLAPSSPSRSPKRPVYYVQS	120.24	120.24	SESDITSLAPS(0.577)S(0.364)PS(0.059)R	S(-102.67)ES(-96.91)DIT(-70.19)S(-47.8)LAPS(2)S(-2)PS(-9.88)R	11	3	0.045843			6166.6			5668.9			2906.2			1683.4
A0A0V0HYI3	Putative ovule protein	34.073	310	17	S	LHUKSESDITSLAPSSPSRSPKRPVYYVQSP	190.19	190.19	SESDITSLAPS(0.021)S(0.978)PS(0.008)RS(0.993)PK	S(-122.97)ES(-116.61)DIT(-97.3)S(-90.35)LAPS(-16.63)S(16.63)PS(-21.44)RS(21.44)PK	12	3	0.045504	22620	49215	20035	16758	40797	13088	4697.6	13094	2282.7	2754.1	8005.5	1054.1
A0A0V0HYI3	Putative ovule protein	34.073	310	19	S	UKSESDITSLAPSSPSRSPKRPVYYVQSPSR	57.147	57.147	SESDIT(0.002)S(0.002)LAPS(0.114)S(0.5)PS(0.497)RS(0.885)PK	S(-39.05)ES(-38.65)DIT(-25.97)S(-25.67)LAPS(-7.12)S(0)PS(0)RS(7.12)PK	14	4	0.36463
A0A0V0HYI3	Putative ovule protein	34.073	310	21	S	SESDITSLAPSSPSRSPKRPVYYVQSPSRDS	190.19	190.19	SESDITSLAPS(0.021)S(0.978)PS(0.008)RS(0.993)PK	S(-122.97)ES(-116.61)DIT(-97.3)S(-90.35)LAPS(-16.63)S(16.63)PS(-21.44)RS(21.44)PK	16	3	0.045504	22620	41924	20035	16758	33383	13088	4697.6	13900	2282.7	2754.1	5863.4	1054.1
A0A0V0HZW7	Putative calcineurin B-like protein 3-like	26.747	234	212	S	NMTLQYLKDITTTFPSFVFHSRVPDTUYGIA	131.4	119.47	DITTTFPS(1)FVFHSR	DIT(-56.66)T(-49.06)T(-36.89)FPS(36.89)FVFHS(-49.06)R	8	3	-0.3024	946.53	1571.9	2392.1	863.12	1315.1	2058.3	728.34	1181.9	1271.8	464.73	854.41	811.06
A0A0V0I0A2	Putative stem-specific protein TSJT1-like	28.558	258	242	S	QVDLYTKLHSIPRRGSAANWAGATTVEUDGR	158.65	158.65	RGS(1)AANWAGATTVE	RGS(85.4)AANWAGAT(-85.4)T(-101.71)VE	3	2	0.17849	1514.5	778.27	1623.5	1643.1	1483.9	2071.1	3005.5	2191.6	1724.4	1058	751.98	816.38
A0A0V0I0A2	Putative stem-specific protein TSJT1-like	28.558	258	236	S	VNAVIFQVDLYTKLHSIPRRGSAANWAGATT	101.54	101.54	LHS(1)IPRR	LHS(101.54)IPRR	3	3	0.14057	5105.8			5885.5			919.66			388.2
A0A0V0I0D4	Putative FRIGIDA interacting protein 1-like	39.59	348	187	S	YNSLDSQPDVLKSLYSPLQPSSSLEGLRYQD	70.837	70.837	S(0.043)LY(0.004)S(0.953)PLQPSSSLEGLR	S(-13.47)LY(-23.29)S(13.47)PLQPS(-55.96)S(-59.86)S(-63.09)LEGLR	4	3	-0.27692		1090.3	796.06		849.52	847.59		370.29	207.92		323.37	260.57
A0A0V0I176	Putative galactose mutarotase-like superfamily protein-like	35.601	315	303	S	WRGRQELSAVPSSYCSGQLDPKRVLLGS___	92.833	92.833	GRQELSAVPS(0.009)S(0.052)Y(0.013)CS(0.927)GQLDPK	GRQELS(-56.58)AVPS(-20.3)S(-12.54)Y(-18.47)CS(12.54)GQLDPK	14	3	-0.22394	7533.6	6151.3	10430	9311.8	7654.7	13439	5290.6	4566.6	8467	1866.9	2192.6	3667.1
A0A0V0I4E2	Mitogen-activated protein kinase	46.647	406	226	T	ARVTSETDFMTEYVVTRWYRPPELLLNSSDY	55.213	55.213	VTSETDFMT(0.009)EY(0.333)VVT(0.658)R	VT(-52.19)S(-52.19)ET(-49.75)DFMT(-18.87)EY(-2.96)VVT(2.96)R	14	3	0.036792		1619.5			1702			806.88			693.43
A0A0V0I4E2	Mitogen-activated protein kinase	46.647	406	221	T	CDFGLARVTSETDFMTEYVVTRWYRPPELLL	122.01	122.01	VTSETDFMT(1)EY(0.999)VVT(0.001)R	VT(-79.94)S(-73.72)ET(-59.81)DFMT(51.23)EY(32.54)VVT(-32.54)R	9	3	-0.12814	6526.2	3820.4	3256.9	5313.3	3833.2	3288.9	1653.9	1684	1430.9	1552.1	1302.8	739.29
A0A0V0I4E2	Mitogen-activated protein kinase	46.647	406	223	Y	FGLARVTSETDFMTEYVVTRWYRPPELLLNS	122.01	104.61	VTSETDFMT(1)EY(1)VVTR	VT(-79.82)S(-74.18)ET(-58.9)DFMT(48.18)EY(37.18)VVT(-37.18)R	11	3	-0.13951	5314.6	3820.4	3256.9	4327.6	3833.2	3288.9	1411	1684	1430.9	1313.9	1302.8	739.29
A0A0V0I547	Putative serine/arginine-rich splicing factor 4-like	40.58	357	59	S	LVSSSSFLSSFVRASSPSKTTEFEKQAQVQT	99.481	99.481	AS(0.02)S(0.967)PS(0.013)KTTEFEK	AS(-16.93)S(16.93)PS(-18.77)KT(-42.88)T(-50)EFEK	3	3	0.12821	16358	18148	13352	20102	21720	15927	12609	12728	9180.9	9249.9	9655.6	5554.7
A0A0V0I5J9	Putative ovule protein	30.245	282	137	S	GADAKSPDLPYSRSISLPTPLKLVSAIKGGR	83.397	83.397	S(0.003)IS(0.994)LPT(0.002)PLK	S(-24.72)IS(24.72)LPT(-26.05)PLK	3	2	0.074418	3832.7	3426.8	3628.8	3316.6	3692	3602.4	1337.3	2081.1	2275.1	1087.8	1757.4	1886
A0A0V0I5P3	Putative 6-phosphogluconolactonase 4, chloroplastic-like	36.26	330	123	S	FCKERDAFTVVVSGGSLIKSLRKLVEPPYID	49.528	49.528	ERDAFTVVVS(0.044)GGS(0.956)LIK	ERDAFT(-36.68)VVVS(-13.42)GGS(13.42)LIK	13	3	0.27732	2208.7			2241			1218			1151.1
A0A0V0I6L3	Putative mitochondrial fission protein ELM1-like	47.202	425	12	S	____MKPIRLPEPPASPRGMGGVPDIFEGVV	91.961	46.592	LPEPPAS(1)PR	LPEPPAS(46.59)PR	7	2	-0.40137	6382.7	7623.7	7491.2	7579.7	8001.5	8448.4	6190.9	6042.6	8332.1	4902.1	5821.6	8802.4
A0A0V0I6W9	Putative UDP-galactose transporter 1-like	39.419	355	315	T	FYGYVRHMLSQQTPGTPRTPRTPRKSMEFVP	107.18	107.18	HMLSQQTPGT(1)PR	HMLS(-67.15)QQT(-36.8)PGT(36.8)PR	10	3	-0.15297	9036.8	10587	10292	10060	11123	10739	5557.8	6313.2	6938.5	3527.4	4525.6	5140.6
A0A0V0I8T2	Putative ovule protein	35.847	329	138	S	ELDDTAAFKNFKKWGSLEFPLPFGRVMSATE	79.97	42.813	KWGS(1)LEFPLPFGR	KWGS(42.81)LEFPLPFGR	4	3	1.1548
A0A0V0I9E6	Putative cell division control protein 2-like (Fragment)	35.321	339	206	T	DFGLGRAFGIPVRTFTHEVVTLWYRAPEILL	55.213	54.598	T(0.118)FT(0.882)HEVVTLWYR	T(-8.73)FT(8.73)HEVVT(-51.13)LWY(-51.81)R	3	3	0.083685	702.35	956.54	952.42	663.68	948.38	652.45	219.07	371.56	463.63
A0A0V0I9E6	Putative cell division control protein 2-like (Fragment)	35.321	339	204	T	LADFGLGRAFGIPVRTFTHEVVTLWYRAPEI	55.213	55.213	T(0.5)FT(0.5)HEVVTLWYR	T(0)FT(0)HEVVT(-50.06)LWY(-55.11)R	1	3	-0.14772	702.35	956.54		663.68	948.38		219.07	371.56
A0A0V0IA15	Putative calcium-dependent protein kinase SK5-like	56.486	503	487	T	RKGTGGGVGRRTIRNTLNLGEALGLVQSEEN	189.57	175.42	NT(1)LNLGEALGLVQSEENV	NT(163.13)LNLGEALGLVQS(-163.13)EENV	2	3	-0.20435	754.9	1578.4	1374.6	948.1	1961.1	1564.4	411.07	1146.3	851.55	296.55	606.32	404.62
A0A0V0IA74	Putative proliferation-associated protein 2G4-like	43.464	394	2	S	______________MSDDEREEKELDLTSPE	206.46	186.91	S(1)DDEREEKELDLTSPEVVTK	S(78.51)DDEREEKELDLT(-78.51)S(-103.31)PEVVT(-182.89)K	1	4	0.054442	27065	23833	17278	31043	30087	22206	19523	15227	12585	8851	6562.5	6251
A0A0V0IAQ2	Pyruvate dehydrogenase E1 component subunit alpha	43.918	398	294	S	GPIILEMDTYRYHGHSMSDPGSTYRTRDEIS	167.71	145.55	YHGHS(0.998)MS(0.002)DPGSTYR	Y(-95.44)HGHS(28.15)MS(-28.15)DPGS(-80.9)T(-79.05)Y(-88.59)R	5	3	-0.21944	4386.3	7400	11650	4986.1	7090.9	13835	3302.9	4940.2	8236.4	3213.5	3612.3	5152.1
A0A0V0IC03	Putative UPF0496 protein 4-like	46.091	401	175	S	NTQNDHKSLGHFRSLSWSVSRNWSAARQLQA	134.84	112.13	S(0.003)LS(0.997)WSVSR	S(-25.23)LS(25.23)WS(-34.47)VS(-74.62)R	3	2	0.089948	15436	9691.1	13026	11594	8852.9	11129	4565.2	4062.1	4258.2	2627.8	2441.4	2294.3
A0A0V0ICL4	Putative serine/threonine-protein kinase PBS1-like	43.477	392	370	T	HETRGGIQTSRPGPATSPRMKRWUQAAKRLK	46.159	46.159	GGIQT(0.001)S(0.002)RPGPAT(0.584)S(0.413)PR	GGIQT(-26.61)S(-25.16)RPGPAT(1.5)S(-1.5)PR	12	3	0.024491			7317			8038.3			3616.5			1962
A0A0V0IDD0	Putative serine/threonine-protein kinase SRK2I-like	41.903	366	179	S	SPAPRLKICDFGYSKSALLHSQPKSTVGTPA	36.576	36.576	S(0.434)ALLHS(0.393)QPKS(0.393)T(0.39)VGT(0.39)PAY(0.001)IAPEVLLR	S(0.51)ALLHS(0)QPKS(0)T(0)VGT(0)PAY(-27.49)IAPEVLLR	1	4	-0.046916
A0A0V0IDD0	Putative serine/threonine-protein kinase SRK2I-like	41.903	366	192	T	SKSALLHSQPKSTVGTPAYIAPEVLLRKEYD	36.576	36.576	S(0.434)ALLHS(0.393)QPKS(0.393)T(0.39)VGT(0.39)PAY(0.001)IAPEVLLR	S(0.51)ALLHS(0)QPKS(0)T(0)VGT(0)PAY(-27.49)IAPEVLLR	14	4	-0.046916
A0A0V0IDD0	Putative serine/threonine-protein kinase SRK2I-like	41.903	366	189	T	FGYSKSALLHSQPKSTVGTPAYIAPEVLLRK	61.499	61.499	S(0.391)ALLHS(0.371)QPKS(0.418)T(0.423)VGT(0.396)PAYIAPEVLLR	S(-0.62)ALLHS(-0.62)QPKS(0.62)T(0.62)VGT(-0.77)PAY(-47.41)IAPEVLLR	11	4	0.1517
A0A0V0IDD0	Putative serine/threonine-protein kinase SRK2I-like	41.903	366	184	S	LKICDFGYSKSALLHSQPKSTVGTPAYIAPE	78.692	78.692	SALLHS(1)QPK	S(-61.75)ALLHS(61.75)QPK	6	3	0.017071		3388.1			3872.4			2004.9			1108
A0A0V0IDD0	Putative serine/threonine-protein kinase SRK2I-like	41.903	366	188	S	DFGYSKSALLHSQPKSTVGTPAYIAPEVLLR	61.499	61.499	S(0.391)ALLHS(0.371)QPKS(0.418)T(0.423)VGT(0.396)PAYIAPEVLLR	S(-0.62)ALLHS(-0.62)QPKS(0.62)T(0.62)VGT(-0.77)PAY(-47.41)IAPEVLLR	10	4	0.1517
A0A0V0IE73	S-acyltransferase	48.682	429	392	S	PNVQADIRNSSWGRRSGSWEIASEVVGMKSN	108.14	108.14	S(1)GS(1)WEIASEVVGMK	S(49.47)GS(50.62)WEIAS(-49.47)EVVGMK	1	3	-0.32178	830.46	11673		890.28	11792		561.13	6428.8		474.52	2336.4
A0A0V0IE73	S-acyltransferase	48.682	429	394	S	VQADIRNSSWGRRSGSWEIASEVVGMKSNVT	108.14	108.14	S(1)GS(1)WEIASEVVGMK	S(49.47)GS(50.62)WEIAS(-49.47)EVVGMK	3	3	-0.32178	830.46	11673		890.28	11792		561.13	6428.8		474.52	2336.4
A0A0V0IFJ8	Putative shaggy-like protein kinase NtK-1-like	46.734	414	233	Y	FGSAKVLVKGEPNISYICSRYYRAPELIFGA	110.38	104.17	GEPNIS(0.036)Y(0.964)ICSR	GEPNIS(-14.26)Y(14.26)ICS(-43.68)R	7	2	-0.090869	8291.5	11720	10156	10893	17179	16221	10542	19958	16574	5918.6	12597	9217.3
A0A0V0IG51	Auxin efflux carrier component (Fragment)	68.98	632	401	S	LDQPAAPNKDVRVPISPGKVEGQRNNNQENY	52.527	52.527	VPIS(1)PGKVEGQR	VPIS(52.53)PGKVEGQR	4	3	-0.0081948		15568			16027			3574.8			1986.8
A0A0V0IGC0	Putative nodulin-like / Major Facilitator Superfamily protein-like	63.94	582	319	S	MDYDEVPTDTVQRKASSILQPDEQKNLWQAM	97.904	73.464	KAS(1)S(1)ILQPDEQK	KAS(73.46)S(73.46)ILQPDEQK	3	3	0.40018	12866	30508	20164	11856	32893	19721	6392.5	14538	9431.7	3462.4	8644.2	5901.5
A0A0V0IGC0	Putative nodulin-like / Major Facilitator Superfamily protein-like	63.94	582	320	S	DYDEVPTDTVQRKASSILQPDEQKNLWQAMC	88.101	73.464	KAS(1)S(1)ILQPDEQK	KAS(73.46)S(73.46)ILQPDEQK	4	3	0.40018		10033	3211.2		11124	3083.4		5135.3	1663.6		2862.4	1198.7
A0A0V0IHA6	Putative hop-interacting protein-like	60.829	528	469	S	ARAVDIGENDDEEEGSEAEGEEEDEKITRNW	109.62	109.62	AVDIGENDDEEEGS(1)EAEGEEEDEKITR	AVDIGENDDEEEGS(65.31)EAEGEEEDEKIT(-65.31)R	14	3	0.064496	3570.8	5182.5	6357.5	4734	6445.9	7540.6	2130.1	4144.9	6080.8	1858.4	2587	2975.6
A0A0V0IHU8	Putative non-specific phospholipase C1-like	65.896	597	181	S	KEFGVFDRWFASVPASTQPNRFYVHSATSHG	47.545	47.545	WFASVPAS(0.57)T(0.43)QPNR	WFAS(-36.73)VPAS(1.23)T(-1.23)QPNR	8	3	3.0077	1085.6			1061.6			647.81			303.12
A0A0V0III4	Putative transcription initiation factor IIF subunit alpha-like	59.303	538	366	T	GLNESDAEDDDDDDDTEEDISPVLAPKPKEA	50.144	42.347	ANGLNES(0.5)DAEDDDDDDDT(0.5)EEDIS(0.001)PVLAPKPK	ANGLNES(0)DAEDDDDDDDT(0)EEDIS(-27.37)PVLAPKPK	18	4	-3.7904
A0A0V0III4	Putative transcription initiation factor IIF subunit alpha-like	59.303	538	355	S	KELKKLLGKANGLNESDAEDDDDDDDTEEDI	50.144	42.347	ANGLNES(0.5)DAEDDDDDDDT(0.5)EEDIS(0.001)PVLAPKPK	ANGLNES(0)DAEDDDDDDDT(0)EEDIS(-27.37)PVLAPKPK	7	4	-3.7904
A0A0V0IIU3	Putative phosphoglucomutase, cytoplasmic-like	64.387	592	122	T	RVGADGSKATGAFILTASHNPGGPHEDFGIK	47.808	41.136	AT(0.001)GAFILT(0.499)AS(0.499)HNPGGPHEDFGIK	AT(-25.63)GAFILT(0)AS(0)HNPGGPHEDFGIK	8	4	-0.42128
A0A0V0IIU3	Putative phosphoglucomutase, cytoplasmic-like	64.387	592	124	S	GADGSKATGAFILTASHNPGGPHEDFGIKYN	280.32	259.47	ATGAFILTAS(1)HNPGGPHEDFGIK	AT(-90.34)GAFILT(-41.31)AS(41.31)HNPGGPHEDFGIK	10	4	0.13196	32362	22808	14782	19759	12202	6769.5	10509	6723.1	3580.2	5112.4	4095.6	1753.1
A0A0V0IIU3	Putative phosphoglucomutase, cytoplasmic-like	64.387	592	116	T	SAVVRERVGADGSKATGAFILTASHNPGGPH	51.586	51.586	AT(0.372)GAFILT(0.314)AS(0.314)HNPGGPHEDFGIK	AT(0.73)GAFILT(-0.73)AS(-0.73)HNPGGPHEDFGIK	2	3	0.19182
A0A0V0IJ36	Putative lisH domain-containing protein-like	53.578	480	271	S	TVEKSEGLKKRKKPNSEDNVPAKKQKEVSKN	53.001	53.001	KPNS(1)EDNVPAK	KPNS(53)EDNVPAK	4	3	0.41305	10370			12455			7456.5			5781.7
A0A0V0IJN2	Putative alkylated DNA repair protein alkB-like	38.726	353	206	S	TPLNQRYVEEWIGPGSPRVRNPSSPRILESI	169.37	168.1	YVEEWIGPGS(1)PR	Y(-162.6)VEEWIGPGS(162.6)PR	10	2	-0.074532	12267	15438	6676.7	15129	18605	7524.8	2892.9	4982.6	3170.7	2241.1	3075	2337.8
A0A0V0IJN2	Putative alkylated DNA repair protein alkB-like	38.726	353	214	S	EEWIGPGSPRVRNPSSPRILESIPEAEENSA	112.36	87.789	VRNPS(0.064)S(0.936)PR	VRNPS(-11.65)S(11.65)PR	6	3	-0.11325	4457.1	5039.3		4828	5431.9			635.84			508.04
A0A0V0IK09	Uncharacterized protein	49.386	448	43	S	NKSGGTGKFWHRRKHSVEIDSNLLQKELTYN	92.211	92.211	KHS(1)VEIDSNLLQK	KHS(63.63)VEIDS(-63.63)NLLQK	3	3	0.058984	16919	11612	14819	17312	12120	12366	9089.3	6075.4	7631.2	6789.3	4876.2	5458.1
A0A0V0IKE2	Putative ovule protein	59.616	557	140	S	TSSRIRLFLFPVKPESLGSALLDSKADSWFS	163.72	163.72	LFLFPVKPES(1)LGSALLDSK	LFLFPVKPES(44.65)LGS(-44.65)ALLDS(-87.53)K	10	3	1.5436
A0A0V0IKJ4	Putative serine/threonine-protein kinase tricorner-like	63.289	549	316	S	EQLQHWQKNRRTLAYSTVGTPDYIAPEVLLK	103.25	103.25	T(0.012)LAYS(0.796)T(0.191)VGTPDYIAPEVLLK	T(-18.24)LAY(-51.57)S(6.19)T(-6.19)VGT(-34.68)PDY(-67.86)IAPEVLLK	5	3	-0.0174			4250.8			5399.9			3566.6			2155
A0A0V0IL16	Putative zinc finger CCCH domain-containing protein 56-like	39.092	357	165	S	GVMVELREEHQIPILSSPDLRGESQRSAKGR	68.576	52.52	EEHQIPILS(0.582)S(0.418)PDLR	EEHQIPILS(1.43)S(-1.43)PDLR	9	3	-0.22325		3564.4	4013.5		4067.4	3921.4		1655.5	2970.3		1387.6	2596.6
A0A0V0IL16	Putative zinc finger CCCH domain-containing protein 56-like	39.092	357	166	S	VMVELREEHQIPILSSPDLRGESQRSAKGRH	80.545	80.545	EEHQIPILS(0.409)S(0.591)PDLR	EEHQIPILS(-1.59)S(1.59)PDLR	10	3	-0.057681	5360.7		4013.5	5073		3921.4	2488		2970.3	2156.9		2596.6
A0A0V0ILW0	Putative T-complex protein 1 subunit theta-like	58.416	541	18	S	PYGIQSMLKEGHKHLSGLDEAVLKNIDACKQ	93.959	43.382	HLS(1)GLDEAVLK	HLS(43.38)GLDEAVLK	3	3	0.063686	1741	1252.3	1922.6	1423.2	1133.7	1556	735.13	717.51	860.89	518.54	514.34	655.88
A0A0V0IMI4	Putative ovule protein	67.029	621	25	S	DGRGGDLRKPFLHTGSWYRMGSAQTSSMLGS	114.74	114.74	KPFLHT(0.001)GS(0.999)WYR	KPFLHT(-28.45)GS(28.45)WY(-84.94)R	8	3	-0.19832		10898	20408		9125.5	19093		2932.4	5854.6		1750.5	3347.8
A0A0V0IMI4	Putative ovule protein	67.029	621	23	T	SEDGRGGDLRKPFLHTGSWYRMGSAQTSSML	66.533	66.533	KPFLHT(0.657)GS(0.343)WYR	KPFLHT(2.82)GS(-2.82)WY(-51.66)R	6	3	-0.1306	18717			15311			4100.4			1845.6
A0A0V0IN27	Uncharacterized protein	52.405	472	458	S	EEQNWLGLEGVTRVNSLVQLPRFSEERPRP_	116.01	103.88	VNS(1)LVQLPR	VNS(103.88)LVQLPR	3	2	0.50049	5012.7	8352.6	7259.7	3750.1	6930.6	5499.5	1294.5	1948.5	1758.2	1510.1	2758.5	2166.5
A0A0V0IPN4	Putative elongation factor G-like	71.342	635	558	S	EKVMKRKCLVPGRSKSQEFLLPKSRKKVWAL	98.531	68.277	S(0.5)KS(0.5)QEFLLPK	S(0)KS(0)QEFLLPK	3	3	-0.027781	6983.1	7969.4	11085	5763.7	7580.1	8722.6	5700.5	9930.6	10430	6659.3	10134	9910
A0A0V0IPN4	Putative elongation factor G-like	71.342	635	556	S	LLEKVMKRKCLVPGRSKSQEFLLPKSRKKVW	98.531	68.277	S(0.5)KS(0.5)QEFLLPK	S(0)KS(0)QEFLLPK	1	3	-0.027781	6983.1	7969.4	11085	5763.7	7580.1	8722.6	5700.5	9930.6	10430	6659.3	10134	9910
A0A0V0IQ52	Putative SNARE-interacting protein KEULE-like	78.372	691	586	S	RTATWARPRNSDDGYSSDSILRHASSDFKKM	53.773	50.966	NS(0.004)DDGY(0.001)S(0.496)S(0.496)DS(0.004)ILR	NS(-21.35)DDGY(-28.36)S(0)S(0)DS(-20.43)ILR	7	2	-0.060362
A0A0V0IQ52	Putative SNARE-interacting protein KEULE-like	78.372	691	587	S	TATWARPRNSDDGYSSDSILRHASSDFKKMG	53.773	42.226	NS(0.008)DDGY(0.009)S(0.361)S(0.613)DS(0.008)ILR	NS(-18.59)DDGY(-18.14)S(-2.3)S(2.3)DS(-18.86)ILR	8	2	-0.016177			15480			18850			11143			6531.5
A0A0V0IQC5	Putative 3-phosphoinositide-dependent protein kinase 2-like	64.568	574	385	S	AASISEAGSSITRLASIDSFDSKWKQFLDPG	49.423	49.423	LAS(0.993)IDS(0.007)FDSK	LAS(21.76)IDS(-21.76)FDS(-39.64)K	3	2	0.30778	4162.2			4210.3			2330.3			1147.4
A0A0V0IQM6	Putative ovule protein	77.253	678	29	T	LGEKLKKIGKRGGHTTPVIPFLRLQHNHQES	53.001	53.001	GGHT(0.16)T(0.84)PVIPFLR	GGHT(-7.21)T(7.21)PVIPFLR	5	3	-0.39633		1124.8			1308.6			571.32			337.56
A0A0V0IQR2	Putative MACPF domain-containing protein-like	67.442	601	600	S	VKYSLLTVIQPDDEISE______________	136.36	136.36	YSLLTVIQPDDEIS(1)E	Y(-136.36)S(-133.12)LLT(-123.47)VIQPDDEIS(123.47)E	14	2	-0.28951			3292.9			3954.9			2145.7			1155
A0A0V0IQT7	Putative inactive receptor kinase-like	75.154	681	387	S	SGETELYSLEQLMRASAELLGRGTIGTTYKA	86.879	51.762	AS(1)AELLGR	AS(51.76)AELLGR	2	2	0.49366	11299	10072	8435	9998.7	9579	7970.6	3774.1	4889.7	5974.8	2473.3	4766.8	3727.4
A0A0V0IR43	Putative phosphatidylinositol/phosphatidylcholine transfer protein SFH8-like	70.073	626	396	S	DTSTAESGSEAEDIASPKAVRSYSHLRLTPV	124.19	124.19	GSSDTSTAESGSEAEDIAS(1)PK	GS(-106.09)S(-106.09)DT(-106.29)S(-103.14)T(-98.38)AES(-76.12)GS(-63.43)EAEDIAS(63.43)PK	19	3	-0.045913		4451.6	3898.6		5157	4282.9		2664.9	2326.8		2030.9	1761.2
A0A0V0IS08	Putative thimet oligopeptidase-like	94.047	837	796	S	KAPLEVFVQFRGREPSPEPLLRHNGLLTSSA	44.44	44.44	GREPS(1)PEPLLR	GREPS(44.44)PEPLLR	5	3	0.12828		9226.9			8964.4			3397.5			1968
A0A0V0IS49	Putative serine/threonine-protein kinase-like	54.727	487	213	T	CFGLMKNSRDGKSYSTNLAFTPPEYLRTGRI	159.06	159.06	S(0.003)YS(0.499)T(0.499)NLAFTPPEYLR	S(-22.57)Y(-84.04)S(0)T(0)NLAFT(-104.95)PPEY(-139.53)LR	4	2	0.44357
A0A0V0IS49	Putative serine/threonine-protein kinase-like	54.727	487	212	S	SCFGLMKNSRDGKSYSTNLAFTPPEYLRTGR	159.06	67.995	S(0.019)YS(0.958)T(0.023)NLAFTPPEYLR	S(-17.11)Y(-47.06)S(16.18)T(-16.18)NLAFT(-50.13)PPEY(-62.21)LR	3	2	0.33631	1234.7	6652.3	8384.5	1370.7	5624	6673	361.01	1608.7	2201		1567.3	1712.6
A0A0V0ISV3	Putative methionine synthase-like	86.368	782	702	S	VKYGAGIGPGVYDIHSPRIPSTEEIADRVNK	83.423	83.423	YGAGIGPGVYDIHS(1)PR	Y(-81.6)GAGIGPGVY(-52.46)DIHS(52.46)PR	14	3	0.20605		4053.3	4667.5		4163.9	4279.3		2045.4	2177.3		1501.4	1603.7
A0A0V0IT96	Putative serine/threonine-protein kinase fray2-like	80.451	724	586	S	VPURSSQGSPLRKSASVGEWLIESKQMPPSQ	58.09	58.09	KS(0.5)AS(0.5)VGEWLIESK	KS(0)AS(0)VGEWLIES(-56.51)K	4	3	-0.035176			4199.1			4100.1			2217.9			1087.7
A0A0V0IT96	Putative serine/threonine-protein kinase fray2-like	80.451	724	584	S	CTVPURSSQGSPLRKSASVGEWLIESKQMPP	58.09	58.09	KS(0.5)AS(0.5)VGEWLIESK	KS(0)AS(0)VGEWLIES(-56.51)K	2	3	-0.035176			4199.1			4100.1			2217.9			1087.7
A0A0V0ITD5	Putative ovule protein	71.798	644	576	S	EMLRDVSKRKLTPGISKSQEFDTARTRLSKF	65.25	65.25	KLT(0.015)PGIS(0.493)KS(0.493)QEFDTAR	KLT(-15.28)PGIS(0)KS(0)QEFDT(-34.14)AR	7	4	0.088244
A0A0V0ITD5	Putative ovule protein	71.798	644	617	S	PIRETKKDPFPIRRPSSVPVIDFDIDRLKAL	70.335	39.385	RPS(0.5)S(0.5)VPVIDFDIDRLK	RPS(0)S(0)VPVIDFDIDRLK	3	4	-0.055116	2204.1	3833.7	4254.6	2095	3680.8	4234.7	982.86	1628.8	1527.7	844.63	1052.8	1084.3
A0A0V0ITD5	Putative ovule protein	71.798	644	578	S	LRDVSKRKLTPGISKSQEFDTARTRLSKFHR	89.028	89.028	KLT(0.001)PGIS(0.129)KS(0.87)QEFDTAR	KLT(-32.02)PGIS(-8.28)KS(8.28)QEFDT(-37.68)AR	9	4	0.037163			14141			11260			3254.9			2027.9
A0A0V0ITD5	Putative ovule protein	71.798	644	618	S	IRETKKDPFPIRRPSSVPVIDFDIDRLKALD	70.335	39.385	RPS(0.5)S(0.5)VPVIDFDIDRLK	RPS(0)S(0)VPVIDFDIDRLK	4	4	-0.055116	2204.1	3833.7	4254.6	2095	3680.8	4234.7	982.86	1628.8	1527.7	844.63	1052.8	1084.3
A0A0V0IVL1	Putative serine/threonine-protein phosphatase 6 regulatory subunit 3-like	89.975	849	508	S	WACGRPTALHDRTRESDEEDVHDRDYDVAAL	205.09	180.48	T(0.421)RES(0.579)DEEDVHDRDYDVAALANNLSQAFR	T(-1.39)RES(1.39)DEEDVHDRDY(-91.4)DVAALANNLS(-172.4)QAFR	4	4	-0.10201	4461.7	4254.7	2851.3	4527.6	5050.2	2594.6	2463.9	2302.4	929.49	1618.5	1467.4	939.31
A0A0V0IVL1	Putative serine/threonine-protein phosphatase 6 regulatory subunit 3-like	89.975	849	505	T	VYRWACGRPTALHDRTRESDEEDVHDRDYDV	205.09	205.09	T(0.5)RES(0.5)DEEDVHDRDYDVAALANNLSQAFR	T(0)RES(0)DEEDVHDRDY(-80.81)DVAALANNLS(-196.81)QAFR	1	4	-0.081772	4461.7	4254.7		4527.6	5050.2		2463.9	2302.4		1618.5	1467.4
A0A0V0IVN0	Putative rho GTPase-activating protein 7-like	97.891	886	570	S	RSNGRSTPSTESIDSSGEEELAIQRLEITKN	44.089	44.089	STPST(0.001)ES(0.008)IDS(0.495)S(0.495)GEEELAIQR	S(-32.67)T(-32.67)PS(-30.22)T(-26.41)ES(-17.75)IDS(0)S(0)GEEELAIQR	11	3	0.90179
A0A0V0IVN0	Putative rho GTPase-activating protein 7-like	97.891	886	569	S	GRSNGRSTPSTESIDSSGEEELAIQRLEITK	44.089	44.089	STPST(0.001)ES(0.008)IDS(0.495)S(0.495)GEEELAIQR	S(-32.67)T(-32.67)PS(-30.22)T(-26.41)ES(-17.75)IDS(0)S(0)GEEELAIQR	10	3	0.90179
A0A0V0IW13	Putative L-arabinokinase-like	94.683	868	471	S	LSFLKSLAGLDALVDSPTKTGKHTIREQKAA	137.61	137.61	SLAGLDALVDS(1)PTK	S(-117.9)LAGLDALVDS(34.11)PT(-34.11)K	11	3	-0.15252	7763.2	6833.5	3353.8	6880.8	6292	3492.5	5302.7	4887.5	2644.1	4194.6	3737.3	1881.3
A0A0V0IWG8	Putative DEAD-box ATP-dependent RNA helicase 24-like	88.87	814	161	S	YAAAKAVDAGLVEYDSDDNPIVVDKKKIEPI	212.01	212.01	AVDAGLVEYDS(1)DDNPIVVDKK	AVDAGLVEY(-93.49)DS(93.49)DDNPIVVDKK	11	4	0.03433	16775	14334	10579	18456	18117	12423	7631.1	11426	7122.3	5396.6	7180	5212.6
A0A0V0IWT9	Uncharacterized protein	115.51	1032	336	T	LSVRLDRILDSVTGQTVVDPKGYLTDLKSMK	102.66	102.66	ILDSVTGQT(1)VVDPK	ILDS(-61.25)VT(-43.4)GQT(43.4)VVDPK	9	3	0.16389	1675	2100.3	1404.3	1640.1	1894.5	1373.6	758.98	901.72	603.31	596.87	482.22	471.62
A0A0V0IX82	Putative phosphoinositide phosphatase SAC4-like	97.168	854	661	S	GESYVGDSGRSLFQRSFSDGNILHESQFPLS	82.593	82.593	S(0.5)FS(0.5)DGNILHESQFPLSTR	S(0)FS(0)DGNILHES(-63.56)QFPLS(-77.26)T(-77.26)R	1	3	0.35992	3333.9	2576.2	2789	3366.1	2340.2	2291.2	1555.6	1005.8	936.84	989.91	742.68	633.11
A0A0V0IX82	Putative phosphoinositide phosphatase SAC4-like	97.168	854	663	S	SYVGDSGRSLFQRSFSDGNILHESQFPLSTR	82.593	82.593	S(0.5)FS(0.5)DGNILHESQFPLSTR	S(0)FS(0)DGNILHES(-63.56)QFPLS(-77.26)T(-77.26)R	3	3	0.35992	3333.9	2576.2	2789	3366.1	2340.2	2291.2	1555.6	1005.8	936.84	989.91	742.68	633.11
A0A0V0IX88	Putative pre-mRNA-processing protein 40A-like	116.54	1027	991	S	SSDRKKSKKHAHSPESDGESRHKRHRRDRDG	132.84	132.84	HAHS(1)PES(1)DGESR	HAHS(83.36)PES(47.99)DGES(-47.99)R	7	3	-0.096631	7747.9	9772	11411	10373	13536	17666	5916.7	9108.3	9688.4	2991	5306.9	4777.1
A0A0V0IX88	Putative pre-mRNA-processing protein 40A-like	116.54	1027	988	S	HRHSSDRKKSKKHAHSPESDGESRHKRHRRD	132.84	114.59	HAHS(1)PES(1)DGESR	HAHS(92.11)PES(45.67)DGES(-45.67)R	4	3	0.12462	5630.9	9375.7	8226.6	7445.1	12706	13006	4348.3	8187.1	7608.8	2180.7	4515.2	3526.6
A0A0V0IXD6	Putative tetratricopeptide repeat protein 13-like	118.49	1055	6	T	__________MASTVTDRIELAKLCSSKEWS	47.532	47.532	AS(0.059)T(0.471)VT(0.471)DRIELAK	AS(-9.02)T(0)VT(0)DRIELAK	5	3	2.3512
A0A0V0IXD6	Putative tetratricopeptide repeat protein 13-like	118.49	1055	4	T	____________MASTVTDRIELAKLCSSKE	47.532	47.532	AS(0.059)T(0.471)VT(0.471)DRIELAK	AS(-9.02)T(0)VT(0)DRIELAK	3	3	2.3512
A0A0V0IXF4	Mitogen-activated protein kinase	67.698	598	183	Y	RVAFNDTPTAIFWTDYVATRWYRAPELCGSF	166.89	166.89	VAFNDTPTAIFWT(1)DY(0.999)VAT(0.001)R	VAFNDT(-98.33)PT(-77.52)AIFWT(46.89)DY(29.73)VAT(-29.73)R	15	3	-0.59809	3443.5	3370	3022.1	3145.6	4090.3	3383.9	1523	1823.5	1382.3	735.41	1372.2	699.17
A0A0V0IXF4	Mitogen-activated protein kinase	67.698	598	181	T	LARVAFNDTPTAIFWTDYVATRWYRAPELCG	166.89	166.89	VAFNDTPTAIFWT(1)DY(0.999)VAT(0.001)R	VAFNDT(-98.33)PT(-77.52)AIFWT(46.89)DY(29.73)VAT(-29.73)R	13	3	-0.59809	3443.5	3370	3022.1	3145.6	4090.3	3383.9	1523	1823.5	1382.3	735.41	1372.2	699.17
A0A0V0IXG6	Sucrose synthase	93.446	814	11	S	_____MAERVLTRVHSLRERVDATLAAHRNE	101.64	73.985	VHS(1)LRER	VHS(73.98)LRER	3	3	0.24177	7038	3745.3	6202	11982	7821.9	9859.5	841.84	519.96	672.62	1156.9	1015.1	1306.4
A0A0V0IXH9	Putative serine/threonine-protein kinase KIPK-like	90.909	818	54	S	VKDVTSKRAMKRPMRSSLSRVSGIGISEPVS	49.25	47.745	PMRS(0.759)S(0.777)LS(0.743)RVS(0.676)GIGIS(0.046)EPVSLK	PMRS(1.44)S(1.79)LS(1.08)RVS(-1.08)GIGIS(-15.04)EPVS(-46.56)LK	4	4	1.0383	3918.5	4287	3312.2	4332.2	5041.4	3510	3246.4	3017.5	1694.7	1402.8	1378.7	972.4
A0A0V0IXH9	Putative serine/threonine-protein kinase KIPK-like	90.909	818	55	S	KDVTSKRAMKRPMRSSLSRVSGIGISEPVSL	49.25	47.745	PMRS(0.759)S(0.777)LS(0.743)RVS(0.676)GIGIS(0.046)EPVSLK	PMRS(1.44)S(1.79)LS(1.08)RVS(-1.08)GIGIS(-15.04)EPVS(-46.56)LK	5	4	1.0383	3918.5	4287	3312.2	4332.2	5041.4	3510	3246.4	3017.5	1694.7	1402.8	1378.7	972.4
A0A0V0IXH9	Putative serine/threonine-protein kinase KIPK-like	90.909	818	57	S	VTSKRAMKRPMRSSLSRVSGIGISEPVSLKQ	49.25	49.25	PMRS(0.74)S(0.76)LS(0.761)RVS(0.696)GIGIS(0.043)EPVSLK	PMRS(0.76)S(1.14)LS(1.14)RVS(-0.76)GIGIS(-15.42)EPVS(-48.07)LK	7	4	0.74707	3918.5	4287	3312.2	4332.2	5041.4	3510	3246.4	3017.5	1694.7	1402.8	1378.7	972.4
A0A0V0IY90	Putative ABC transporter B family member 19-like (Fragment)	138.31	1269	625	S	PSTRRTRSTRLSHSLSTKSLSLRSGSLRNLS	114.4	112.71	LSHS(0.001)LS(0.994)T(0.004)K	LS(-65.48)HS(-28.54)LS(23.68)T(-23.68)K	6	3	-0.08589	16157	15843	16734	6276.8	7155.6	6377.3	2325.4	2214.7	1549	1014.2	1199.4	893.49
A0A0V0IYH0	Putative calmodulin-binding transcription activator 2-like	117.53	1049	985	S	KQTEVRMQKALARVKSMTQYPEGRAQYRRLL	55.213	55.213	VKS(0.999)MT(0.001)QYPEGR	VKS(31.02)MT(-31.02)QY(-39.29)PEGR	3	3	-0.025092		11430	11375		13276	11593		8978.8	7747.9		5234.2	5071.6
A0A0V0IYH0	Putative calmodulin-binding transcription activator 2-like	117.53	1049	403	S	HLGSVKMEEGLKKVDSFSRWVAKELEDVEEL	87.568	87.568	KVDS(1)FSR	KVDS(36.29)FS(-36.29)R	4	3	-0.17241	7103.4	7532.6	12379	10191	10614	17472	8055.3	8483.5	15118	4489.4	6282	8887.5
A0A0V0IYP2	Putative pumilio-like	106.79	984	278	T	FTYAAALGASLSRSTTPDPQHIARAPSPSLT	131.69	120.87	S(0.076)T(0.076)T(0.848)PDPQHIAR	S(-10.49)T(-10.49)T(10.49)PDPQHIAR	3	3	0.12275	1915.6	2046.9	2352.3	2243.8	2037.4	2577.1	667.32	732.85	830.62	335.04	714.05	535.61
A0A0V0IYS5	Putative actin cytoskeleton-regulatory complex protein PAN1-like	131.74	1201	1034	S	FFDSVPSTPAYNSGGSPSADNMFQNKSPFAF	43.099	43.099	QSPFFDS(0.002)VPS(0.169)T(0.169)PAY(0.154)NS(0.169)GGS(0.169)PS(0.169)ADNMFQNK	QS(-27.23)PFFDS(-19.44)VPS(0)T(0)PAY(-0.39)NS(0)GGS(0)PS(0)ADNMFQNK	19	4	1.3532
A0A0V0IYS5	Putative actin cytoskeleton-regulatory complex protein PAN1-like	131.74	1201	1036	S	DSVPSTPAYNSGGSPSADNMFQNKSPFAFGD	43.099	43.099	QSPFFDS(0.002)VPS(0.169)T(0.169)PAY(0.154)NS(0.169)GGS(0.169)PS(0.169)ADNMFQNK	QS(-27.23)PFFDS(-19.44)VPS(0)T(0)PAY(-0.39)NS(0)GGS(0)PS(0)ADNMFQNK	21	4	1.3532
A0A0V0IYS5	Putative actin cytoskeleton-regulatory complex protein PAN1-like	131.74	1201	1031	S	QSPFFDSVPSTPAYNSGGSPSADNMFQNKSP	43.099	43.099	QSPFFDS(0.002)VPS(0.169)T(0.169)PAY(0.154)NS(0.169)GGS(0.169)PS(0.169)ADNMFQNK	QS(-27.23)PFFDS(-19.44)VPS(0)T(0)PAY(-0.39)NS(0)GGS(0)PS(0)ADNMFQNK	16	4	1.3532
A0A0V0IYS5	Putative actin cytoskeleton-regulatory complex protein PAN1-like	131.74	1201	1026	T	TLFSRQSPFFDSVPSTPAYNSGGSPSADNMF	43.099	43.099	QSPFFDS(0.002)VPS(0.169)T(0.169)PAY(0.154)NS(0.169)GGS(0.169)PS(0.169)ADNMFQNK	QS(-27.23)PFFDS(-19.44)VPS(0)T(0)PAY(-0.39)NS(0)GGS(0)PS(0)ADNMFQNK	11	4	1.3532
A0A0V0IYS5	Putative actin cytoskeleton-regulatory complex protein PAN1-like	131.74	1201	1025	S	DTLFSRQSPFFDSVPSTPAYNSGGSPSADNM	43.099	43.099	QSPFFDS(0.002)VPS(0.169)T(0.169)PAY(0.154)NS(0.169)GGS(0.169)PS(0.169)ADNMFQNK	QS(-27.23)PFFDS(-19.44)VPS(0)T(0)PAY(-0.39)NS(0)GGS(0)PS(0)ADNMFQNK	10	4	1.3532
A0A0V0IZ02	Putative E3 ubiquitin-protein ligase HERC2-like	122.42	1126	809	S	SRSVSPFSRKPSPPRSATPVPTTAGLSFSKS	68.129	60.528	S(0.499)AT(0.499)PVPT(0.001)TAGLSFSK	S(0)AT(0)PVPT(-27.55)T(-33.2)AGLS(-54.87)FS(-59.84)K	1	3	0.31037
A0A0V0IZ02	Putative E3 ubiquitin-protein ligase HERC2-like	122.42	1126	811	T	SVSPFSRKPSPPRSATPVPTTAGLSFSKSIA	68.129	60.528	S(0.499)AT(0.499)PVPT(0.001)TAGLSFSK	S(0)AT(0)PVPT(-27.55)T(-33.2)AGLS(-54.87)FS(-59.84)K	3	3	0.31037
A0A0V0IZA2	Putative ketose-bisphosphate aldolase class-II family protein-like	148.32	1380	1311	S	GLCSKKGVHVVLHGASGLSKEIIEECIKLGV	67.605	64.507	KGVHVVLHGAS(0.996)GLS(0.004)K	KGVHVVLHGAS(23.55)GLS(-23.55)K	11	4	0.18725		11341			12929			7445.2			5671
A0A0V0IZA6	Putative ovule protein	151.21	1372	195	S	STAFSMHFRRFVRSDSGIDLKTPTEVSFEEK	72.006	72.006	S(0.001)DS(0.999)GIDLK	S(-29.26)DS(29.26)GIDLK	3	2	-0.30905	20359		17454	23887		16975	9791.5		21888	9271.5		6341.9
A0A0V0IZH5	Putative zinc finger CCCH domain-containing protein 18-like	99.461	900	689	S	ERPSPDLDHRRRERPSPDLDHHRRPERPSPD	102.52	37.555	ERPS(1)PDLDHHR	ERPS(37.55)PDLDHHR	4	3	0.031567	4016	4528.8	10532	5849.8	5412.6	13390	4009.1	3530.2	10062	3219.8	2078.5	5331.8
A0A0V0IZK0	Putative multiple C2 and transmembrane domain-containing protein 2-like	114.27	1009	228	S	QMKSTSQGPKVVRMYSGSSSQPAEYSLKETS	107.75	100.35	MYS(0.985)GS(0.012)S(0.002)SQPAEYSLK	MY(-36.64)S(19.04)GS(-19.04)S(-27.53)S(-35.26)QPAEY(-83.13)S(-88.88)LK	3	3	0.093899	10177	2998.3	5073.6	11433	3607.2	5485.8	5307.3	1718	2876.4	3237.7	1098.7	2228.3
A0A0V0IZK0	Putative multiple C2 and transmembrane domain-containing protein 2-like	114.27	1009	230	S	KSTSQGPKVVRMYSGSSSQPAEYSLKETSPV	64.394	64.394	MY(0.276)S(0.323)GS(0.323)S(0.039)S(0.039)QPAEYSLK	MY(-0.68)S(0)GS(0)S(-9.18)S(-9.18)QPAEY(-50.53)S(-53.97)LK	5	3	0.26756
A0A0V0IZM5	Putative leucine--tRNA ligase, cytoplasmic-like	122.29	1079	1070	S	ERAGPHAAVVKQNPPSPGNPTAIFL______	62.525	62.525	QNPPS(1)PGNPTAIFL	QNPPS(42.48)PGNPT(-42.48)AIFL	5	2	1.9909
A0A0V0IZP4	Putative mediator of RNA polymerase II transcription subunit 15-like	147.18	1356	569	S	KMVQSPRVSAGGLPQSPLSSKSGEFSNGSVG	55.864	55.864	VSAGGLPQS(0.992)PLS(0.007)S(0.001)K	VS(-36.04)AGGLPQS(21.77)PLS(-21.77)S(-28.72)K	9	3	0.026889	2562.1	2386.4		2110.1	2659.9		919.18	1056.2		619.38	1453.8
A0A0V0J037	Putative LRR receptor-like serine/threonine-protein kinase-like	114.88	1062	710	S	GAVVSAEDLMTSRKGSSEIISPDEKMAAITG	58.98	58.98	KGS(0.803)S(0.196)EIISPDEK	KGS(6.12)S(-6.12)EIIS(-37.15)PDEK	3	3	2.3271	13605			14973			5783.2			10019
A0A0V0J037	Putative LRR receptor-like serine/threonine-protein kinase-like	114.88	1062	711	S	AVVSAEDLMTSRKGSSEIISPDEKMAAITGF	50.053	50.053	KGS(0.469)S(0.536)EIIS(0.995)PDEK	KGS(-0.59)S(0.59)EIIS(19.92)PDEK	4	3	0.1929		11058	6104.9		9634.5	5300.3		4646.8	2710.6		2989.3	1613.3
A0A0V0J037	Putative LRR receptor-like serine/threonine-protein kinase-like	114.88	1062	715	S	AEDLMTSRKGSSEIISPDEKMAAITGFSPSK	75.463	75.463	KGS(0.001)S(0.001)EIIS(0.998)PDEK	KGS(-30.66)S(-30.66)EIIS(30.66)PDEK	8	3	1.0989	14307	28925	15745	10095	23114	12833	3894.7	9819.5	5938.8	3070.7	6804.1	3997.4
A0A0V0J0C6	Uncharacterized protein	171.32	1580	151	S	PSTLARPHSAETRPGSSQLSRFAEPVSEHPL	43.81	43.81	S(0.997)AET(0.005)RPGS(0.645)S(0.309)QLS(0.044)R	S(26.03)AET(-25.28)RPGS(3.2)S(-3.2)QLS(-11.69)R	8	3	-0.14863	4054.1			4819.2			2700.2			2092.3
A0A0V0J0C6	Uncharacterized protein	171.32	1580	144	S	PLSSNKVPSTLARPHSAETRPGSSQLSRFAE	50.077	50.077	S(0.999)AET(0.001)RPGSSQLSR	S(30.79)AET(-30.79)RPGS(-37.28)S(-37.28)QLS(-41.07)R	1	3	0.043291	4054.1		8173.6	4819.2		8104.1	2700.2		4684.7	2092.3		2887.8
A0A0V0J0C6	Uncharacterized protein	171.32	1580	1447	S	PRRERKPASFRGRPYSPNQGPVVKAESAPAE	120.3	120.3	GRPYS(1)PNQGPVVK	GRPY(-36.99)S(36.99)PNQGPVVK	5	3	-0.15504	15469	8191.1	9322.2	16258	9943.8	8728.1	6190	3478.4	3448.4	3646.7	2773.8	3353.2
A0A0V0J0R8	Putative histone-lysine N-methyltransferase ATXR3-like	276.44	2421	1708	Y	SLVPPVTRKYEVIDHYVIVADEKEVKRKMLV	32.275	32.275	Y(0.008)EVIDHY(0.992)VIVADEK	Y(-20.8)EVIDHY(20.8)VIVADEK	7	3	1.8315
A0A0V0J192	Uncharacterized protein	157.41	1471	1392	S	SPAPTSSAAPIQRFASMDNLSNKGAVASSLS	96.64	96.64	FAS(1)MDNLSNK	FAS(76.34)MDNLS(-76.34)NK	3	3	-0.25369	14012	15232	14645	12151	15121	13517	5694	6571.4	6363	3878.2	4413.8	4504.5
A0A126WW02	Putative LOV domain-containing protein	114.61	1022	360	S	ELLEEIKKPRRARALSESTNNRPTFMRKSEG	94.203	94.203	ALS(0.975)ES(0.024)T(0.001)NNRPTFMR	ALS(16.13)ES(-16.13)T(-29.75)NNRPT(-60.84)FMR	3	3	-0.25796	15033	8598	7400.5	14600	10927	6289.6	2950.9	1318.6	865.64	2046.4	1059.7
A0A172QZV1	NAC domain-containing protein 62-like isoform X1	69.99	633	384	S	NCSITGPMIKDSGSCSESEAEVTQRLAEPDF	47.75	47.75	DS(0.2)GS(0.834)CS(0.894)ES(0.071)EAEVT(0.001)QR	DS(-7.74)GS(7.74)CS(10.66)ES(-13.95)EAEVT(-30.72)QR	6	3	-0.18755	3902.9	7795.7	7748.9	4028.2	8489.5	9323.4	3164.5	7888.3	8570	2086.4	5706.9	4997.3
A0A172QZV1	NAC domain-containing protein 62-like isoform X1	69.99	633	382	S	TKNCSITGPMIKDSGSCSESEAEVTQRLAEP	47.75	47.75	DS(0.2)GS(0.834)CS(0.894)ES(0.071)EAEVT(0.001)QR	DS(-7.74)GS(7.74)CS(10.66)ES(-13.95)EAEVT(-30.72)QR	4	3	-0.18755	3902.9	5544.3	4588.4	4028.2	5787.5	6038.8	3164.5	6276.2	5646.2	2086.4	4509.8	3276.9
A0A1U8DQQ6	phospholipase SGR2 isoform X1	106	928	802	S	ITLCQTRDKDGEDEGSQESQDTGERSYGSIM	179.99	125.78	DKDGEDEGS(1)QES(1)QDTGER	DKDGEDEGS(96.22)QES(58.9)QDT(-58.9)GER	9	3	0.26579	3576.1	3472.8	2562.9	4582.2	4750.9	3841.1	5861.3	6431.1	4961.7	2451.5	2585.2	2079.7
A0A1U8DQQ6	phospholipase SGR2 isoform X1	106	928	805	S	CQTRDKDGEDEGSQESQDTGERSYGSIMMER	179.99	179.99	DKDGEDEGS(1)QES(1)QDTGER	DKDGEDEGS(119.47)QES(86.54)QDT(-86.54)GER	12	3	0.10449	3576.1	3472.8	2562.9	4582.2	4750.9	3841.1	5861.3	6431.1	4961.7	2451.5	2585.2	2079.7
A0A1U8DQQ6	phospholipase SGR2 isoform X1	106	928	891	T	SSCEPLEGSSKDDRSTVSWYDQREEADEEFP	32.553	32.553	S(0.332)T(0.332)VS(0.332)WY(0.003)DQREEADEEFPLTFADKVTVK	S(0)T(0)VS(0)WY(-20.63)DQREEADEEFPLT(-30.31)FADKVT(-31.88)VK	2	4	1.3461
A0A1U8DR94	dnaJ homolog subfamily C GRV2 isoform X1	283.5	2585	2376	T	EAYEANSSSKQPSSPTLQERVRLSCLRVLHQ	48.229	48.229	QPS(0.052)S(0.474)PT(0.474)LQER	QPS(-9.56)S(0)PT(0)LQER	6	2	-0.2091
A0A1U8DR94	dnaJ homolog subfamily C GRV2 isoform X1	283.5	2585	2374	S	SKEAYEANSSSKQPSSPTLQERVRLSCLRVL	48.229	43.297	QPS(0.231)S(0.751)PT(0.018)LQER	QPS(-5.12)S(5.12)PT(-16.29)LQER	4	2	-0.11706		4963.5			5064.2			3156.9			2386.3
A0A1U8DR94	dnaJ homolog subfamily C GRV2 isoform X1	283.5	2585	297	S	RSAARGTLNSPGVSLSIGPKGGLGEHGDAVS	54.368	54.368	GTLNSPGVS(0.038)LS(0.961)IGPK	GT(-36.51)LNS(-36.51)PGVS(-14.02)LS(14.02)IGPK	11	3	0.60821			1913.1			1541.7			944.66			527.25
A0A1U8DRF7	LOW QUALITY PROTEIN: CHD3-type chromatin-remodeling factor PICKLE-like	166.87	1464	23	S	LRVRSDRRPIYNLDESDDEADTMPGKSRTKK	109.08	109.08	RPIYNLDES(1)DDEADTMPGK	RPIY(-71.06)NLDES(69.06)DDEADT(-69.06)MPGK	9	3	-0.41066	5528.5	4553.6	11148	5233.1	4861.3	11849	2847.7	2925.8	13486	1367	1812.5	4740.3
A0A1U8DRX6	uncharacterized protein LOC107838969	111.03	1000	48	S	SATSSCRYSTSSSALSPLQSPFPDLTPSLST	75.248	75.248	YS(0.002)T(0.002)S(0.002)S(0.002)S(0.007)ALS(0.977)PLQS(0.009)PFPDLTPSLSTTDLR	Y(-50.19)S(-27.76)T(-27.76)S(-27.76)S(-28.06)S(-21.52)ALS(20.22)PLQS(-20.22)PFPDLT(-54.2)PS(-59.14)LS(-63.33)T(-63.05)T(-63.05)DLR	9	3	2.5014
A0A1U8DRX6	uncharacterized protein LOC107838969	111.03	1000	119	T	STNYNSSSPSMQRSLTSTAASKMKKALGLRS	107.18	107.18	S(0.001)LT(0.99)S(0.008)T(0.001)AASK	S(-31.48)LT(20.86)S(-20.86)T(-29.54)AAS(-75.99)K	3	2	0.041093	10013	16162	16285	11616	19317	18875	4280.6	8424.1	7988.1	2629.6	6151.3	6880.5
A0A1U8DS07	peptidyl-prolyl cis-trans isomerase CYP57 isoform X1	54.663	490	291	S	SRKESEAGFQEFPDNSDEDEADFDARMRQQI	169.01	153.84	ESEAGFQEFPDNS(1)DEDEADFDAR	ES(-121.86)EAGFQEFPDNS(121.86)DEDEADFDAR	13	3	-0.12697	7106.3	6593.6	5561.3	8412.8	8878.8	5695.9	2924.8	3518.3	2942.9	1926.2	2045.7	2036
A0A1U8DS24	protein indeterminate-domain 7-like	53.343	486	76	S	NLPGNPDPEAEVVALSPRSLLATNRFVCEIC	130.83	130.83	NLPGNPDPEAEVVALS(1)PR	NLPGNPDPEAEVVALS(130.83)PR	16	3	0.052304	2528.7	2789.6	1912.1	2100.9	2441.6	1997.5	914.49	1534.3	816.6	676.71	1015.9	502.06
A0A1U8DS46	probable glycosyltransferase At3g07620 isoform X1	76.886	677	345	S	GLYAPLYRNLSMFKRSYELMEQILKVYIYTE	52.555	52.555	RS(1)YELMEQILK	RS(37.35)Y(-37.35)ELMEQILK	2	3	-0.27141	2199.2	2168.6	1464.2	2194.6	1885.2	1695.8	4973.1	2702.4	4014.1	6195.6	2812.1	4572.1
A0A1U8DS51	N6-adenosine-methyltransferase MT-A70-like isoform X2	82.473	746	676	S	ARFKAAYPDVEVQPASPPRVSAMEVDSSSNQ	114.28	89.261	AAYPDVEVQPAS(1)PPR	AAY(-85.74)PDVEVQPAS(85.74)PPR	12	2	-0.039697	10184	7731.3	2610.6	10815	8748.9	2311	6461.5	4552.4	1557.1	2775.6	3005.1	1045.5
A0A1U8DS87	peptidyl-prolyl cis-trans isomerase CYP95 isoform X1	90.688	807	506	S	RSRSPSASPRMEVTPSPSRTLLRKSLKSKSR	105.65	96.756	MEVT(1)PS(0.983)PS(0.017)R	MEVT(42.73)PS(17.67)PS(-17.67)R	6	2	-0.42422	13518	8824.8	9022.3	11516	8433.4	8498	5596.6	3733.3	4003.6	3804	2750.2	2153.6
A0A1U8DS87	peptidyl-prolyl cis-trans isomerase CYP95 isoform X1	90.688	807	479	S	SFSRSPVRGKRGGSVSVSPPVRAHSRRRSRS	67.846	53.779	RGGS(1)VS(1)VS(1)PPVR	RGGS(53.78)VS(53.78)VS(53.78)PPVR	6	3	0.057527	16984	24317	39347	17269	22105	35002	7956.8	8521.4	16524	4324.1	5559.1	11619
A0A1U8DS87	peptidyl-prolyl cis-trans isomerase CYP95 isoform X1	90.688	807	332	S	TEGNHSPSLEEGEAVSLHHKKEAADIFEGEE	73.616	73.616	KT(0.109)EGNHS(0.899)PS(0.993)LEEGEAVS(1)LHHKK	KT(-9.44)EGNHS(9.44)PS(20.95)LEEGEAVS(66.74)LHHKK	17	5	-0.099775	3640.6	4588.6		4711.6	5633.6		2707.8	2986.2		2042.7	1798.6
A0A1U8DS87	peptidyl-prolyl cis-trans isomerase CYP95 isoform X1	90.688	807	481	S	SRSPVRGKRGGSVSVSPPVRAHSRRRSRSPS	67.846	53.779	RGGS(1)VS(1)VS(1)PPVR	RGGS(53.78)VS(53.78)VS(53.78)PPVR	8	3	0.057527	9227.9	24317	30680	9179.3	22105	26412	2794.2	8521.4	11826	1715	5559.1	8196.3
A0A1U8DS87	peptidyl-prolyl cis-trans isomerase CYP95 isoform X1	90.688	807	477	S	ARSFSRSPVRGKRGGSVSVSPPVRAHSRRRS	67.846	53.779	RGGS(1)VS(1)VS(1)PPVR	RGGS(53.78)VS(53.78)VS(53.78)PPVR	4	3	0.057527	16984	13097	28426	17269	13363	26766	7956.8	3311.2	12508	4324.1	2602.3	9180.8
A0A1U8DS87	peptidyl-prolyl cis-trans isomerase CYP95 isoform X1	90.688	807	803	S	ASPPGKTGLVSYGDGSPDSG___________	209.39	36.638	T(0.002)GLVS(0.031)Y(0.014)GDGS(0.938)PDS(0.015)G	T(-26.89)GLVS(-14.8)Y(-18.23)GDGS(14.8)PDS(-17.91)G	10	2	0.72587		6284.2	9949.2		6148.2	9801.4		2178.8	4786.8		1547.5	2642.4
A0A1U8DS87	peptidyl-prolyl cis-trans isomerase CYP95 isoform X1	90.688	807	504	T	RRRSRSPSASPRMEVTPSPSRTLLRKSLKSK	105.65	105.65	MEVT(1)PS(0.983)PS(0.017)R	MEVT(48.47)PS(17.63)PS(-17.63)R	4	2	-0.39772	13518	8824.8	9022.3	11516	8433.4	8498	5596.6	3733.3	4003.6	3804	2750.2	2153.6
A0A1U8DS87	peptidyl-prolyl cis-trans isomerase CYP95 isoform X1	90.688	807	324	S	KHQSMEKKTEGNHSPSLEEGEAVSLHHKKEA	73.616	73.616	KT(0.109)EGNHS(0.899)PS(0.993)LEEGEAVS(1)LHHKK	KT(-9.44)EGNHS(9.44)PS(20.95)LEEGEAVS(66.74)LHHKK	9	5	-0.099775	3640.6	4588.6		4711.6	5633.6		2707.8	2986.2		2042.7	1798.6
A0A1U8DS87	peptidyl-prolyl cis-trans isomerase CYP95 isoform X1	90.688	807	626	S	RSYSRSPGSAGRRARSPAYDRGRSSSRSASV	84.198	84.198	ARS(1)PAYDR	ARS(62.11)PAY(-62.11)DR	3	3	-0.97973	10271	2744.3		10644	3038		6854.7	1559		3691.7	696.7
A0A1U8DS87	peptidyl-prolyl cis-trans isomerase CYP95 isoform X1	90.688	807	322	S	KGKHQSMEKKTEGNHSPSLEEGEAVSLHHKK	73.616	73.616	KT(0.109)EGNHS(0.899)PS(0.993)LEEGEAVS(1)LHHKK	KT(-9.44)EGNHS(9.44)PS(20.95)LEEGEAVS(66.74)LHHKK	7	5	-0.099775	3640.6	4588.6		4711.6	5633.6		2707.8	2986.2		2042.7	1798.6
A0A1U8DS87	peptidyl-prolyl cis-trans isomerase CYP95 isoform X1	90.688	807	97	S	GNYGESIYGGKFPDESPKIKHDSQGLLSMAI	72.532	71.54	QDGNYGESIY(0.001)GGKFPDES(0.999)PK	QDGNY(-64.09)GES(-47.39)IY(-28.83)GGKFPDES(28.83)PK	18	4	-0.017708	10638	2901.6	8282.4	11017	3108.8	9554	7686	1472.6	8060.3	4069.6	890.82	3689.2
A0A1U8DSB1	vegetative cell wall protein gp1	47.012	448	223	S	KIADSIQSPINQSSPSKAPPPSQKISQTNLV	37.499	37.499	IADS(0.002)IQS(0.019)PINQS(0.31)S(0.328)PS(0.501)KAPPPS(0.84)QK	IADS(-24.89)IQS(-15.3)PINQS(-2.64)S(-2.28)PS(2.28)KAPPPS(8.44)QK	15	4	-2.5367		4153.1			4118.5			1926.3			1224.2
A0A1U8DSB1	vegetative cell wall protein gp1	47.012	448	240	S	APPPSQKISQTNLVKSQTYSPQTKPAVSHPP	91.336	91.336	S(0.34)QT(0.34)Y(0.028)S(0.285)PQT(0.003)KPAVS(0.005)HPPS(1)PLKLPPSQLELESR	S(0)QT(0)Y(-10.91)S(-0.76)PQT(-20.4)KPAVS(-18.75)HPPS(38.13)PLKLPPS(-47.68)QLELES(-68.47)R	1	5	0.043687
A0A1U8DSB1	vegetative cell wall protein gp1	47.012	448	244	S	SQKISQTNLVKSQTYSPQTKPAVSHPPSPLK	108.38	108.38	S(0.038)QT(0.046)Y(0.058)S(0.858)PQT(0.12)KPAVS(0.881)HPPS(1)PLKLPPSQLELESR	S(-13.45)QT(-12.59)Y(-12.14)S(12.14)PQT(-8.78)KPAVS(8.78)HPPS(36.58)PLKLPPS(-36.58)QLELES(-57.77)R	5	5	0.19111	5061.3	5446.9	13174	5162.9	7348.5	11629	5817.5	11695	1884.7	4445.3	8746.3	1713
A0A1U8DSB1	vegetative cell wall protein gp1	47.012	448	242	T	PPSQKISQTNLVKSQTYSPQTKPAVSHPPSP	91.336	91.336	S(0.34)QT(0.34)Y(0.028)S(0.285)PQT(0.003)KPAVS(0.005)HPPS(1)PLKLPPSQLELESR	S(0)QT(0)Y(-10.91)S(-0.76)PQT(-20.4)KPAVS(-18.75)HPPS(38.13)PLKLPPS(-47.68)QLELES(-68.47)R	3	5	0.043687
A0A1U8DSB1	vegetative cell wall protein gp1	47.012	448	247	T	ISQTNLVKSQTYSPQTKPAVSHPPSPLKLPP	53.615	53.615	S(0.36)QT(0.358)Y(0.037)S(0.359)PQT(0.738)KPAVS(0.149)HPPS(0.999)PLK	S(-0.7)QT(-0.7)Y(-13.52)S(0.7)PQT(6.83)KPAVS(-7.15)HPPS(34.11)PLK	8	4	0.024413			4956.9			5618.1			6390.5			3670.1
A0A1U8DSB1	vegetative cell wall protein gp1	47.012	448	221	S	KTKIADSIQSPINQSSPSKAPPPSQKISQTN	206.4	203.59	IADS(0.004)IQS(0.996)PINQS(0.001)S(0.969)PS(0.03)KAPPPSQK	IADS(-23.79)IQS(23.79)PINQS(-28.55)S(15.15)PS(-15.15)KAPPPS(-82.66)QK	13	4	0.16007	11834	11149	9731.4	9854.7	11082	11007	3591	3620.5	2888.8	2467.7	2694.8	1720.4
A0A1U8DSB1	vegetative cell wall protein gp1	47.012	448	220	S	PKTKIADSIQSPINQSSPSKAPPPSQKISQT	152.14	137.47	IADS(0.003)IQS(0.997)PINQS(0.515)S(0.401)PS(0.085)KAPPPS(1)QK	IADS(-24.08)IQS(24.08)PINQS(1.11)S(-1.11)PS(-7.86)KAPPPS(34.32)QK	12	4	0.029106	7349.3			7083.5			2496.7			2042
A0A1U8DSB1	vegetative cell wall protein gp1	47.012	448	229	S	QSPINQSSPSKAPPPSQKISQTNLVKSQTYS	164.1	164.1	IADS(0.002)IQS(0.998)PINQS(0.1)S(0.879)PS(0.02)KAPPPS(1)QK	IADS(-28.29)IQS(28.29)PINQS(-9.43)S(9.43)PS(-16.34)KAPPPS(66.67)QK	21	4	0.20564	11149	9324.2	6175	10711	10415	7556.8	4316.4	4040.3	2160.4	2912.4	2707.5	1944.1
A0A1U8DSB1	vegetative cell wall protein gp1	47.012	448	358	S	NKGAIMELSPSRKTYSPQSLQKKGIPKAWSS	155.86	155.86	TYS(1)PQSLQK	T(-55.82)Y(-80.47)S(45.55)PQS(-45.55)LQK	3	2	0.0034288	63771	36019	38911	70976	35969	36725	45066	16206	16411	30974	11307	10770
A0A1U8DSB1	vegetative cell wall protein gp1	47.012	448	256	S	QTYSPQTKPAVSHPPSPLKLPPSQLELESRI	108.38	91.113	S(0.109)QT(0.109)Y(0.012)S(0.766)PQT(0.037)KPAVS(0.968)HPPS(1)PLK	S(-8.49)QT(-8.49)Y(-18.23)S(8.49)PQT(-14.95)KPAVS(14.95)HPPS(41.32)PLK	17	4	0.26028	11737	13782	23211	13224	16250	22785	7898.2	13683	9007.9	5469.8	9785.7	6119.3
A0A1U8DSB1	vegetative cell wall protein gp1	47.012	448	252	S	LVKSQTYSPQTKPAVSHPPSPLKLPPSQLEL	108.38	74.404	S(0.023)QT(0.131)Y(0.001)S(0.811)PQT(0.043)KPAVS(0.992)HPPS(1)PLK	S(-15.54)QT(-7.92)Y(-31.43)S(7.92)PQT(-13.68)KPAVS(20.79)HPPS(37.92)PLK	13	4	0.17101	5061.3	5446.9	13174	5162.9	7348.5	11629	5817.5	11695	1884.7	4445.3	8746.3	1713
A0A1U8DSB1	vegetative cell wall protein gp1	47.012	448	215	S	SLPPSPKTKIADSIQSPINQSSPSKAPPPSQ	206.4	185.02	IADS(0.001)IQS(0.999)PINQS(0.223)S(0.701)PS(0.076)KAPPPSQK	IADS(-28.66)IQS(28.66)PINQS(-4.97)S(4.97)PS(-9.63)KAPPPS(-81.6)QK	7	4	0.11639	14541	13071	9731.4	12961	13220	11007	4292.7	4505.2	2888.8	2871.3	3340.4	1720.4
A0A1U8DSB1	vegetative cell wall protein gp1	47.012	448	212	S	PYSSLPPSPKTKIADSIQSPINQSSPSKAPP	44.615	44.615	IADS(0.518)IQS(0.464)PINQS(0.47)S(0.47)PS(0.076)KAPPPSQK	IADS(0.59)IQS(-0.59)PINQS(0)S(0)PS(-9.24)KAPPPS(-40.65)QK	4	3	-0.069706		4665.3			4740.4			1881.4			1237.3
A0A1U8DSB1	vegetative cell wall protein gp1	47.012	448	178	S	VTKSPVTKVTTSVPQSPFKTLASNVKTENAP	143.98	130.47	VT(0.016)T(0.098)S(0.886)VPQS(1)PFK	VT(-17.5)T(-9.55)S(9.55)VPQS(90.84)PFK	8	3	0.092166	33839	38792	32310	30650	36944	29645	9019.6	8322.7	8394.3	6345	6527.3	5284.3
A0A1U8DSB1	vegetative cell wall protein gp1	47.012	448	174	S	AATDVTKSPVTKVTTSVPQSPFKTLASNVKT	130.47	124.09	VTT(0.003)S(0.997)VPQS(1)PFK	VT(-46.53)T(-25.4)S(25.4)VPQS(49.33)PFK	4	2	0.10677	9544.2	14938	12911	8013.1	13933	12101	2359.6	3105.5	3358.2	1718	2672.5	2678.7
A0A1U8DSP2	K(+) efflux antiporter 2, chloroplastic-like isoform X1	129.18	1206	434	S	REVQLEDAWVVSGPLSDASDDEDRKLVLDSS	100.64	72.879	EVQLEDAWVVS(0.003)GPLS(0.999)DAS(0.999)DDEDR	EVQLEDAWVVS(-28.26)GPLS(28.26)DAS(29.72)DDEDR	15	3	0.50658		1952.1	2726.3		2559.2	3191.9		1339.8	1563.4		935.55	1177.1
A0A1U8DSP2	K(+) efflux antiporter 2, chloroplastic-like isoform X1	129.18	1206	454	S	DEDRKLVLDSSKDFDSDAENPKSVQTVRQEA	172.81	69.345	DFDS(1)DAENPK	DFDS(69.34)DAENPK	4	2	0.20353	37091	56087	24192	30907	51516	23158	12573	22945	13329	7245.7	14461	6805.5
A0A1U8DSP2	K(+) efflux antiporter 2, chloroplastic-like isoform X1	129.18	1206	1193	S	GFSRVAYKAKAQPSDSSDENQVGEGTLAI__	117.38	111.13	AQPS(0.013)DS(0.866)S(0.121)DENQVGEGTLAI	AQPS(-18.18)DS(8.53)S(-8.53)DENQVGEGT(-97.9)LAI	6	2	-0.23102	4319.8	3393	1851.1	3433.5	4116.8	1737.8	1531.9	1595.4	878.79	1071.2	1198.9	519.09
A0A1U8DSP2	K(+) efflux antiporter 2, chloroplastic-like isoform X1	129.18	1206	437	S	QLEDAWVVSGPLSDASDDEDRKLVLDSSKDF	100.64	100.64	EVQLEDAWVVS(0.015)GPLS(0.985)DAS(1)DDEDR	EVQLEDAWVVS(-18.3)GPLS(18.3)DAS(41.73)DDEDR	18	3	0.22944	993.8	3969.1	3980.4	1084.7	4848	5508.2	683.08	2583.5	2666.4		1895.5	1879.7
A0A1U8DSS3	uncharacterized protein LOC107839191 isoform X1	108.35	962	523	S	LPKSLGRILSFPEYNSPPGCSPRKNSKDSML	54.09	54.09	ILSFPEY(0.009)NS(0.991)PPGCS(0.999)PR	ILS(-35.27)FPEY(-20.82)NS(20.82)PPGCS(32.42)PR	9	3	-0.4028			3202.1			2693.3			1224.8			744.89
A0A1U8DSS3	uncharacterized protein LOC107839191 isoform X1	108.35	962	528	S	GRILSFPEYNSPPGCSPRKNSKDSMLPSQMK	54.09	54.09	ILSFPEY(0.009)NS(0.991)PPGCS(0.999)PR	ILS(-35.27)FPEY(-20.82)NS(20.82)PPGCS(32.42)PR	14	3	-0.4028			3202.1			2693.3			1224.8			744.89
A0A1U8DSV5	zinc finger CCCH domain-containing protein 30-like	79.01	732	533	S	SSPRYSDQAPASGVFSPSHKSAYFNQFQQQQ	103.31	103.31	YSDQAPASGVFS(0.988)PS(0.012)HK	Y(-87.68)S(-86.16)DQAPAS(-36.08)GVFS(19.15)PS(-19.15)HK	12	3	-0.55222	8572.1	9237.3	8025.7	9326.2	9701.6	9604.5	4507.2	5203.4	5962.5	2441.6	3235.5	3353.3
A0A1U8DSY1	C-terminal binding protein AN	69.757	633	467	S	MSGTDQGVSSSSRFASPEDLRGRKTSIESIQ	117.7	117.7	FAS(1)PEDLR	FAS(117.7)PEDLR	3	2	-0.030125	9369	9824.7	6163.5	8713.4	8799.1	5819.4	3040.6	3506.8	2247.8	1816.8	1888.4	1438.7
A0A1U8DT43	protein NEDD1-like isoform X2	85.481	787	656	S	ISTAPSFSDGTLSVGSPKTKKTGAETREELL	105.32	94.837	ISTAPSFSDGTLS(0.001)VGS(0.999)PK	IS(-88.28)T(-88.38)APS(-78.94)FS(-66.33)DGT(-45.28)LS(-28.5)VGS(28.5)PK	16	3	-0.37783	2519.6	2588.9	2470	2690.1	2409.6	2605.5	692.85	1047.9	985.98	336.63	739.47	527.2
A0A1U8DT48	Cellulose synthase	120.98	1083	164	S	SGELSAASPERYSMASPGPAGGAKHIHPLTY	82.651	82.651	YS(0.033)MAS(0.967)PGPAGGAK	Y(-49.46)S(-14.61)MAS(14.61)PGPAGGAK	5	3	0.1767
A0A1U8DT48	Cellulose synthase	120.98	1083	200	S	QSPNIRVVDPVREFGSPGLGNVAWKERVDGW	88.507	63.037	EFGS(1)PGLGNVAWK	EFGS(63.04)PGLGNVAWK	4	3	0.23457	2218.6	1515	1334.1	1226.4	864.65	809.7	339.61	232.1	307.33	166.31	179.76	212.95
A0A1U8DT92	DEAD-box ATP-dependent RNA helicase 31-like	96.21	870	364	S	KGFRDLIDSEEESEESEEDDEVEDEKMLSLE	46.578	46.578	DLIDS(0.024)EEES(0.988)EES(0.988)EEDDEVEDEK	DLIDS(-19.03)EEES(19.03)EES(19.17)EEDDEVEDEK	12	3	0.013652		1901.4	1674		2831	2444.2		1352.3	937.03		985.06	1045
A0A1U8DT92	DEAD-box ATP-dependent RNA helicase 31-like	96.21	870	361	S	NGYKGFRDLIDSEEESEESEEDDEVEDEKML	46.578	46.578	DLIDS(0.024)EEES(0.988)EES(0.988)EEDDEVEDEK	DLIDS(-19.03)EEES(19.03)EES(19.17)EEDDEVEDEK	9	3	0.013652		1901.4	1674		2831	2444.2		1352.3	937.03		985.06	1045
A0A1U8DT92	DEAD-box ATP-dependent RNA helicase 31-like	96.21	870	116	S	LRSGSEFTKTKVYSDSDDNEGDSERGRGKFG	137.42	137.42	T(0.024)KVYS(0.976)DS(1)DDNEGDSER	T(-16.16)KVY(-74.24)S(16.16)DS(58.44)DDNEGDS(-70.55)ER	7	3	0.16579	4420.6	8481.5	5004	5870.8	10280	6206.9	3127.4	6316.2	4612.9	1711.7	3288.4	2079.3
A0A1U8DT92	DEAD-box ATP-dependent RNA helicase 31-like	96.21	870	114	S	SGLRSGSEFTKTKVYSDSDDNEGDSERGRGK	137.42	137.42	T(0.024)KVYS(0.976)DS(1)DDNEGDSER	T(-16.16)KVY(-74.24)S(16.16)DS(58.44)DDNEGDS(-70.55)ER	5	3	0.16579	4420.6	8481.5	5004	5870.8	10280	6206.9	3127.4	6316.2	4612.9	1711.7	3288.4	2079.3
A0A1U8DT97	LOW QUALITY PROTEIN: protein SDE2 homolog	55.367	503	423	S	SVVKENDVAEPSDNLSPIQVPQEDAVSKDSD	101.49	75.717	ENDVAEPS(0.16)DNLS(0.84)PIQVPQEDAVSK	ENDVAEPS(-7.2)DNLS(7.2)PIQVPQEDAVS(-61.65)K	12	3	0.080781	1930.7	3089.7	2400.4	2385.1	3435	3182.3	1079.1	1373.3	1458	551.08	585.54	910.57
A0A1U8DTE5	uncharacterized protein LOC107839354	125.26	1110	144	S	PVDTEPFEEMSSLSKSPSLSSTQQQELTVDD	103.85	103.85	S(0.492)PS(0.492)LS(0.015)S(0.001)T(0.001)QQQELTVDDIEDFDDDDDLDEVDSRR	S(0)PS(0)LS(-15.28)S(-29.82)T(-29.46)QQQELT(-68.11)VDDIEDFDDDDDLDEVDS(-103.44)RR	1	4	0.092497
A0A1U8DTE5	uncharacterized protein LOC107839354	125.26	1110	146	S	DTEPFEEMSSLSKSPSLSSTQQQELTVDDIE	103.85	103.85	S(0.492)PS(0.492)LS(0.015)S(0.001)T(0.001)QQQELTVDDIEDFDDDDDLDEVDSRR	S(0)PS(0)LS(-15.28)S(-29.82)T(-29.46)QQQELT(-68.11)VDDIEDFDDDDDLDEVDS(-103.44)RR	3	4	0.092497
A0A1U8DTG3	alpha,alpha-trehalose-phosphate synthase [UDP-forming] 6	97.243	857	5	S	___________MVSRSYSNLLELASGEAPSP	207.12	170.49	S(0.806)Y(0.002)S(0.193)NLLELASGEAPSPSFGR	S(6.22)Y(-27.26)S(-6.22)NLLELAS(-113.93)GEAPS(-143.9)PS(-154)FGR	1	3	0.20917	1374.2	4144.9	9694.5	1603.5	5201.7	10088	357.27	2116.3	14283		1438.3	2810.3
A0A1U8DTG3	alpha,alpha-trehalose-phosphate synthase [UDP-forming] 6	97.243	857	19	S	RSYSNLLELASGEAPSPSFGRMGRRIPRIMT	207.12	197.32	S(0.615)Y(0.003)S(0.382)NLLELASGEAPS(0.99)PS(0.01)FGR	S(2.07)Y(-23.15)S(-2.07)NLLELAS(-46.04)GEAPS(19.61)PS(-19.61)FGR	15	3	-0.004475	10505	4144.9	1418	10640	5201.7	1575.7	5892.9	2116.3	575.39	2835.6	1438.3	375.78
A0A1U8DTG5	dr1-associated corepressor-like	30.732	276	113	S	EMPKRRKVATEEHHDSEDEFKRSRTEMSPAC	88.09	88.09	KVATEEHHDS(1)EDEFKR	KVAT(-57.5)EEHHDS(57.5)EDEFKR	10	5	-0.10878	13956	13363	33929	15288	14787	35912	4025.7	6173.2	18857	2192.3	4171.1	10976
A0A1U8DTH5	peter Pan-like protein	38.573	341	242	S	SLQDVSDFLTKAGYGSESEADDEAATVNLSS	63.033	63.033	AGY(0.075)GS(0.962)ES(0.962)EADDEAATVNLSSDIGR	AGY(-13.93)GS(13.93)ES(13.93)EADDEAAT(-37.88)VNLS(-54.52)S(-57.2)DIGR	5	3	0.045106		2188.8			2332			1214.7			833.7
A0A1U8DTH5	peter Pan-like protein	38.573	341	244	S	QDVSDFLTKAGYGSESEADDEAATVNLSSDI	63.033	63.033	AGY(0.075)GS(0.962)ES(0.962)EADDEAATVNLSSDIGR	AGY(-13.93)GS(13.93)ES(13.93)EADDEAAT(-37.88)VNLS(-54.52)S(-57.2)DIGR	7	3	0.045106		2188.8			2332			1214.7			833.7
A0A1U8DTK0	vacuolar protein sorting-associated protein 9A-like	52.777	478	301	S	LVPGADTTDSKLSSRSNRPPSPATQPNPSVA	114.72	114.72	S(0.583)NRPPS(0.417)PATQPNPSVASTETKPK	S(1.46)NRPPS(-1.46)PAT(-37.43)QPNPS(-88.53)VAS(-107.25)T(-107.25)ET(-107.05)KPK	1	4	-0.00068081		9325.9			7925.2			3151.2			2649.1
A0A1U8DTK0	vacuolar protein sorting-associated protein 9A-like	52.777	478	340	S	EDQYVKSQSSMEKIPSLSDLENRGASLLIKE	148.96	148.96	IPS(1)LSDLENR	IPS(34.24)LS(-34.24)DLENR	3	2	0.042126	22262	17225	10132	14702	13282	5754.5	7109.1	6265.8	2631.6	5626.4	5548.9	1890.6
A0A1U8DTK0	vacuolar protein sorting-associated protein 9A-like	52.777	478	306	S	DTTDSKLSSRSNRPPSPATQPNPSVASTETK	157.95	139.26	S(0.146)NRPPS(0.854)PATQPNPSVASTETKPK	S(-7.67)NRPPS(7.67)PAT(-36.09)QPNPS(-94.24)VAS(-113.3)T(-112.83)ET(-123.15)KPK	6	4	0.0067764	10714		19554	10689		15359	3327.4		6456.7	2264.9		4674.3
A0A1U8DTK7	mechanosensitive ion channel protein 10 isoform X1	88.812	779	137	S	EEQAEPSANSPYRNVSNRASPTAKMGSTNTF	52.522	52.522	NVS(1)NRAS(0.662)PT(0.338)AK	NVS(38.78)NRAS(2.93)PT(-2.93)AK	3	3	0.21233	10586	6447.9	16080	11903	7368.9	16216	3589.1	2237.3	6418.1	2175.3	1211.8	4233.7
A0A1U8DTK7	mechanosensitive ion channel protein 10 isoform X1	88.812	779	141	S	EPSANSPYRNVSNRASPTAKMGSTNTFKETT	52.522	52.522	NVS(0.999)NRAS(0.731)PT(0.27)AK	NVS(27.59)NRAS(4.35)PT(-4.35)AK	7	3	0.061171	10586	6447.9	16080	11903	7368.9	16216	3589.1	2237.3	6418.1	2175.3	1211.8	4233.7
A0A1U8DTK7	mechanosensitive ion channel protein 10 isoform X1	88.812	779	73	S	RSVQVSDSSPDIARYSPSPSPKKPPKIPATE	42.347	42.347	S(0.058)VQVS(0.058)DS(0.052)S(0.052)PDIARY(0.011)S(0.768)PS(0.207)PS(0.796)PK	S(-11.49)VQVS(-11.49)DS(-12)S(-12)PDIARY(-19.59)S(11.49)PS(-6.15)PS(6.15)PK	15	3	-1.562	5661.7		5480.1	5214.7		4707.6	2086.2		1693.7	1232.1		1234.8
A0A1U8DTK7	mechanosensitive ion channel protein 10 isoform X1	88.812	779	77	S	VSDSSPDIARYSPSPSPKKPPKIPATETLTR	42.347	42.347	S(0.058)VQVS(0.058)DS(0.052)S(0.052)PDIARY(0.011)S(0.768)PS(0.207)PS(0.796)PK	S(-11.49)VQVS(-11.49)DS(-12)S(-12)PDIARY(-19.59)S(11.49)PS(-6.15)PS(6.15)PK	19	3	-1.562	5661.7		5480.1	5214.7		4707.6	2086.2		1693.7	1232.1		1234.8
A0A1U8DTK7	mechanosensitive ion channel protein 10 isoform X1	88.812	779	128	S	LPLDDANMFEEQAEPSANSPYRNVSNRASPT	30.459	30.459	FGEQS(0.001)LPLDDANMFEEQAEPS(0.522)ANS(0.427)PY(0.05)R	FGEQS(-28.18)LPLDDANMFEEQAEPS(0.88)ANS(-0.88)PY(-10.2)R	21	3	-0.055765
A0A1U8DTL0	myosin-binding protein 1-like isoform X1	96.197	875	413	T	TELDSKPEADEIRSQTDGSFNLGDAYKLAVG	37.344	37.344	S(0.001)ET(0.001)ELDS(0.01)KPEADEIRS(0.473)QT(0.473)DGS(0.033)FNLGDAY(0.01)K	S(-26.22)ET(-26.22)ELDS(-16.89)KPEADEIRS(0)QT(0)DGS(-11.62)FNLGDAY(-16.69)K	18	4	0.12758
A0A1U8DTL0	myosin-binding protein 1-like isoform X1	96.197	875	411	S	SETELDSKPEADEIRSQTDGSFNLGDAYKLA	37.344	37.344	S(0.001)ET(0.001)ELDS(0.01)KPEADEIRS(0.473)QT(0.473)DGS(0.033)FNLGDAY(0.01)K	S(-26.22)ET(-26.22)ELDS(-16.89)KPEADEIRS(0)QT(0)DGS(-11.62)FNLGDAY(-16.69)K	16	4	0.12758
A0A1U8DTL0	myosin-binding protein 1-like isoform X1	96.197	875	475	S	QLSAARGVDSTLSEISPRLSLNGEESRTTEA	45.864	45.864	GVDSTLS(0.029)EIS(0.971)PR	GVDS(-43.15)T(-38.49)LS(-15.32)EIS(15.32)PR	10	3	-0.10652			1174.8			1244.8			807.83			469.16
A0A1U8DTL0	myosin-binding protein 1-like isoform X1	96.197	875	510	S	GMQILHQRISLERNESGLSLEGSLVSEIEGE	69.181	69.181	NES(0.996)GLS(0.997)LEGS(0.006)LVSEIEGESLSDR	NES(24.92)GLS(25.66)LEGS(-24.92)LVS(-38.01)EIEGES(-63.41)LS(-67.4)DR	3	3	0.29671
A0A1U8DTL0	myosin-binding protein 1-like isoform X1	96.197	875	513	S	ILHQRISLERNESGLSLEGSLVSEIEGESLS	69.181	69.181	NES(0.996)GLS(0.997)LEGS(0.006)LVSEIEGESLSDR	NES(24.92)GLS(25.66)LEGS(-24.92)LVS(-38.01)EIEGES(-63.41)LS(-67.4)DR	6	3	0.29671
A0A1U8DTQ7	calcyclin-binding protein-like	25.038	221	31	S	HLQGIAKRPRVLSLISSEIRNLEKLSKGCAS	166.11	166.11	VLS(0.366)LIS(0.634)SEIR	VLS(-2.39)LIS(2.39)S(-34.08)EIR	6	2	1.0954
A0A1U8DTQ7	calcyclin-binding protein-like	25.038	221	67	S	IPAPVSTSAKVIRNLSSLNYVSVSSFSWDQD	155.22	155.22	NLS(0.981)S(0.019)LNYVSVSSFSWDQDKDKVK	NLS(17.19)S(-17.19)LNY(-44.08)VS(-76.8)VS(-100.09)S(-107.41)FS(-121.21)WDQDKDKVK	3	4	0.017649	3472.6	6926.2	6067.2	3842	10003	6974.2	2140.7	4627.7	3818.6	889.86	2396.9	1697.2
A0A1U8DTR4	protein OBERON 4	129.71	1167	7	S	_________MKRLRSSDDLESSGEKGVLKDW	56.215	56.215	LRS(0.5)S(0.5)DDLESSGEK	LRS(0)S(0)DDLES(-41.64)S(-45.6)GEK	4	3	-0.83462	6271.5	7486.3		7141.3	8385.6		4458.1	4463.2		3204	4991.9
A0A1U8DTR4	protein OBERON 4	129.71	1167	6	S	__________MKRLRSSDDLESSGEKGVLKD	56.215	56.215	LRS(0.5)S(0.5)DDLESSGEK	LRS(0)S(0)DDLES(-41.64)S(-45.6)GEK	3	3	-0.83462	6271.5	7486.3		7141.3	8385.6		4458.1	4463.2		3204	4991.9
A0A1U8DTV5	phototropin-2	107.19	960	555	S	QLDGSDHLEPLRNRLSEQTEKQSAKLVKATA	103.88	103.88	NRLS(1)EQTEK	NRLS(72.73)EQT(-72.73)EK	4	3	-0.057857	13050	12664	11255	19917	20776	18360	3946.9	5964.2	4091.5	1825	2792.6	1718.6
A0A1U8DTV5	phototropin-2	107.19	960	153	S	RTSEESSFGSEFPRVSQDLKDALATLQQTFV	61.222	60.747	TSEES(0.002)S(0.002)FGS(0.008)EFPRVS(0.989)QDLK	T(-40.55)S(-40.55)EES(-28.04)S(-28.04)FGS(-21.1)EFPRVS(21.1)QDLK	15	3	0.10906	8015.4	6164.3	6535.1	7799.4	7692.7	8393	2486	2109.1	2727.6	1597	1511.7	1646.3
A0A1U8DTV5	phototropin-2	107.19	960	389	S	KSARVSLMGFKGRSSSISFPIEKEQNIEPEI	92.925	92.925	S(0.01)S(0.01)S(0.98)ISFPIEK	S(-19.97)S(-19.97)S(19.97)IS(-38.96)FPIEK	3	2	-0.02086	8637.4	6252.3	6749	10280	8362.7	8127.3	3912.1	2892.3	3616.8	1685	1356.3	1731.9
A0A1U8DTV5	phototropin-2	107.19	960	387	S	SKKSARVSLMGFKGRSSSISFPIEKEQNIEP	100.55	100.55	S(0.365)S(0.365)S(0.268)IS(0.003)FPIEK	S(0)S(0)S(-1.34)IS(-20.73)FPIEK	1	3	-0.0064858
A0A1U8DTV5	phototropin-2	107.19	960	10	S	______MDSSSGQRRSLDVFEPALTRGGANL	149.32	136.6	S(1)LDVFEPALTR	S(91.32)LDVFEPALT(-91.32)R	1	2	0.040464	12391	10302	9357.7	13856	14195	12234	1287.3	1715	1556.3	808.46	1143.8	718.57
A0A1U8DTV5	phototropin-2	107.19	960	107	S	AAEWGLTVRTDVGEGSFHAVTKSGENSFADG	142.1	142.1	TDVGEGS(1)FHAVTK	T(-61.39)DVGEGS(61.39)FHAVT(-88.1)K	7	3	-0.068845	11558	18433	9808.2	13779	23207	10572	3551.1	3886.1	2285.6	1832.7	2323.6	1139.9
A0A1U8DTV5	phototropin-2	107.19	960	388	S	KKSARVSLMGFKGRSSSISFPIEKEQNIEPE	100.55	100.55	S(0.365)S(0.365)S(0.268)IS(0.003)FPIEK	S(0)S(0)S(-1.34)IS(-20.73)FPIEK	2	3	-0.0064858
A0A1U8DTX4	uncharacterized protein LOC107839480	47.824	438	245	S	HSNPNPNSDAIVIYNSPKFNLNSNPNPNGPN	40.621	40.621	GGPIGFPAQHPLEDGGLDDEDAHS(0.057)NPNPNS(0.057)DAIVIY(0.045)NS(0.841)PK	GGPIGFPAQHPLEDGGLDDEDAHS(-11.67)NPNPNS(-11.67)DAIVIY(-12.7)NS(11.67)PK	38	4	-0.025575		1933.5			2508.2			914.9			576.19
A0A1U8DTZ1	vesicle-associated protein 2-2-like	37.669	334	126	S	DGKYVQENKMRVILVSPPGSPVLSPINVAYS	206.07	206.07	VILVS(1)PPGS(1)PVLSPINVAYS(0.062)DLPS(0.205)YKDS(0.733)PR	VILVS(127.06)PPGS(93.14)PVLS(-84.14)PINVAY(-74.51)S(-10.7)DLPS(-5.54)Y(-48.88)KDS(5.54)PR	5	4	0.2851	5928.1	3270.8	10152	6440.6	3286.9	8153.2	1870.6	1496	2968.6	793.78	1115.2	1415.9
A0A1U8DTZ1	vesicle-associated protein 2-2-like	37.669	334	196	S	VHSKGDVNGVHRHSGSYEESLTGDQVNPLNQ	119.18	119.18	HS(0.5)GS(0.5)YEES(0.001)LTGDQVNPLNQNPQK	HS(0)GS(0)Y(-45.73)EES(-27.45)LT(-54.16)GDQVNPLNQNPQK	4	3	-0.1103
A0A1U8DTZ1	vesicle-associated protein 2-2-like	37.669	334	149	S	SPINVAYSDLPSYKDSPRKDQVHSSEYSSSQ	206.07	206.07	VILVS(1)PPGS(1)PVLSPINVAYS(0.062)DLPS(0.205)YKDS(0.733)PR	VILVS(127.06)PPGS(93.14)PVLS(-84.14)PINVAY(-74.51)S(-10.7)DLPS(-5.54)Y(-48.88)KDS(5.54)PR	28	4	0.2851	5928.1		10152	6440.6		8153.2	1870.6		2968.6	793.78		1415.9
A0A1U8DTZ1	vesicle-associated protein 2-2-like	37.669	334	130	S	VQENKMRVILVSPPGSPVLSPINVAYSDLPS	206.07	206.07	VILVS(1)PPGS(1)PVLSPINVAYS(0.062)DLPS(0.205)YKDS(0.733)PR	VILVS(127.06)PPGS(93.14)PVLS(-84.14)PINVAY(-74.51)S(-10.7)DLPS(-5.54)Y(-48.88)KDS(5.54)PR	9	4	0.2851	15782	3270.8	10152	16897	3286.9	8153.2	6422	1496	2968.6	4091.5	1115.2	1415.9
A0A1U8DTZ1	vesicle-associated protein 2-2-like	37.669	334	194	S	NGVHSKGDVNGVHRHSGSYEESLTGDQVNPL	119.18	119.18	HS(0.5)GS(0.5)YEES(0.001)LTGDQVNPLNQNPQK	HS(0)GS(0)Y(-45.73)EES(-27.45)LT(-54.16)GDQVNPLNQNPQK	2	3	-0.1103
A0A1U8DTZ1	vesicle-associated protein 2-2-like	37.669	334	145	S	SPVLSPINVAYSDLPSYKDSPRKDQVHSSEY	103.85	103.85	VILVS(0.004)PPGS(0.996)PVLS(0.002)PINVAY(0.002)S(0.131)DLPS(0.467)Y(0.019)KDS(0.378)PR	VILVS(-24.19)PPGS(24.19)PVLS(-24.03)PINVAY(-22.79)S(-5.51)DLPS(0.91)Y(-13.82)KDS(-0.91)PR	24	4	0.18626
A0A1U8DU43	transcription factor 25	71.848	628	30	S	PAEPKQLIDSEDESESESPPPSSATFRNPFD	34.009	34.009	QLIDS(0.648)EDES(0.648)ES(0.648)ES(0.05)PPPS(0.002)S(0.002)AT(0.002)FR	QLIDS(0)EDES(0)ES(0)ES(-12.88)PPPS(-30.36)S(-30.36)AT(-30.36)FR	11	3	0.81039
A0A1U8DU43	transcription factor 25	71.848	628	24	S	ILEEQQPAEPKQLIDSEDESESESPPPSSAT	34.009	32.434	QLIDS(0.675)EDES(0.142)ES(0.142)ES(0.038)PPPS(0.001)S(0.001)AT(0.001)FR	QLIDS(6.76)EDES(-6.76)ES(-6.76)ES(-12.46)PPPS(-29.5)S(-29.5)AT(-29.39)FR	5	3	0.54484			3594.4			4599.4			2303.2			1483.2
A0A1U8DU43	transcription factor 25	71.848	628	28	S	QQPAEPKQLIDSEDESESESPPPSSATFRNP	34.009	34.009	QLIDS(0.648)EDES(0.648)ES(0.648)ES(0.05)PPPS(0.002)S(0.002)AT(0.002)FR	QLIDS(0)EDES(0)ES(0)ES(-12.88)PPPS(-30.36)S(-30.36)AT(-30.36)FR	9	3	0.81039
A0A1U8DUS4	54S ribosomal protein L24, mitochondrial	24.163	211	190	S	RKMYGWSPKSELKADSEGTDGEGSLPADFQE	114.85	114.85	S(0.083)ELKADS(0.936)EGT(0.981)DGEGSLPADFQEGMAANA	S(-11.56)ELKADS(11.56)EGT(16.74)DGEGS(-50.08)LPADFQEGMAANA	7	3	2.1185
A0A1U8DUS4	54S ribosomal protein L24, mitochondrial	24.163	211	193	T	YGWSPKSELKADSEGTDGEGSLPADFQEGMA	114.85	114.85	S(0.083)ELKADS(0.936)EGT(0.981)DGEGSLPADFQEGMAANA	S(-11.56)ELKADS(11.56)EGT(16.74)DGEGS(-50.08)LPADFQEGMAANA	10	3	2.1185
A0A1U8DUV2	microfibrillar-associated protein 1-like	51.065	430	248	T	IQKNLEQEANIADVDTDDEVNEAEEYEAWKS	144.55	144.55	NLEQEANIADVDT(1)DDEVNEAEEYEAWK	NLEQEANIADVDT(68.66)DDEVNEAEEY(-68.66)EAWK	13	3	-0.88841
A0A1U8DUY5	E3 ubiquitin-protein ligase CIP8	41.032	371	98	S	IAEAARETDAPPPPPSEHADDDYLRVELDGW	51.234	51.234	ETDAPPPPPS(0.999)EHADDDY(0.001)LR	ET(-47.36)DAPPPPPS(32.2)EHADDDY(-32.2)LR	10	3	-0.38484	4979.8	4043.5	4377	5608.5	4028.8	4559.4	3535.2	2797.8	3413.4	1771.2	1921.6	2053.8
A0A1U8DV24	protein transport protein SEC31 homolog B isoform X1	124.63	1150	525	T	NGEDFFNNLPSPKADTPVSTSVNSFAVDESV	202.73	202.73	ADT(0.998)PVS(0.002)TSVNSFAVDESVNVK	ADT(27.17)PVS(-27.17)T(-43.72)S(-55.95)VNS(-97.92)FAVDES(-190.77)VNVK	3	3	0.055534	7977.4	9321.3	11482	5941	7241.7	7912.3	1417.8	1592.3	2354.3	1056.4	1230.3	1325
A0A1U8DV24	protein transport protein SEC31 homolog B isoform X1	124.63	1150	520	S	MHVMDNGEDFFNNLPSPKADTPVSTSVNSFA	169.84	63.69	KENLMHVMDNGEDFFNNLPS(1)PK	KENLMHVMDNGEDFFNNLPS(63.69)PK	20	4	-1.2852	1529.1		2088.9	1428.8		1110	415.16		549.12			274.78
A0A1U8DV54	uncharacterized protein LOC107839167	69.515	621	459	S	ISPTEFEQVHLDLPESSGNPNDTEVASRDLP	110.09	110.09	NISPTEFEQVHLDLPES(0.498)S(0.498)GNPNDT(0.002)EVAS(0.001)R	NIS(-96.49)PT(-93.17)EFEQVHLDLPES(0)S(0)GNPNDT(-23.16)EVAS(-28.6)R	17	3	0.071366
A0A1U8DV54	uncharacterized protein LOC107839167	69.515	621	485	T	SRDLPEVYPSDDDFSTPPKKSKNLRKTTFGP	53.342	53.342	DLPEVY(0.015)PS(0.926)DDDFS(0.317)T(0.742)PPKK	DLPEVY(-19.33)PS(10.54)DDDFS(-4.29)T(4.29)PPKK	14	4	-0.21143		1724.7			1657			590.67			503.49
A0A1U8DV54	uncharacterized protein LOC107839167	69.515	621	460	S	SPTEFEQVHLDLPESSGNPNDTEVASRDLPE	131.27	131.27	NISPTEFEQVHLDLPES(0.2)S(0.8)GNPNDTEVASR	NIS(-113.79)PT(-110.49)EFEQVHLDLPES(-6.02)S(6.02)GNPNDT(-37.51)EVAS(-56.67)R	18	3	0.013124	2051.6		2758.3	2762		3441.2	1065.7		852.04	684.05		800.72
A0A1U8DV54	uncharacterized protein LOC107839167	69.515	621	479	S	NDTEVASRDLPEVYPSDDDFSTPPKKSKNLR	192.81	192.81	DLPEVYPS(1)DDDFSTPPKK	DLPEVY(-109.39)PS(86.08)DDDFS(-86.08)T(-94.68)PPKK	8	3	0.037434	20649	24354	12428	24237	29228	14137	8148.2	9985.9	5473.5	4372.5	6021	2712.7
A0A1U8DV54	uncharacterized protein LOC107839167	69.515	621	563	S	KAIESLSKKQSEKDNSEIDGRDGHHDRHGGG	79.311	79.311	QSEKDNS(1)EIDGR	QS(-38.45)EKDNS(38.45)EIDGR	7	3	0.15739	17231	8568.3	26535	19394	10874	28154	8655.5	5092.3	15338	6874.3	3165.1	7846.2
A0A1U8DV54	uncharacterized protein LOC107839167	69.515	621	25	S	SKKVVKDDPLSVYEFSEDDLSLKRVVVQIAP	78.717	78.717	KVVKDDPLSVY(0.007)EFS(0.992)EDDLSLK	KVVKDDPLS(-36.95)VY(-21.22)EFS(21.22)EDDLS(-35.6)LK	14	4	0.058526	3203.2		2593.4	3335.3		2483.3	1122		983.73	663.16		491.79
A0A1U8DV54	uncharacterized protein LOC107839167	69.515	621	591	S	GGGDSGGFKANDDHGSDGPDRVKDSLGNKEN	61.265	61.265	ANDDHGS(1)DGPDR	ANDDHGS(61.26)DGPDR	7	3	-0.33976	2610.6			3244.1			2146.4			1450.7
A0A1U8DV54	uncharacterized protein LOC107839167	69.515	621	477	Y	NPNDTEVASRDLPEVYPSDDDFSTPPKKSKN	64.507	64.507	DLPEVY(0.5)PS(0.5)DDDFS(0.001)TPPKK	DLPEVY(0)PS(0)DDDFS(-28.4)T(-34.4)PPKK	6	4	-0.090868
A0A1U8DV71	probable leucine-rich repeat receptor-like protein kinase At5g49770	106.16	965	611	S	VKKSDPFATWDSVKDSGDVPQLKGVKCFTFE	41.423	41.423	KS(0.001)DPFAT(0.026)WDS(0.449)VKDS(0.524)GDVPQLK	KS(-28.64)DPFAT(-13.02)WDS(-0.67)VKDS(0.67)GDVPQLK	14	4	0.10205			2334.8			3077.2			1285.9			887.06
A0A1U8DV71	probable leucine-rich repeat receptor-like protein kinase At5g49770	106.16	965	607	S	AQEAVKKSDPFATWDSVKDSGDVPQLKGVKC	153.21	149.73	SDPFAT(0.001)WDS(0.999)VKDSGDVPQLK	S(-56.78)DPFAT(-29.94)WDS(29.94)VKDS(-54.89)GDVPQLK	9	4	-0.022028	2649.8	9731.7	7019.4	2886.6	9714	7704.9	952.22	3650.3	2660	654.01	2718.8	1791.7
A0A1U8DV84	uncharacterized protein PB1E7.01c	15.366	140	109	S	DSSTISAQDGKVDEESDEEESESKAKAFSKK	164.6	164.6	SSDSSTISAQDGKVDEES(1)DEEESESK	S(-116.37)S(-116.37)DS(-111.05)S(-111.38)T(-99.35)IS(-79.41)AQDGKVDEES(48.35)DEEES(-48.35)ES(-65.23)K	18	4	0.23791	3180.8	3452.2	3347.9	4030.7	3899.2	3454.8	1783.8	1893	2292.1	839.93	871.47	1154.7
A0A1U8DV86	bifunctional endo-1,4-beta-xylanase XylA	48.848	420	196	S	NPWESGNLQGSKTGDSGENPWESGNAKGSKA	58.071	58.071	T(0.376)GDS(0.624)GENPWESGNAK	T(-2.21)GDS(2.21)GENPWES(-33.51)GNAK	4	3	0.10108	12548			11183			6507			3428
A0A1U8DVA4	ubiquitin-conjugating enzyme E2-23 kDa	20.683	183	172	S	EEKSSDEELSDAGYDSADDAVAGPVDP____	52.541	52.541	SSDEELSDAGY(0.162)DS(0.837)ADDAVAGPVDP	S(-48.89)S(-48.89)DEELS(-35.28)DAGY(-7.13)DS(7.13)ADDAVAGPVDP	13	3	-0.44136			1698.8			1959.6			990.2			489.41
A0A1U8DVC3	Chloride channel protein	84.187	778	672	S	LNGKKFTRLSVLSGSSILKSFHAFDFAKPGS	160.46	160.46	LSVLS(0.002)GS(0.377)S(0.62)ILK	LS(-78.66)VLS(-24.13)GS(-2.16)S(2.16)ILK	8	2	-0.0553			193570			241940			76487			56908
A0A1U8DVC3	Chloride channel protein	84.187	778	31	S	GVMIMEDGKDLERNISESGLREPLLISSKSR	158.89	158.89	NIS(1)ESGLREPLLISSK	NIS(36.13)ES(-36.13)GLREPLLIS(-140.36)S(-145.86)K	3	3	-0.09869	35292	24697	33852	36590	27137	34386	11928	7770.8	12155	11105	7674	10523
A0A1U8DVC3	Chloride channel protein	84.187	778	676	S	KFTRLSVLSGSSILKSFHAFDFAKPGSGKGL	70.942	67.385	S(1)FHAFDFAK	S(67.38)FHAFDFAK	1	3	-0.20633	887.4	3376.5	1247.5	1061	3179.1	1220	929.36	1899.5	1145.8	571.45	1244.7	536.95
A0A1U8DVD5	zinc finger CCCH domain-containing protein 44-like	76.389	663	122	S	CLKLALLVEDDRNFDSDGESVDLRDRETYEG	45.546	45.546	LALLVEDDRNFDS(0.977)DGES(0.023)VDLR	LALLVEDDRNFDS(16.28)DGES(-16.28)VDLR	13	3	-0.46594			3710.2			3853.6			1293.6			1011.4
A0A1U8DVG5	protein CURVATURE THYLAKOID 1A, chloroplastic	18.067	168	68	S	FTEPKRSSLLQVKASSSEESGAVDSSELLTD	87.16	87.16	AS(0.316)S(0.316)S(0.316)EES(0.052)GAVDSSELLTDLK	AS(0)S(0)S(0)EES(-7.85)GAVDS(-57.39)S(-63.99)ELLT(-79.34)DLK	3	3	0.14078
A0A1U8DVG5	protein CURVATURE THYLAKOID 1A, chloroplastic	18.067	168	69	S	TEPKRSSLLQVKASSSEESGAVDSSELLTDL	87.16	87.16	AS(0.316)S(0.316)S(0.316)EES(0.052)GAVDSSELLTDLK	AS(0)S(0)S(0)EES(-7.85)GAVDS(-57.39)S(-63.99)ELLT(-79.34)DLK	4	3	0.14078
A0A1U8DVG5	protein CURVATURE THYLAKOID 1A, chloroplastic	18.067	168	67	S	KFTEPKRSSLLQVKASSSEESGAVDSSELLT	87.16	87.16	AS(0.316)S(0.316)S(0.316)EES(0.052)GAVDSSELLTDLK	AS(0)S(0)S(0)EES(-7.85)GAVDS(-57.39)S(-63.99)ELLT(-79.34)DLK	2	3	0.14078
A0A1U8DVI7	proline iminopeptidase	57.031	512	93	S	LRLRDHRFSVPLDYNSSSPKITVFAREVVAV	43.991	43.991	FSVPLDY(0.007)NS(0.331)S(0.331)S(0.331)PK	FS(-41.43)VPLDY(-17.02)NS(0)S(0)S(0)PK	9	3	-0.3066
A0A1U8DVI7	proline iminopeptidase	57.031	512	95	S	LRDHRFSVPLDYNSSSPKITVFAREVVAVGK	43.991	43.991	FSVPLDY(0.007)NS(0.331)S(0.331)S(0.331)PK	FS(-41.43)VPLDY(-17.02)NS(0)S(0)S(0)PK	11	3	-0.3066
A0A1U8DVI7	proline iminopeptidase	57.031	512	94	S	RLRDHRFSVPLDYNSSSPKITVFAREVVAVG	43.991	43.991	FSVPLDY(0.007)NS(0.331)S(0.331)S(0.331)PK	FS(-41.43)VPLDY(-17.02)NS(0)S(0)S(0)PK	10	3	-0.3066
A0A1U8DVK4	transcription factor TCP8-like	59.928	557	353	S	EEGSSNPQGEASGGSSSPSNKQFKGNSSQLP	189.39	189.39	YREDLFKEEGSSNPQGEASGGS(0.009)S(0.591)S(0.4)PSNK	Y(-181.42)REDLFKEEGS(-157.56)S(-157.56)NPQGEAS(-82.39)GGS(-18.16)S(1.7)S(-1.7)PS(-34.22)NK	23	4	-0.26334			2614.3			4106.5			2788.4			1326.3
A0A1U8DVK4	transcription factor TCP8-like	59.928	557	354	S	EGSSNPQGEASGGSSSPSNKQFKGNSSQLPK	241.23	184.76	YREDLFKEEGSSNPQGEASGGSS(0.019)S(0.981)PSNK	Y(-176.79)REDLFKEEGS(-158.29)S(-158.29)NPQGEAS(-84.4)GGS(-46.07)S(-17.2)S(17.2)PS(-35.37)NK	24	4	-0.076509	4973.7	7298.6	870.01	7498.2	10369	1436.6	3577.2	4905.6	1430.8	1752.5	2569.3	739.61
A0A1U8DVL2	uncharacterized protein At4g06598	42.673	377	348	T	PQPQPQKPSYSHRRTTSRDLDQQFANLSLKQ	66.644	66.644	T(0.333)T(0.333)S(0.333)RDLDQQFANLSLK	T(0)T(0)S(0)RDLDQQFANLS(-61.1)LK	2	3	0.054762
A0A1U8DVL2	uncharacterized protein At4g06598	42.673	377	176	S	KDVSSTTVSHLRSLSSPGEDLRIQRPGSQSL	62.732	62.732	S(0.037)LS(0.353)S(0.61)PGEDLR	S(-12.17)LS(-2.37)S(2.37)PGEDLR	4	2	-0.45216		9326.1			10556			6483.9			5607.3
A0A1U8DVL2	uncharacterized protein At4g06598	42.673	377	200	S	RPGSQSLPLDGDRPRSAGSDKQDVAESGPPY	76.691	76.691	S(1)AGS(1)DKQDVAESGPPYPK	S(66.97)AGS(67.72)DKQDVAES(-66.97)GPPY(-72.07)PK	1	3	-0.314	8496.3	9238.3	9134.9	9817.3	9874.4	9993.8	6431.8	6793.9	7141.6	2890.9	4829.7	5130.5
A0A1U8DVL2	uncharacterized protein At4g06598	42.673	377	349	S	QPQPQKPSYSHRRTTSRDLDQQFANLSLKQK	66.644	66.644	T(0.333)T(0.333)S(0.333)RDLDQQFANLSLK	T(0)T(0)S(0)RDLDQQFANLS(-61.1)LK	3	3	0.054762
A0A1U8DVL2	uncharacterized protein At4g06598	42.673	377	347	T	QPQPQPQKPSYSHRRTTSRDLDQQFANLSLK	66.644	66.644	T(0.333)T(0.333)S(0.333)RDLDQQFANLSLK	T(0)T(0)S(0)RDLDQQFANLS(-61.1)LK	1	3	0.054762
A0A1U8DVL2	uncharacterized protein At4g06598	42.673	377	203	S	SQSLPLDGDRPRSAGSDKQDVAESGPPYPKG	76.691	76.691	S(1)AGS(1)DKQDVAESGPPYPK	S(66.97)AGS(67.72)DKQDVAES(-66.97)GPPY(-72.07)PK	4	3	-0.314	8496.3	9238.3	17682	9817.3	9874.4	18154	6431.8	6793.9	14049	2890.9	4829.7	8274.6
A0A1U8DVM5	uncharacterized protein At4g00950-like	24.759	220	181	S	NDECTMKMATLERSGSFSGLSQSQAKTHIWA	134.06	134.06	S(0.492)GS(0.492)FS(0.016)GLSQSQAK	S(0)GS(0)FS(-14.89)GLS(-87.65)QS(-113.2)QAK	3	3	0.14005
A0A1U8DVM5	uncharacterized protein At4g00950-like	24.759	220	179	S	SLNDECTMKMATLERSGSFSGLSQSQAKTHI	134.06	134.06	S(0.492)GS(0.492)FS(0.016)GLSQSQAK	S(0)GS(0)FS(-14.89)GLS(-87.65)QS(-113.2)QAK	1	3	0.14005
A0A1U8DVT5	serine/arginine-rich splicing factor RS31 isoform X1	28.762	243	191	S	PRRDYGRRGDSPYRRSPNPVYRRGRPSPDYG	84.213	84.213	S(1)PNPVYR	S(58.48)PNPVY(-58.48)R	1	2	0.31893	10604	7072.4	17654	8469.8	6184.1	14465	6790.3	4919.7	10013	3078	1669.4	5247.9
A0A1U8DVT5	serine/arginine-rich splicing factor RS31 isoform X1	28.762	243	175	S	EYALRDDGERGDRFDSPRRDYGRRGDSPYRR	114.69	114.59	DDGERGDRFDS(1)PR	DDGERGDRFDS(114.59)PR	11	3	0.058451	2564.7	3092.4	4031.6	3335.7	3905.7	4409.1	1422.7	1491.2		1030.4	783.56	1391.2
A0A1U8DVT5	serine/arginine-rich splicing factor RS31 isoform X1	28.762	243	226	S	HRSPLHNGPSYDRYRSPDYGRYRSRSPVRRA;PVYDKYNGPSYDRYRSPDYGRYRSRSPVRRS	99.174	99.174	YRS(1)PDYGR	Y(-58.67)RS(38.58)PDY(-38.58)GR	3	3	0.17884	6164.8	3746.3	3769.6	6737.3	3772.2	3354.7	4736.7	2834.5	2602.8	2880.2	1770.4	1264.2
A0A1U8DVX9	protein SAD1/UNC-84 domain protein 1	51.405	467	63	S	AVAADPISTPNVSVRSDGRDAIQVVKKTLPH	72.531	47.302	S(1)DGRDAIQVVK	S(47.3)DGRDAIQVVK	1	3	-0.11443	10678		7481.4	8820.7		6491.7	5698.5		3909.8	4352.8		3123.3
A0A1U8DW12	flowering locus K homology domain	51.746	483	40	S	EGVPEDLLLEVKEEPSPLEVKQDQEQEQEQE	163.73	163.73	EEPS(1)PLEVKQDQEQEQEQEQVQEQK	EEPS(163.73)PLEVKQDQEQEQEQEQVQEQK	4	4	0.58704	22429	16260	16946	23395	16782	14813	10101	6507.5	5028.2	4600.9	3440.5	2558.3
A0A1U8DW29	serine/arginine-rich splicing factor SC35	30.028	254	248	S	RSRSPPGRAMDSRSPSPRADEE_________	56.872	55.213	AMDS(1)RS(1)PS(1)PR	AMDS(55.21)RS(55.21)PS(55.21)PR	8	3	-0.091177	11012		3448.9	14793		4045.1	9614.9		2516.2	5419.5		1695.8
A0A1U8DW29	serine/arginine-rich splicing factor SC35	30.028	254	246	S	TPRSRSPPGRAMDSRSPSPRADEE_______	56.872	55.213	AMDS(1)RS(1)PS(1)PR	AMDS(55.21)RS(55.21)PS(55.21)PR	6	3	-0.091177	11012		3448.9	14793		4045.1	9614.9		2516.2	5419.5		1695.8
A0A1U8DW29	serine/arginine-rich splicing factor SC35	30.028	254	244	S	SPTPRSRSPPGRAMDSRSPSPRADEE_____	56.872	55.213	AMDS(1)RS(1)PS(1)PR	AMDS(55.21)RS(55.21)PS(55.21)PR	4	3	-0.091177	11012		3448.9	14793		4045.1	9614.9		2516.2	5419.5		1695.8
A0A1U8DW55	metacaspase-1-like isoform X1	52.314	462	124	T	RLSLSFTKTPPRGKRTLRSDSPRLSLSFTKT	63.473	60.255	T(1)LRS(1)DS(1)PR	T(60.26)LRS(60.26)DS(60.26)PR	1	2	-3.5208	3223.1	4564.6		5498	7160.8		1049.7	1585.4		312.7	624.5
A0A1U8DWD5	dynamin-related protein 3B-like isoform X1	91.633	831	791	S	SMYTTSGGSTDSYTDSPKKSRLRNASHSGEL	75.174	75.174	IHGLPTSSMYT(0.001)T(0.025)S(0.022)GGS(0.064)T(0.064)DS(0.27)Y(0.015)T(0.27)DS(0.27)PKK	IHGLPT(-37.54)S(-37.54)S(-37.54)MY(-49.77)T(-24.32)T(-10.39)S(-10.86)GGS(-6.23)T(-6.23)DS(0)Y(-12.56)T(0)DS(0)PKK	23	4	-0.1667
A0A1U8DWD5	dynamin-related protein 3B-like isoform X1	91.633	831	787	S	LPTSSMYTTSGGSTDSYTDSPKKSRLRNASH	75.174	75.174	IHGLPTSSMYT(0.001)T(0.025)S(0.022)GGS(0.064)T(0.064)DS(0.27)Y(0.015)T(0.27)DS(0.27)PKK	IHGLPT(-37.54)S(-37.54)S(-37.54)MY(-49.77)T(-24.32)T(-10.39)S(-10.86)GGS(-6.23)T(-6.23)DS(0)Y(-12.56)T(0)DS(0)PKK	19	4	-0.1667
A0A1U8DWD5	dynamin-related protein 3B-like isoform X1	91.633	831	789	T	TSSMYTTSGGSTDSYTDSPKKSRLRNASHSG	75.174	75.174	IHGLPTSSMYT(0.001)T(0.025)S(0.022)GGS(0.064)T(0.064)DS(0.27)Y(0.015)T(0.27)DS(0.27)PKK	IHGLPT(-37.54)S(-37.54)S(-37.54)MY(-49.77)T(-24.32)T(-10.39)S(-10.86)GGS(-6.23)T(-6.23)DS(0)Y(-12.56)T(0)DS(0)PKK	21	4	-0.1667
A0A1U8DWJ4	uncharacterized protein C9orf78 isoform X2	32.794	285	28	S	VDDGEENSSAKDNNESDDEQERRLALEEVKF	91.615	87.566	DNNES(1)DDEQERR	DNNES(87.57)DDEQERR	5	3	0.048801	7532.9	1805.4	5041.2	8013.2	1867.4	6851.1	5012	936.08	3348.4	3010.1	716.5	2136.4
A0A1U8DWN2	uncharacterized protein LOC107840179	38.209	330	116	S	HRSSKHSSNPPVVPRSTSFFQHDERGSAGQV	63.76	45.28	S(0.333)T(0.333)S(0.333)FFQHDER	S(0)T(0)S(0)FFQHDER	1	3	-0.27265
A0A1U8DWN2	uncharacterized protein LOC107840179	38.209	330	117	T	RSSKHSSNPPVVPRSTSFFQHDERGSAGQVD	63.76	45.28	S(0.333)T(0.333)S(0.333)FFQHDER	S(0)T(0)S(0)FFQHDER	2	3	-0.27265
A0A1U8DWN2	uncharacterized protein LOC107840179	38.209	330	24	S	YSDSKRHRSRFDQEPSPKRSRKHSRQETERP	88.101	73.848	FDQEPS(1)PKR	FDQEPS(73.85)PKR	6	3	-0.17701	32700	25156	19474	30462	24384	19607	16988	15201	13149	9297	9347.4	7140.5
A0A1U8DWN2	uncharacterized protein LOC107840179	38.209	330	118	S	SSKHSSNPPVVPRSTSFFQHDERGSAGQVDR	63.76	45.28	S(0.333)T(0.333)S(0.333)FFQHDER	S(0)T(0)S(0)FFQHDER	3	3	-0.27265
A0A1U8DWN2	uncharacterized protein LOC107840179	38.209	330	311	S	VVEKWKHDLYDEANKSPPPKNEEDQIAKIEA	77.693	77.693	HDLYDEANKS(1)PPPKNEEDQIAK	HDLY(-42.3)DEANKS(42.3)PPPKNEEDQIAK	10	5	0.21326	3321.8	3359.4	2667.5	3782.3	3363.1	3048.6	1746.5	1901.4	1379.9	1017.4	972.9	757.93
A0A1U8DWU3	cleavage stimulation factor subunit 77	83.415	741	659	T	SGTASLPLQSGPAPSTSDVSDSSKFRPRDRQ	35.229	35.229	S(0.002)GT(0.002)AS(0.002)LPLQS(0.007)GPAPS(0.384)T(0.384)S(0.384)DVS(0.574)DS(0.201)S(0.061)K	S(-29.44)GT(-29.44)AS(-29.44)LPLQS(-21.33)GPAPS(0)T(0)S(0)DVS(4.55)DS(-4.99)S(-10.55)K	16	3	-0.16257
A0A1U8DWX6	phosphatidylinositol 3,4,5-trisphosphate 3-phosphatase and protein-tyrosine-phosphatase PTEN2A	67.477	616	99	T	MRLSPKSPTDEHPDGTSTSPTTFIGTFTKGL	45.269	45.269	S(0.003)PT(0.003)DEHPDGT(0.242)S(0.242)T(0.242)S(0.242)PT(0.013)T(0.013)FIGT(0.001)FTK	S(-19.08)PT(-19.08)DEHPDGT(0)S(0)T(0)S(0)PT(-12.57)T(-12.57)FIGT(-24.14)FT(-34.43)K	10	3	-0.084464
A0A1U8DWX6	phosphatidylinositol 3,4,5-trisphosphate 3-phosphatase and protein-tyrosine-phosphatase PTEN2A	67.477	616	615	S	ADASVFSFGDEEDYESD______________	127.32	127.32	VMAADASVFSFGDEEDYES(1)D	VMAADAS(-100.84)VFS(-69.23)FGDEEDY(-70.91)ES(69.23)D	19	3	0.20624	1341.6	1294.2		1068.4	1321.8		642.88	376.64		654.48	493.04
A0A1U8DWX6	phosphatidylinositol 3,4,5-trisphosphate 3-phosphatase and protein-tyrosine-phosphatase PTEN2A	67.477	616	101	T	LSPKSPTDEHPDGTSTSPTTFIGTFTKGLVD	74.748	74.748	S(0.003)PT(0.003)DEHPDGT(0.108)S(0.108)T(0.662)S(0.108)PT(0.005)T(0.001)FIGTFTK	S(-22.79)PT(-22.79)DEHPDGT(-7.86)S(-7.86)T(7.86)S(-7.86)PT(-21.41)T(-28.57)FIGT(-54.32)FT(-64.35)K	12	3	0.12883		3156.9			4213.5			1802.9			1350.8
A0A1U8DWX6	phosphatidylinositol 3,4,5-trisphosphate 3-phosphatase and protein-tyrosine-phosphatase PTEN2A	67.477	616	100	S	RLSPKSPTDEHPDGTSTSPTTFIGTFTKGLV	45.269	45.269	S(0.003)PT(0.003)DEHPDGT(0.242)S(0.242)T(0.242)S(0.242)PT(0.013)T(0.013)FIGT(0.001)FTK	S(-19.08)PT(-19.08)DEHPDGT(0)S(0)T(0)S(0)PT(-12.57)T(-12.57)FIGT(-24.14)FT(-34.43)K	11	3	-0.084464
A0A1U8DWX6	phosphatidylinositol 3,4,5-trisphosphate 3-phosphatase and protein-tyrosine-phosphatase PTEN2A	67.477	616	102	S	SPKSPTDEHPDGTSTSPTTFIGTFTKGLVDS	45.269	45.269	S(0.003)PT(0.003)DEHPDGT(0.242)S(0.242)T(0.242)S(0.242)PT(0.013)T(0.013)FIGT(0.001)FTK	S(-19.08)PT(-19.08)DEHPDGT(0)S(0)T(0)S(0)PT(-12.57)T(-12.57)FIGT(-24.14)FT(-34.43)K	13	3	-0.084464
A0A1U8DWZ7	filament-like plant protein 7 isoform X1	94.854	846	796	S	SEESPRTIDTVLATQSPQPEAKTPNMGTMVV	58.073	58.073	TIDTVLAT(0.01)QS(0.99)PQPEAK	T(-42.35)IDT(-42.59)VLAT(-20.07)QS(20.07)PQPEAK	10	3	0.60522	3680.7	3424.3	3096.6	3071.1	3108.1	2833.3	877.23	1378.8	1197.7	689.08	803.9	902.78
A0A1U8DX26	topless-related protein 3 isoform X1	124.58	1132	695	S	RSPIEAAAIKQGSGSSVPNAAPVNCKVERTS	68.567	68.567	QGS(0.23)GS(0.385)S(0.385)VPNAAPVNCK	QGS(-2.24)GS(0)S(0)VPNAAPVNCK	6	3	0.098626
A0A1U8DX26	topless-related protein 3 isoform X1	124.58	1132	710	S	SVPNAAPVNCKVERTSPIRPSPILNGVDSVP	185.41	143.19	T(0.115)S(0.885)PIRPSPILNGVDSVPR	T(-8.85)S(8.85)PIRPS(-61.82)PILNGVDS(-115.87)VPR	2	3	-0.11979	18155	15029	12205	18504	13512	12253	3095.8	1825.3	2045.8	2212.3	1665.8	1364.2
A0A1U8DX26	topless-related protein 3 isoform X1	124.58	1132	709	T	SSVPNAAPVNCKVERTSPIRPSPILNGVDSV	185.41	53.475	T(0.5)S(0.5)PIRPS(0.999)PILNGVDS(0.001)VPR	T(0)S(0)PIRPS(29.8)PILNGVDS(-29.8)VPR	1	3	-2.1006	18155			18504			3095.8			2212.3
A0A1U8DX26	topless-related protein 3 isoform X1	124.58	1132	316	S	SADHEQLMKRLRPAQSVEEVTYPTVRQQASW	141.97	141.97	LRPAQS(1)VEEVTYPTVR	LRPAQS(81.94)VEEVT(-81.94)Y(-118.19)PT(-124.44)VR	6	3	0.15176	7584.4	6408.1	7913.2	8976.1	8581.8	11677	4234.7	5085.8	11758	2207.1	2174.3	3547.9
A0A1U8DX26	topless-related protein 3 isoform X1	124.58	1132	694	S	LRSPIEAAAIKQGSGSSVPNAAPVNCKVERT	68.567	68.567	QGS(0.23)GS(0.385)S(0.385)VPNAAPVNCK	QGS(-2.24)GS(0)S(0)VPNAAPVNCK	5	3	0.098626
A0A1U8DX26	topless-related protein 3 isoform X1	124.58	1132	692	S	EALRSPIEAAAIKQGSGSSVPNAAPVNCKVE	67.43	67.43	QGS(0.756)GS(0.122)S(0.122)VPNAAPVNCK	QGS(7.92)GS(-7.92)S(-7.92)VPNAAPVNCK	3	3	0.32678		11026			13255			13311			9927.2
A0A1U8DX26	topless-related protein 3 isoform X1	124.58	1132	681	S	RSLRTVEAPPFEALRSPIEAAAIKQGSGSSV	107.08	72.643	S(1)PIEAAAIK	S(72.64)PIEAAAIK	1	2	-0.01706	13241	10975	6623.4	12053	10637	7729.5	6676.2	6664.6	1852.9	4648	4955.5	1534.5
A0A1U8DX26	topless-related protein 3 isoform X1	124.58	1132	715	S	APVNCKVERTSPIRPSPILNGVDSVPRSMEK	53.475	53.475	T(0.5)S(0.5)PIRPS(0.999)PILNGVDS(0.001)VPR	T(0)S(0)PIRPS(29.8)PILNGVDS(-29.8)VPR	7	3	-2.1006	3124			2835			1109.4			840.5
A0A1U8DX67	calreticulin	47.687	419	386	S	EKKREEEESKAAPADSDAEDDDEADSDDADD	307.57	270.66	AAPADS(1)DAEDDDEADS(1)DDADDADDKSESK	AAPADS(240.15)DAEDDDEADS(90.05)DDADDADDKS(-90.05)ES(-105.83)K	6	4	-0.25916	28041	21869	22947	47703	37618	38532	21310	18405	17307	10529	10015	10004
A0A1U8DX67	calreticulin	47.687	419	396	S	AAPADSDAEDDDEADSDDADDADDKSESKDD	270.66	270.66	AAPADS(1)DAEDDDEADS(1)DDADDADDKSESK	AAPADS(240.15)DAEDDDEADS(90.05)DDADDADDKS(-90.05)ES(-105.83)K	16	4	-0.25916	11131	13626	13557	18851	20695	19589	7629.5	7243.8	6361.5	3980.3	4256.2	3444.7
A0A1U8DXC3	uncharacterized protein LOC107840351	117.57	1045	502	S	ASAIVAYENKTRLKRSNSTSDLIVQQDPEDL	88.755	88.755	S(0.25)NS(0.25)T(0.25)S(0.25)DLIVQQDPEDLFMSK	S(0)NS(0)T(0)S(0)DLIVQQDPEDLFMS(-86.17)K	1	3	1.2837
A0A1U8DXC3	uncharacterized protein LOC107840351	117.57	1045	504	S	AIVAYENKTRLKRSNSTSDLIVQQDPEDLFM	88.755	88.755	S(0.25)NS(0.25)T(0.25)S(0.25)DLIVQQDPEDLFMSK	S(0)NS(0)T(0)S(0)DLIVQQDPEDLFMS(-86.17)K	3	3	1.2837
A0A1U8DXC3	uncharacterized protein LOC107840351	117.57	1045	506	S	VAYENKTRLKRSNSTSDLIVQQDPEDLFMSK	88.755	84.404	S(0.22)NS(0.22)T(0.28)S(0.28)DLIVQQDPEDLFMSK	S(-1.04)NS(-1.04)T(0)S(0)DLIVQQDPEDLFMS(-83.11)K	5	3	1.1762
A0A1U8DXC3	uncharacterized protein LOC107840351	117.57	1045	505	T	IVAYENKTRLKRSNSTSDLIVQQDPEDLFMS	88.755	84.404	S(0.22)NS(0.22)T(0.28)S(0.28)DLIVQQDPEDLFMSK	S(-1.04)NS(-1.04)T(0)S(0)DLIVQQDPEDLFMS(-83.11)K	4	3	1.1762
A0A1U8DXK3	Eukaryotic translation initiation factor 3 subunit C	104.32	919	24	S	GDSDTEEEEEVSDSESEDERPAENTDAAAGP	123.55	123.55	FWNQGDSDTEEEEEVS(0.012)DS(0.053)ES(0.935)EDERPAENTDAAAGPGSR	FWNQGDS(-71.45)DT(-66.48)EEEEEVS(-19.03)DS(-12.46)ES(12.46)EDERPAENT(-37.18)DAAAGPGS(-56.37)R	20	4	-0.49014	3886.9			5312.6			1952			1179.8
A0A1U8DXK3	Eukaryotic translation initiation factor 3 subunit C	104.32	919	210	S	DEEEFEEDPTKIAATSDDENDESEDEEKDKG	219.67	62.302	IAAT(1)S(1)DDENDES(1)EDEEKDKGWEK	IAAT(62.3)S(62.3)DDENDES(62.3)EDEEKDKGWEK	5	5	0.11067	28641	21233	21593	36576	27446	26733	35266	14104	25789	14641	6377.9	12260
A0A1U8DXK3	Eukaryotic translation initiation factor 3 subunit C	104.32	919	51	S	AAGPGSRYLADDDSDSDDSERQKRVVRSAKD	269.33	114.88	YLADDDS(1)DS(1)DDS(1)ERQKR	Y(-69.14)LADDDS(69.14)DS(83.7)DDS(103.45)ERQKR	9	3	0.067273	20133	67781	50196	25044	93646	60645	13671	46028	32042	9337.6	31048	21240
A0A1U8DXK3	Eukaryotic translation initiation factor 3 subunit C	104.32	919	457	S	AMRKLAELTEGGETESVEDNKAVEESRGPTA	188.17	153.21	LAELTEGGETES(1)VEDNK	LAELT(-94.36)EGGET(-42.48)ES(42.48)VEDNK	12	3	0.1338	28447	29915	26843	34254	36044	33198	29246	20206	27011	20405	11661	21356
A0A1U8DXK3	Eukaryotic translation initiation factor 3 subunit C	104.32	919	20	S	FWNQGDSDTEEEEEVSDSESEDERPAENTDA	126.83	86.081	FWNQGDS(0.001)DT(0.001)EEEEEVS(0.98)DS(0.494)ES(0.494)EDERPAENT(0.029)DAAAGPGSR	FWNQGDS(-31.04)DT(-31.04)EEEEEVS(14.72)DS(0)ES(0)EDERPAENT(-12.42)DAAAGPGS(-44.6)R	16	4	0.42339	3198.5	897.75	1456.1	4020.2	1356.9	1590.3	2018	521.76	887.59	1234.3	469.84	547
A0A1U8DXK3	Eukaryotic translation initiation factor 3 subunit C	104.32	919	178	S	QYEELINKYRENPPVSEDEGGADEESEEEEE	264.57	264.57	YRENPPVS(1)EDEGGADEES(1)EEEEEDDEEEFEEDPTK	Y(-121.75)RENPPVS(121.75)EDEGGADEES(172.66)EEEEEDDEEEFEEDPT(-176.33)K	8	4	0.28563	24630	20226	7537	22618	21527	5152.3	13533	12027	3004.3	6473.7	6747.6	1391.5
A0A1U8DXK3	Eukaryotic translation initiation factor 3 subunit C	104.32	919	54	S	PGSRYLADDDSDSDDSERQKRVVRSAKDKRF	114.88	114.88	YLADDDS(1)DS(1)DDS(1)ERQKR	Y(-69.14)LADDDS(69.14)DS(83.7)DDS(103.45)ERQKR	12	3	0.067273	14537	45816	37618	19266	64645	50424	9955.2	33954	28347	9421.5	22697	18498
A0A1U8DXK3	Eukaryotic translation initiation factor 3 subunit C	104.32	919	217	S	DPTKIAATSDDENDESEDEEKDKGWEKMLSK	219.67	62.302	IAAT(1)S(1)DDENDES(1)EDEEKDKGWEK	IAAT(62.3)S(62.3)DDENDES(62.3)EDEEKDKGWEK	12	5	0.11067	88063	82296	76261	66596	60219	53838	52489	33315	46526	28932	25078	27000
A0A1U8DXK3	Eukaryotic translation initiation factor 3 subunit C	104.32	919	22	S	NQGDSDTEEEEEVSDSESEDERPAENTDAAA	86.081	61.267	FWNQGDS(0.013)DT(0.012)EEEEEVS(0.408)DS(0.768)ES(0.768)EDERPAENT(0.031)DAAAGPGSR	FWNQGDS(-22.4)DT(-22.4)EEEEEVS(-4.4)DS(4.4)ES(4.4)EDERPAENT(-16.08)DAAAGPGS(-39.26)R	18	4	-0.19418	970.28			1842.3			645.85			417.04
A0A1U8DXK3	Eukaryotic translation initiation factor 3 subunit C	104.32	919	49	S	DAAAGPGSRYLADDDSDSDDSERQKRVVRSA	269.33	114.88	YLADDDS(1)DS(1)DDS(1)ERQKR	Y(-69.14)LADDDS(69.14)DS(83.7)DDS(103.45)ERQKR	7	3	0.067273	39414	83726	55311	39545	98819	66127	17832	45912	34790	12601	30679	22932
A0A1U8DXK3	Eukaryotic translation initiation factor 3 subunit C	104.32	919	209	T	DDEEEFEEDPTKIAATSDDENDESEDEEKDK	174.02	62.302	IAAT(1)S(1)DDENDES(1)EDEEKDKGWEK	IAAT(62.3)S(62.3)DDENDES(62.3)EDEEKDKGWEK	4	5	0.11067	8254.6	21233		9281.8	27446		7762.2	14104		2928.4	6377.9
A0A1U8DXK3	Eukaryotic translation initiation factor 3 subunit C	104.32	919	13	T	___MASRFWNQGDSDTEEEEEVSDSESEDER	185.13	183.01	FWNQGDS(0.025)DT(0.975)EEEEEVSDSESEDERPAENTDAAAGPGSR	FWNQGDS(-15.93)DT(15.93)EEEEEVS(-71.58)DS(-86.38)ES(-99.83)EDERPAENT(-130.29)DAAAGPGS(-151)R	9	4	-0.36484	2066	1475.8	2960.8	3189.2	2337.1	3108.3	1285.4	859.16	1696.1	878.63	522.66	547
A0A1U8DXK3	Eukaryotic translation initiation factor 3 subunit C	104.32	919	188	S	ENPPVSEDEGGADEESEEEEEDDEEEFEEDP	264.57	264.57	YRENPPVS(1)EDEGGADEES(1)EEEEEDDEEEFEEDPTK	Y(-121.75)RENPPVS(121.75)EDEGGADEES(172.66)EEEEEDDEEEFEEDPT(-176.33)K	18	4	0.28563	14069	11446	4229.4	17553	15508	4418.9	11638	9119.1	3413.1	4905.9	4953.1	1755.3
A0A1U8DXW3	uncharacterized protein LOC107840491	64.367	588	301	S	LDSRASGTKTNGGDSSDNEATSSVNDSGGSM	71.656	56.72	T(0.121)NGGDS(0.427)S(0.427)DNEAT(0.017)S(0.004)S(0.004)VNDSGGSMQK	T(-5.49)NGGDS(0)S(0)DNEAT(-13.91)S(-20.46)S(-20.46)VNDS(-32.08)GGS(-47.13)MQK	7	3	-0.29175
A0A1U8DXW3	uncharacterized protein LOC107840491	64.367	588	350	S	AVGDIAPTTRHYRSVSMDSFMGKLNFIDDSP	79.693	44.426	S(0.253)VS(0.746)MDS(0.001)FMGK	S(-4.7)VS(4.7)MDS(-28.17)FMGK	3	2	-0.13358	8077.6			7159			3472.5			3586.2
A0A1U8DXW3	uncharacterized protein LOC107840491	64.367	588	57	S	PQLTTSQFRGQMRQFSPNFGVDNSKRVGIPP	51.03	51.03	QFS(1)PNFGVDNSK	QFS(48.08)PNFGVDNS(-48.08)K	3	3	0.97136
A0A1U8DXW3	uncharacterized protein LOC107840491	64.367	588	300	S	DLDSRASGTKTNGGDSSDNEATSSVNDSGGS	89.634	89.634	T(0.022)NGGDS(0.538)S(0.431)DNEAT(0.008)SSVNDSGGSMQK	T(-13.92)NGGDS(0.97)S(-0.97)DNEAT(-18.09)S(-32.91)S(-40)VNDS(-59.04)GGS(-75.57)MQK	6	3	-0.089164		2237.8			2476			2004.9			1317.5
A0A1U8DXW3	uncharacterized protein LOC107840491	64.367	588	348	S	RSAVGDIAPTTRHYRSVSMDSFMGKLNFIDD	79.693	39.73	S(0.617)VS(0.379)MDS(0.004)FMGK	S(2.12)VS(-2.12)MDS(-22.26)FMGK	1	2	0.12285		9504.9			9298.4			6775.8			6343.6
A0A1U8DY04	probable alkaline/neutral invertase B	65.085	568	62	S	GSYDERSYTDTQLGFSPHPPSRAENFFRALE	149.94	149.94	SYTDTQLGFS(1)PHPPSR	S(-105.85)Y(-129.59)T(-99)DT(-77.52)QLGFS(73.24)PHPPS(-73.24)R	10	3	0.17986	8991.5	4953.5	10228	7449.6	3808.9	8014.9	4439.6	2355.4	4241.5	2440.5	1692.8	2164.6
A0A1U8DY04	probable alkaline/neutral invertase B	65.085	568	67	S	RSYTDTQLGFSPHPPSRAENFFRALEHFDSI	50.144	50.144	SYTDT(0.004)QLGFS(0.996)PHPPS(0.999)RAENFFR	S(-39.63)Y(-41.86)T(-35.01)DT(-24.19)QLGFS(24.19)PHPPS(33.87)RAENFFR	15	4	-0.57938	3102.2		1221.5	2575.6		914.33	1059.9		458.88	718.6		196.12
A0A1U8DY04	probable alkaline/neutral invertase B	65.085	568	84	S	AENFFRALEHFDSILSPSKRSEFTTPRSPFG	92.977	92.977	ALEHFDS(0.098)ILS(0.888)PS(0.013)KR	ALEHFDS(-9.56)ILS(9.56)PS(-18.19)KR	10	4	0.067468	3621.2	4578.4	4628.8	2088	3043.9	3411.8	704.25	1318.8	820.57	397.79	933.86	507.98
A0A1U8DY07	eukaryotic translation initiation factor 4B3	45.301	420	216	S	KAFVPSGGRRFDRRVSFGSNSSDSDSDRWTK	158.05	158.05	RVS(1)FGSNSSDSDSDRWTK	RVS(52.9)FGS(-52.9)NS(-82.26)S(-90.69)DS(-111.88)DS(-131.58)DRWT(-152.87)K	3	4	-0.014863	39945	21116	20867	51177	26575	25187	16255	8480.1	9878.8	10483	6106.3	8792.8
A0A1U8DY12	translocase of chloroplast 120, chloroplastic	148.91	1363	1005	S	DGDEAFDDATDESSESEDESEYDQLPPFKRL	61.941	61.941	LPEEQFDDGDEAFDDAT(0.337)DES(0.337)S(0.337)ES(0.337)EDES(0.337)EY(0.315)DQLPPFK	LPEEQFDDGDEAFDDAT(0)DES(0)S(0)ES(0)EDES(0)EY(-0.36)DQLPPFK	23	4	0.29465
A0A1U8DY12	translocase of chloroplast 120, chloroplastic	148.91	1363	1002	S	QFDDGDEAFDDATDESSESEDESEYDQLPPF	61.941	61.941	LPEEQFDDGDEAFDDAT(0.337)DES(0.337)S(0.337)ES(0.337)EDES(0.337)EY(0.315)DQLPPFK	LPEEQFDDGDEAFDDAT(0)DES(0)S(0)ES(0)EDES(0)EY(-0.36)DQLPPFK	20	4	0.29465
A0A1U8DY12	translocase of chloroplast 120, chloroplastic	148.91	1363	1003	S	FDDGDEAFDDATDESSESEDESEYDQLPPFK	61.941	61.941	LPEEQFDDGDEAFDDAT(0.337)DES(0.337)S(0.337)ES(0.337)EDES(0.337)EY(0.315)DQLPPFK	LPEEQFDDGDEAFDDAT(0)DES(0)S(0)ES(0)EDES(0)EY(-0.36)DQLPPFK	21	4	0.29465
A0A1U8DY12	translocase of chloroplast 120, chloroplastic	148.91	1363	1009	S	AFDDATDESSESEDESEYDQLPPFKRLTKAQ	61.941	61.941	LPEEQFDDGDEAFDDAT(0.337)DES(0.337)S(0.337)ES(0.337)EDES(0.337)EY(0.315)DQLPPFK	LPEEQFDDGDEAFDDAT(0)DES(0)S(0)ES(0)EDES(0)EY(-0.36)DQLPPFK	27	4	0.29465
A0A1U8DY12	translocase of chloroplast 120, chloroplastic	148.91	1363	999	T	PEEQFDDGDEAFDDATDESSESEDESEYDQL	61.941	61.941	LPEEQFDDGDEAFDDAT(0.337)DES(0.337)S(0.337)ES(0.337)EDES(0.337)EY(0.315)DQLPPFK	LPEEQFDDGDEAFDDAT(0)DES(0)S(0)ES(0)EDES(0)EY(-0.36)DQLPPFK	17	4	0.29465
A0A1U8DY27	CTL-like protein DDB_G0288717	61.976	554	543	S	VHDVYVHLPISRSHSSAAYGARSPLLV____	105.46	105.46	SHS(0.261)S(0.739)AAYGAR	S(-37.02)HS(-4.53)S(4.53)AAY(-76.5)GAR	4	3	0.16163	2425.5			3458.3			1649.9			976.2
A0A1U8DY27	CTL-like protein DDB_G0288717	61.976	554	542	S	EVHDVYVHLPISRSHSSAAYGARSPLLV___	103.43	66.023	S(0.003)HS(0.943)S(0.054)AAYGAR	S(-24.54)HS(12.42)S(-12.42)AAY(-48.8)GAR	3	2	-0.13951		3921.5	1702		5923.1	2552.3		3673.2	1517		1226.9	697.95
A0A1U8DY77	transportin-1	99.123	890	350	S	DQDIKPRFHSSRFHGSEDGEDDDEDIVNVWN	287.67	172.02	FHGS(1)EDGEDDDEDIVNVWNLRK	FHGS(172.02)EDGEDDDEDIVNVWNLRK	4	4	-0.080384	10596	6891.1	5008.7	10034	7034.9	4656.5	5934.4	4211.6	3085.5	5214.4	2869.7	2270.5
A0A1U8DY90	uncharacterized protein LOC107840592	57.29	500	10	S	______MDSKLLPSISLRASRRPDRNHLHVR	112.71	112.71	LLPSIS(1)LR	LLPS(-52.19)IS(52.19)LR	6	2	-0.11516		11437			8864.8			2780.6			2631.6
A0A1U8DYD0	SEC1 family transport protein SLY1	69.126	620	491	S	SRSNIVDWAEKLYGQSISAVTAGVKNLLSSD	50.608	50.608	LY(0.003)GQS(0.95)IS(0.028)AVT(0.019)AGVK	LY(-25.29)GQS(15.28)IS(-15.28)AVT(-16.92)AGVK	5	3	0.38979	1664			1152			476.98			339.5
A0A1U8DYV5	probable sphingolipid transporter spinster homolog 2 isoform X1	58.879	542	523	S	DEDSEDQISDAERSKSQPLLKGKSSEQIEVS	105.46	105.46	S(0.005)KS(0.995)QPLLK	S(-23.04)KS(23.04)QPLLK	3	3	-0.15676	22945		21118	16711		17065	7606.6		7042.1	3632.6		3378.1
A0A1U8DYX6	uncharacterized protein LOC107840135	53.802	493	184	S	KDRFVDALNSGPAHASPTAGAVSQQVGNADF	254.16	254.16	FVDALNSGPAHAS(0.993)PT(0.006)AGAVSQQVGNADFLFGSEK	FVDALNS(-33.4)GPAHAS(22.03)PT(-22.03)AGAVS(-83.54)QQVGNADFLFGS(-228.92)EK	13	4	0.097101		39768			43185			6816.6			2900.9
A0A1U8DYX6	uncharacterized protein LOC107840135	53.802	493	266	S	QRLHLEEQQNLYRRKSDDNLTAAFTGGDYYV	124.28	100.27	RKS(1)DDNLTAAFTGGDYYVQR	RKS(49.32)DDNLT(-49.32)AAFT(-90.93)GGDY(-99.91)Y(-99.91)VQR	3	3	0.25971	13508	20645	16472	12036	16361	11831	3277	6049	4740.7	2038.1	4067.3	2967.9
A0A1U8DYX6	uncharacterized protein LOC107840135	53.802	493	149	S	PARLRLFLFPVNQPASVGSGVSQSRSFGSED	153.14	153.14	LFLFPVNQPAS(0.996)VGS(0.004)GVSQSR	LFLFPVNQPAS(24.08)VGS(-24.08)GVS(-47.92)QS(-51.25)R	11	3	0.16177	3235.4	5471.9		3048.7	4886		833.3	822.06		648.64	792.07
A0A1U8DYX6	uncharacterized protein LOC107840135	53.802	493	271	T	EEQQNLYRRKSDDNLTAAFTGGDYYVQRGPE	58.418	58.418	RKS(0.443)DDNLT(0.556)AAFTGGDYYVQR	RKS(-0.99)DDNLT(0.99)AAFT(-34.97)GGDY(-54.61)Y(-57.21)VQR	8	4	0.29279	3579.8		3390.1	2323.9		2181.4	1115.2		1105.7	1003.3		704.64
A0A1U8DYX6	uncharacterized protein LOC107840135	53.802	493	131	S	DLEHMMHEYDRLYRASPKPARLRLFLFPVNQ	105.65	65.224	AS(1)PKPAR	AS(65.22)PKPAR	2	3	0.0013975	6062.5	3615.5	13514	5703.1	4283.1	13792	7139.4	3912.2	18092	2791.8	1824.8	5957.4
A0A1U8DYX6	uncharacterized protein LOC107840135	53.802	493	162	S	PASVGSGVSQSRSFGSEDSKSDKDRFVDALN	100.72	100.72	SFGS(1)EDSK	S(-41.18)FGS(41.18)EDS(-49.63)K	4	2	0.84976	31012	18085	26870	36095	21683	35179	13376	5769.8	13207	6234.4	2695.9	6781.5
A0A1U8DYX6	uncharacterized protein LOC107840135	53.802	493	159	S	VNQPASVGSGVSQSRSFGSEDSKSDKDRFVD	169.65	169.65	S(1)FGSEDSK	S(71.84)FGS(-71.84)EDS(-147.87)K	1	2	0.11209	28835	22177	29301	29033	21811	31166	11686	5662.1	11169	5090.7	2920.4	6132
A0A1U8DZ17	UDP-glucuronate 4-epimerase 1	48.221	433	12	T	____MRGLEEEFIPSTPGKFKDKTYVNYSVN	65.107	65.107	GLEEEFIPS(0.133)T(0.867)PGKFK	GLEEEFIPS(-8.15)T(8.15)PGKFK	10	4	-0.10555	1446.1		2063.3	847.5		1458.1			261.95	213.58		279.13
A0A1U8DZ57	Reticulon-like protein	97.211	867	205	S	VGITKKTWRTESSEGSPIQIASKSKDLSKNL	49.049	49.049	T(0.116)ES(0.105)S(0.105)EGS(0.674)PIQIAS(0.001)K	T(-7.64)ES(-8.09)S(-8.09)EGS(7.64)PIQIAS(-30.32)K	7	3	-0.57041
A0A1U8DZ62	RAN GTPase-activating protein 2	60.226	549	548	S	KILDVKKEESLDAPDSN______________	130.06	130.06	KEESLDAPDS(1)N	KEES(-106.57)LDAPDS(106.57)N	10	2	0.057416		17540			21837			8731.5			4577.5
A0A1U8DZE1	splicing factor U2af large subunit A-like isoform X1	67.695	606	109	S	TERRRTRDRDDDANVSDDGREYWKKDYDRDR	168.2	105.32	DRDDDANVS(1)DDGREYWK	DRDDDANVS(80.84)DDGREY(-80.84)WK	9	4	0.084969	23091	36560	15556	26861	43697	16578	18880	30665	14948	9868.1	18631	8157.7
A0A1U8DZE1	splicing factor U2af large subunit A-like isoform X1	67.695	606	9	T	_______MDSSENGRTQLTPSHTGGENEIAG	72.792	72.792	T(0.527)QLT(0.352)PS(0.095)HT(0.026)GGENEIAGVDNGEEEHNSSK	T(1.76)QLT(-1.76)PS(-7.45)HT(-13)GGENEIAGVDNGEEEHNS(-71.65)S(-72.21)K	1	4	-0.55769			2318.2			3189.4			1469.3			1043.2
A0A1U8DZJ8	SNW/SKI-interacting protein	67.802	600	234	S	DPPKFKHKRVPRASGSPPVPVMHSPPRPVTV	124.79	110.61	AS(0.135)GS(0.865)PPVPVMHS(0.949)PPRPVT(0.051)VK	AS(-8.01)GS(8.01)PPVPVMHS(12.61)PPRPVT(-12.61)VK	4	4	-0.086039	13414	13608	11608	13322	13699	12521	7062.6	7639.4	7469.8	4119.8	5483.7	4207.7
A0A1U8DZJ8	SNW/SKI-interacting protein	67.802	600	138	S	SQHKDLIPKFVKEDESDTEMDQDEKQKVIDE	128.41	128.41	FVKEDES(1)DTEMDQDEK	FVKEDES(37.44)DT(-37.44)EMDQDEK	7	3	-0.14299	27282	37329	27793	29796	40824	29615	15596	23118	18156	9692.8	14533	11293
A0A1U8DZJ8	SNW/SKI-interacting protein	67.802	600	140	T	HKDLIPKFVKEDESDTEMDQDEKQKVIDETM	51.695	51.695	EDES(0.468)DT(0.532)EMDQDEK	EDES(-0.55)DT(0.55)EMDQDEK	6	3	0.34517		5290.5			5744.3			3458.1			3231.8
A0A1U8DZJ8	SNW/SKI-interacting protein	67.802	600	242	S	RVPRASGSPPVPVMHSPPRPVTVKDQQDWKI	124.79	101.45	AS(0.183)GS(0.817)PPVPVMHS(0.995)PPRPVT(0.005)VK	AS(-6.49)GS(6.49)PPVPVMHS(22.7)PPRPVT(-22.7)VK	12	4	-0.1908	13414	16603	11608	13322	16494	12521	7062.6	8895.8	7469.8	4119.8	6335.2	4207.7
A0A1U8DZJ8	SNW/SKI-interacting protein	67.802	600	232	S	PLDPPKFKHKRVPRASGSPPVPVMHSPPRPV	108.57	108.57	AS(0.5)GS(0.5)PPVPVMHS(0.974)PPRPVT(0.026)VK	AS(0)GS(0)PPVPVMHS(15.75)PPRPVT(-15.75)VK	2	4	0.074768		7205.9			6721.6			3675.8			3068.2
A0A1U8DZK8	protein CYPRO4	71.364	644	16	S	MGASQSREGLELSDESDYDDDDDVSTKTESE	185.14	164.43	EGLELS(1)DES(1)DYDDDDDVSTK	EGLELS(97.55)DES(75.64)DY(-75.64)DDDDDVS(-129.54)T(-134.93)K	9	3	-0.076701	14131	9863.9	6642	15613	14008	7980.2	8135.6	9014.7	5857.8	5787	4971.8	3308.2
A0A1U8DZK8	protein CYPRO4	71.364	644	18	Y	ASQSREGLELSDESDYDDDDDVSTKTESEEQ	83.039	83.039	EGLELS(0.981)DES(0.388)DY(0.631)DDDDDVSTK	EGLELS(15.04)DES(-2.19)DY(2.19)DDDDDVS(-48.02)T(-54.37)K	11	2	-0.36839	831.91	655.49		1636.4	1101.8		781.72	590.37		915.37	361.37
A0A1U8DZK8	protein CYPRO4	71.364	644	125	S	KTLKIGGDSDDDGELSGGDEGFWVLKVGKKV	129.72	94.606	IGGDS(1)DDDGELS(1)GGDEGFWVLK	IGGDS(94.61)DDDGELS(94.61)GGDEGFWVLK	12	3	0.097663		2534.5	1899.2		3143.7	2160.4		2283	1907.1		2136.6	1333.9
A0A1U8DZK8	protein CYPRO4	71.364	644	118	S	LTSYEFVKTLKIGGDSDDDGELSGGDEGFWV	129.72	94.606	IGGDS(1)DDDGELS(1)GGDEGFWVLK	IGGDS(94.61)DDDGELS(94.61)GGDEGFWVLK	5	3	0.097663	7857.2	11072	10032	9185.2	11919	10189	7286	8627.6	7805.4	5930.8	7852.1	6147.4
A0A1U8DZK8	protein CYPRO4	71.364	644	13	S	___MGASQSREGLELSDESDYDDDDDVSTKT	185.14	163.62	EGLELS(1)DES(1)DYDDDDDVSTK	EGLELS(96.75)DES(74.83)DY(-74.83)DDDDDVS(-132.46)T(-136.92)K	6	3	0.17485	10044	8564.6	6490.9	12787	12117	8174.1	6855.4	7124.7	5892.8	4778.7	4323.1	3213.1
A0A1U8DZQ2	cyclin-dependent kinase F-1 isoform X2	52.895	473	449	S	DEDSLDELSGRRDPNSDSDFDDFGPTKVSTT	194.62	194.62	RDPNS(1)DS(1)DFDDFGPTK	RDPNS(158.32)DS(129.4)DFDDFGPT(-129.4)K	5	3	0.1925	20085	20644	19503	19028	20214	20222	10959	12963	14321	6216.3	7075.1	8815.2
A0A1U8DZQ2	cyclin-dependent kinase F-1 isoform X2	52.895	473	451	S	DSLDELSGRRDPNSDSDFDDFGPTKVSTTEH	194.62	194.62	RDPNS(1)DS(1)DFDDFGPTK	RDPNS(158.32)DS(129.4)DFDDFGPT(-129.4)K	7	3	0.1925	17713	21582	18122	16555	19610	22448	9235.1	14129	20591	5724.8	7702.2	9348.6
A0A1U8DZQ2	cyclin-dependent kinase F-1 isoform X2	52.895	473	431	S	LPVPPSELRIPSKHSSDQDEDSLDELSGRRD	57.52	56.215	HS(0.5)S(0.5)DQDEDSLDELSGR	HS(0)S(0)DQDEDS(-41.67)LDELS(-55.15)GR	3	3	-0.0058401		8040.1	5459.5		8056.7	5608.5		4914.9	3749.6		3303	2575.3
A0A1U8DZQ2	cyclin-dependent kinase F-1 isoform X2	52.895	473	430	S	PLPVPPSELRIPSKHSSDQDEDSLDELSGRR	57.52	56.215	HS(0.5)S(0.5)DQDEDSLDELSGR	HS(0)S(0)DQDEDS(-41.67)LDELS(-55.15)GR	2	3	-0.0058401		8040.1	5459.5		8056.7	5608.5		4914.9	3749.6		3303	2575.3
A0A1U8DZQ2	cyclin-dependent kinase F-1 isoform X2	52.895	473	437	S	ELRIPSKHSSDQDEDSLDELSGRRDPNSDSD	98.816	92.492	HSSDQDEDS(1)LDELSGR	HS(-69.04)S(-66.25)DQDEDS(43.67)LDELS(-43.67)GR	9	3	0.51719	7708.2	15618		8424.4	14447		3825.9	6598		2654.8	4731.9
A0A1U8E020	protein RER1B	22.065	192	186	T	PFNLGKQKYSGKRPSTSSPRAD_________	61.161	35.511	RPS(0.442)T(0.442)S(0.058)S(0.058)PR	RPS(0)T(0)S(-8.84)S(-8.84)PR	4	3	0.22731
A0A1U8E020	protein RER1B	22.065	192	185	S	VPFNLGKQKYSGKRPSTSSPRAD________	61.161	35.511	RPS(0.442)T(0.442)S(0.058)S(0.058)PR	RPS(0)T(0)S(-8.84)S(-8.84)PR	3	3	0.22731
A0A1U8E0G8	high mobility group B protein 14	18.492	162	158	S	NKKKEGGEFQEYEEDSDFDE___________	69.081	69.081	EGGEFQEYEEDS(1)DFDE	EGGEFQEY(-42.3)EEDS(42.3)DFDE	12	2	-0.13476	2094.4	1702.9	1589.3	1950.9	2039.9	1913.3	1016.6	1244.3	862.51	1015.8	1011.8	862.97
A0A1U8E0J0	glycine-rich protein 2-like	19.166	202	63	S	SLAEGEAVEYEVENGSDGRTKAVDVTGPDGA	149.41	133.41	SLAEGEAVEYEVENGS(1)DGR	S(-131.13)LAEGEAVEY(-86.2)EVENGS(86.2)DGR	16	3	-1.6271	19579	15467	22275	22899	17383	25156	10234	8338.7	9165.5	7451.6	5694.4	7663.5
A0A1U8E0J0	glycine-rich protein 2-like	19.166	202	155	S	GGYGGGGGGCFKCGESGHFARDCSQGGGGGG	56.359	47.559	CGES(1)GHFAR	CGES(47.56)GHFAR	4	3	0.13383	1333.2	1682	1093.7	1563.6	1937.9	1368.8	332.41	546.85	578.91	308.34	401.01	414.42
A0A1U8E0P4	uncharacterized protein LOC107840588	59.191	537	264	T	PSKKGSGKKASKEYKTAISSDESASVEPESQ	69.361	69.361	T(0.389)AIS(0.295)S(0.295)DES(0.02)ASVEPESQK	T(1.19)AIS(-1.19)S(-1.19)DES(-12.83)AS(-34.67)VEPES(-64.46)QK	1	3	-0.32826
A0A1U8E0P4	uncharacterized protein LOC107840588	59.191	537	267	S	KGSGKKASKEYKTAISSDESASVEPESQKCD	82.859	82.859	T(0.046)AIS(0.56)S(0.392)DES(0.002)ASVEPESQK	T(-10.89)AIS(1.54)S(-1.54)DES(-24.29)AS(-50.51)VEPES(-75.91)QK	4	3	0.29753			5475.6			7422.3			6045.8			2935.4
A0A1U8E0V0	INO80 complex subunit D-like	33.524	303	302	S	AQKANLEIVEVKDENSS______________	95.666	77.899	ANLEIVEVKDENS(0.5)S(0.5)	ANLEIVEVKDENS(0)S(0)	13	3	0.046505	3202.9	6098.2	4456.4	3144.2	4851.5	4138.2	1686.3	2578.5	2057.2	1532.2	2333.7	2449.3
A0A1U8E0V0	INO80 complex subunit D-like	33.524	303	303	S	QKANLEIVEVKDENSS_______________	95.666	77.899	ANLEIVEVKDENS(0.5)S(0.5)	ANLEIVEVKDENS(0)S(0)	14	3	0.046505	3202.9	6098.2	4456.4	3144.2	4851.5	4138.2	1686.3	2578.5	2057.2	1532.2	2333.7	2449.3
A0A1U8E0Y8	monosaccharide-sensing protein 2-like	78.46	733	451	S	LHESGAQGTHRGSLVSLTGGDMPAGGEFGRA	148.52	114.84	GSLVS(0.999)LT(0.001)GGDMPAGGEFGR	GS(-38.42)LVS(30.27)LT(-30.27)GGDMPAGGEFGR	5	2	0.58179	9305.1	7950.2	12526	10251	9906.5	14876	6057.2	5166.7	8510.3	3641	2879.6	6439.2
A0A1U8E0Y8	monosaccharide-sensing protein 2-like	78.46	733	375	T	ESDDNLQSPLISRQTTSLEKDIVPPPSRGSI	130.85	115.76	QT(0.029)T(0.942)S(0.029)LEKDIVPPPSR	QT(-15.09)T(15.09)S(-15.09)LEKDIVPPPS(-94.41)R	3	3	0.24828	25676	51216	27718	31275	63464	34613	16200	38254	21416	9588.4	23173	13107
A0A1U8E0Y8	monosaccharide-sensing protein 2-like	78.46	733	374	T	EESDDNLQSPLISRQTTSLEKDIVPPPSRGS	90.729	90.729	QT(0.506)T(0.506)S(0.988)LEKDIVPPPSR	QT(0)T(0)S(16.03)LEKDIVPPPS(-81.37)R	2	3	-0.021134	10026			13110			6434.6			3105
A0A1U8E0Y8	monosaccharide-sensing protein 2-like	78.46	733	274	T	LYGPEHGHSLVARPVTEQSVLGIASRQGSTF	102.39	102.39	LYGPEHGHSLVARPVT(0.558)EQS(0.441)VLGIAS(0.001)R	LY(-100.23)GPEHGHS(-37.48)LVARPVT(1.02)EQS(-1.02)VLGIAS(-27.99)R	16	4	0.099498		4316.5			6372.8			2839.2			1555.8
A0A1U8E0Y8	monosaccharide-sensing protein 2-like	78.46	733	277	S	PEHGHSLVARPVTEQSVLGIASRQGSTFAHN	137.88	50.079	PVT(0.005)EQS(0.995)VLGIASR	PVT(-22.93)EQS(22.93)VLGIAS(-34.44)R	6	3	-0.092115	5641.6		4319.1	6273.2		4793.4	2579.8		2394.6	1554.4		1449.9
A0A1U8E0Y8	monosaccharide-sensing protein 2-like	78.46	733	367	S	YASEAAAEESDDNLQSPLISRQTTSLEKDIV	103.01	93.737	NEDWDEENVAIEGDDY(0.293)AS(0.324)EAAAEES(0.395)DDNLQS(0.979)PLIS(0.009)R	NEDWDEENVAIEGDDY(-1.33)AS(-0.89)EAAAEES(0.89)DDNLQS(19.69)PLIS(-20.47)R	31	4	0.0025965	6035.6	3158	3509	6165.2	3579.8	4361.5	2991.6	2092.9	2015.9	1938.5	1502.1	1103.4
A0A1U8E0Y8	monosaccharide-sensing protein 2-like	78.46	733	376	S	SDDNLQSPLISRQTTSLEKDIVPPPSRGSIF	161.22	99.407	QT(0.082)T(0.921)S(0.997)LEKDIVPPPSR	QT(-10.65)T(10.65)S(24.71)LEKDIVPPPS(-90.39)R	4	3	0.18224	30692	13256	25845	37283	18388	34769	19483	9885.5	18865	10326	4937.1	9383.1
A0A1U8E0Y8	monosaccharide-sensing protein 2-like	78.46	733	361	S	AIEGDDYASEAAAEESDDNLQSPLISRQTTS	103.01	103.01	NEDWDEENVAIEGDDY(0.147)AS(0.16)EAAAEES(0.774)DDNLQS(0.911)PLIS(0.008)R	NEDWDEENVAIEGDDY(-8.83)AS(-8.37)EAAAEES(8.37)DDNLQS(13.89)PLIS(-21.1)R	25	4	0.39633		3158			3579.8			2092.9			1502.1
A0A1U8E0Y8	monosaccharide-sensing protein 2-like	78.46	733	354	S	DWDEENVAIEGDDYASEAAAEESDDNLQSPL	57.832	57.832	NEDWDEENVAIEGDDY(0.412)AS(0.437)EAAAEES(0.437)DDNLQS(0.703)PLIS(0.012)R	NEDWDEENVAIEGDDY(-0.33)AS(0)EAAAEES(0)DDNLQS(3.78)PLIS(-18.2)R	18	4	0.36341
A0A1U8E141	sodium/hydrogen exchanger 8-like	127.18	1152	1136	S	SDDSGGEDEHLIRIDSGRPSFPQWITEEDKA	73.036	69.133	IDS(0.997)GRPS(0.003)FPQWITEEDKAS	IDS(25.52)GRPS(-25.52)FPQWIT(-52.57)EEDKAS(-65.86)	3	3	0.3584	3754.1	5788	4360.7	4477.2	6393.9	4033.9	1296.6	2811.4	2225.7	1467	2326.8	1301.2
A0A1U8E1E5	protein starmaker isoform X1	108.36	972	83	S	SIQLELDHERYLDLPSPSDEPEVEEGEEPAD	106.17	106.17	YLDLPS(0.844)PS(0.156)DEPEVEEGEEPADAGAYR	Y(-46.81)LDLPS(7.33)PS(-7.33)DEPEVEEGEEPADAGAY(-98.4)R	6	3	-0.0055267	1768.8	1637.9	1173.6	2058.5	1611.1	1265.2	805.07	751	757.71	441.51	285.71	402.92
A0A1U8E1E5	protein starmaker isoform X1	108.36	972	779	S	EDTRRSRKKHRRRHSSPEDDDEQRDAERHHK	101.15	101.15	RHS(1)S(1)PEDDDEQR	RHS(101.15)S(101.15)PEDDDEQR	4	3	-0.50826	1410.1	1031.4	1652.1	2026.9	1359.2	1483.9	839.19	726.38	1086.3		468.13	541.45
A0A1U8E1E5	protein starmaker isoform X1	108.36	972	778	S	DEDTRRSRKKHRRRHSSPEDDDEQRDAERHH	101.15	101.15	RHS(1)S(1)PEDDDEQR	RHS(101.15)S(101.15)PEDDDEQR	3	3	-0.50826	1410.1	1031.4	1652.1	2026.9	1359.2	1483.9	839.19	726.38	1086.3		468.13	541.45
A0A1U8E1G0	zinc finger CCCH domain-containing protein 20-like	38.837	347	219	T	FESFSSSPLYDSPPVTPRGSLSLNSVNGLAE	118.63	118.63	LGFESFSSSPLY(0.049)DS(0.951)PPVT(1)PR	LGFES(-74.03)FS(-58.94)S(-50.4)S(-41.45)PLY(-12.84)DS(12.84)PPVT(48.3)PR	18	3	0.70608
A0A1U8E1G0	zinc finger CCCH domain-containing protein 20-like	38.837	347	215	S	SRLGFESFSSSPLYDSPPVTPRGSLSLNSVN	118.63	118.63	LGFESFSSSPLY(0.049)DS(0.951)PPVT(1)PR	LGFES(-74.03)FS(-58.94)S(-50.4)S(-41.45)PLY(-12.84)DS(12.84)PPVT(48.3)PR	14	3	0.70608
A0A1U8E1J4	probable ATP-dependent DNA helicase CHR12	124.93	1094	20	S	IESAAADGGGGRVGGSHSPPAVDESQLEKTK	47.32	47.32	VGGS(0.528)HS(0.472)PPAVDESQLEK	VGGS(0.49)HS(-0.49)PPAVDES(-38.38)QLEK	4	3	-0.90753			10843			9921.2			5555.9			3470.4
A0A1U8E1J4	probable ATP-dependent DNA helicase CHR12	124.93	1094	22	S	SAAADGGGGRVGGSHSPPAVDESQLEKTKTL	74.048	74.048	VGGS(0.331)HS(0.669)PPAVDESQLEK	VGGS(-3.06)HS(3.06)PPAVDES(-57.54)QLEK	6	3	-0.74675		17483			20112			7778			5082.8
A0A1U8E1L3	oligouridylate-binding protein 1	43.971	406	235	S	QSSDAKSVVELTAGTSDDGQEKANEDAPENN	149.63	149.63	SVVELTAGT(0.003)S(0.997)DDGQEK	S(-117)VVELT(-94.1)AGT(-25.2)S(25.2)DDGQEK	10	3	0.19406	9662.5	7224.9	4585.1	9610.6	6712.3	4489.7	4825.5	3484.8	2768	2744.6	2070.2	1420.2
A0A1U8E1L3	oligouridylate-binding protein 1	43.971	406	234	T	MQSSDAKSVVELTAGTSDDGQEKANEDAPEN	62.378	62.378	SVVELT(0.009)AGT(0.496)S(0.496)DDGQEK	S(-46.99)VVELT(-17.57)AGT(0)S(0)DDGQEK	9	2	-0.14896
A0A1U8E1M5	protein PAT1 homolog 1-like isoform X1	91.526	831	189	S	SPVHLSDSKPLYRTSSYPEQPQQLQRFSSEP	56.46	56.46	T(0.181)S(0.181)S(0.635)Y(0.003)PEQPQQLQR	T(-5.46)S(-5.46)S(5.46)Y(-23.14)PEQPQQLQR	3	3	0.15747			7631.3			7537.8			4366.5			2651.3
A0A1U8E1M5	protein PAT1 homolog 1-like isoform X1	91.526	831	202	S	TSSYPEQPQQLQRFSSEPILLPKSSFTSLPP	107.18	107.18	FS(0.072)S(0.928)EPILLPK	FS(-11.07)S(11.07)EPILLPK	3	2	0.028825	4788.5			3685.2			991.8			568.21
A0A1U8E1M5	protein PAT1 homolog 1-like isoform X1	91.526	831	201	S	RTSSYPEQPQQLQRFSSEPILLPKSSFTSLP	110.86	110.86	FS(0.572)S(0.428)EPILLPK	FS(1.26)S(-1.26)EPILLPK	2	3	-0.060452	2616	72232		2097.2	60348		377.76	14292			9355.2
A0A1U8E1M5	protein PAT1 homolog 1-like isoform X1	91.526	831	187	T	HFSPVHLSDSKPLYRTSSYPEQPQQLQRFSS	76.358	68.751	T(0.36)S(0.36)S(0.279)YPEQPQQLQR	T(0)S(0)S(-1.1)Y(-31.81)PEQPQQLQR	1	3	0.066137
A0A1U8E1M5	protein PAT1 homolog 1-like isoform X1	91.526	831	188	S	FSPVHLSDSKPLYRTSSYPEQPQQLQRFSSE	76.358	68.751	T(0.36)S(0.36)S(0.279)YPEQPQQLQR	T(0)S(0)S(-1.1)Y(-31.81)PEQPQQLQR	2	3	0.066137
A0A1U8E1Y4	BSD domain-containing protein 1-like	47.115	422	138	S	EIIAHGKESILVNNDSDSELSENSSRSLEQS	115.57	115.57	ESILVNNDS(0.989)DS(0.011)ELSENSSR	ES(-69.65)ILVNNDS(19.73)DS(-19.73)ELS(-42.76)ENS(-61.82)S(-67.84)R	9	3	-0.12795	4839.9	3898.6	5506	5126.3	4801.5	5658.5	2242.2	2410.3	3227.5	1724.1	1869.7	2489.3
A0A1U8E1Y4	BSD domain-containing protein 1-like	47.115	422	310	S	EKKMDSLQVEDRGRRSVSGEDEKEIALETTS	138.02	119.45	S(0.998)VS(0.002)GEDEKEIALETTSDGGAGR	S(27.25)VS(-27.25)GEDEKEIALET(-109.45)T(-111.38)S(-114.69)DGGAGR	1	3	-0.26822	19942	20265	22524	20661	19944	21687	9380	8011	11127	4822.2	4444.7	5957.8
A0A1U8E1Y4	BSD domain-containing protein 1-like	47.115	422	361	S	GKNDNSDFSVVSSQLSFREGDDLGWDEIEDI	89.663	89.663	NDNSDFSVVSS(0.005)QLS(0.995)FR	NDNS(-82.39)DFS(-69.95)VVS(-33.65)S(-23.03)QLS(23.03)FR	14	3	-0.31035	2745.2		2383.7	1970.3		1767.2	1016.4		774.92	919.38		779.99
A0A1U8E1Y4	BSD domain-containing protein 1-like	47.115	422	378	S	REGDDLGWDEIEDIASGDEIKVPERMSPSKD	81.242	81.242	EGDDLGWDEIEDIAS(1)GDEIKVPER	EGDDLGWDEIEDIAS(81.24)GDEIKVPER	15	3	0.36487
A0A1U8E253	protein CASEIN KINASE I-LIKE 3-like	47.647	421	347	S	PYVAEASDRIRPNPSSPGIRMQFKSPTNRNI	97.273	84.734	IRPNPS(0.05)S(0.95)PGIR	IRPNPS(-12.76)S(12.76)PGIR	7	3	0.27216	5933.4	6156.5	5843.1	6368.5	7445.8	6940.5	2475.2	2816.4	2917.3	1783.4	1941.7	2333.1
A0A1U8E283	RPM1-interacting protein 4-like	29.666	264	89	S	IGRGGAARQTWERRLSKDDGEFRQYANSPAR	51.546	51.546	RLS(1)KDDGEFR	RLS(51.55)KDDGEFR	3	3	-0.063873	12553	10954	13042	9860.4	10436	12279	3266.1	2904.6	3738.8	1799.8	1881.1	2532.2
A0A1U8E283	RPM1-interacting protein 4-like	29.666	264	101	S	HRLSKEDGEFRQYANSPARKESVGRKGANEP;RRLSKDDGEFRQYANSPARNQNMGRRGSNEP	117.09	100.69	QYANS(1)PAR	QY(-76.47)ANS(76.47)PAR	5	2	-0.4013	15300	12774	9756.5	13659	12917	9161	5073.9	5042.5	3307.7	1762.6	2110.9	1411.2
A0A1U8E2F0	DEAD-box ATP-dependent RNA helicase 3, chloroplastic	81.527	745	676	S	DRRGRNSRGSSSGRFSDNDDDNWRNDFRQQG	111.13	84.499	GSSSGRFS(1)DNDDDNWR	GS(-41.86)S(-41.86)S(-42.33)GRFS(41.86)DNDDDNWR	8	3	-0.47396	12922		14457	16126		15165	11363		10493	4643.9		4608.7
A0A1U8E2J1	la protein 1 isoform X1	50.157	449	302	S	EDNDEKVDKEDPEDGSEDDEQAPAEEKLSVA	139.73	90.097	VDKEDPEDGS(1)EDDEQAPAEEK	VDKEDPEDGS(90.1)EDDEQAPAEEK	10	3	-0.22302	5087.4	3946.6	2884	7374	5548.3	3843.2	2977.8	2278.3	1916.2	1011.8	1117.5	1036.8
A0A1U8E2K0	tyramine N-feruloyltransferase 4/11-like	28.299	250	15	T	_MASAPQPPTLSEKTTNLSPENDNVTITGKI	50.883	50.883	T(0.376)T(0.376)NLS(0.249)PENDNVTITGK	T(0)T(0)NLS(-1.79)PENDNVT(-35.96)IT(-44.62)GK	2	3	-0.088164
A0A1U8E2K0	tyramine N-feruloyltransferase 4/11-like	28.299	250	18	S	SAPQPPTLSEKTTNLSPENDNVTITGKIYTR	58.49	58.49	T(0.15)T(0.15)NLS(0.699)PENDNVTITGK	T(-6.67)T(-6.67)NLS(6.67)PENDNVT(-35.04)IT(-46.19)GK	5	3	0.21808	5004.2			6029.9			2200			2046.4
A0A1U8E2K0	tyramine N-feruloyltransferase 4/11-like	28.299	250	14	T	__MASAPQPPTLSEKTTNLSPENDNVTITGK	50.883	50.883	T(0.376)T(0.376)NLS(0.249)PENDNVTITGK	T(0)T(0)NLS(-1.79)PENDNVT(-35.96)IT(-44.62)GK	1	3	-0.088164
A0A1U8E2K8	traB domain-containing protein-like	50.122	455	139	S	GFERKVLPEELARSASSEEASVVEERGVEEA	131.48	131.48	S(0.003)AS(0.978)S(0.019)EEASVVEER	S(-25.13)AS(17.19)S(-17.19)EEAS(-71.27)VVEER	3	2	-0.11479	7745.3	11097	23573	8362	11659	24996	6649.9	10097	41805	4343.9	6980.9	12379
A0A1U8E2K8	traB domain-containing protein-like	50.122	455	140	S	FERKVLPEELARSASSEEASVVEERGVEEAI	60.489	42.716	S(0.081)AS(0.928)S(0.989)EEAS(0.003)VVEER	S(-11.09)AS(11.09)S(20.09)EEAS(-26.23)VVEER	4	2	-0.086956			15744			16659			32496			7476.6
A0A1U8E2W8	RAB6A-GEF complex partner protein 1-like	126.63	1125	200	S	LASSLENGLASGGSLSFSKFSHHSSKNSAVI	57.578	57.578	LASSLENGLAS(0.009)GGS(0.216)LS(0.768)FS(0.007)K	LAS(-37.82)S(-37.82)LENGLAS(-19.34)GGS(-5.52)LS(5.52)FS(-20.68)K	16	3	2.2155
A0A1U8E2W8	RAB6A-GEF complex partner protein 1-like	126.63	1125	358	S	RLMSTIRQIGLSSASSPVVKRNQECKYEPMM	98.694	95.428	QIGLSSAS(0.031)S(0.968)PVVK	QIGLS(-43.17)S(-33.7)AS(-14.89)S(14.89)PVVK	9	3	-0.076741	2940.3	2574.3	2962.9	2580.4	2373.3	2797	1038.5	1112.9	1273.6	860.45	661.98	1241.8
A0A1U8E374	uncharacterized protein LOC107839316 isoform X1	149.03	1340	499	T	DQIANDIQGRFVFARTRSSPELTDTYDDSNT	109.97	109.97	T(0.485)RS(0.485)S(0.03)PELTDTYDDSNTQGR	T(0)RS(0)S(-12.03)PELT(-44.72)DT(-67.16)Y(-81.16)DDS(-104.47)NT(-107.76)QGR	1	3	0.75166
A0A1U8E374	uncharacterized protein LOC107839316 isoform X1	149.03	1340	1327	S	AFEDQRFHAVSGQRSSPDQPSSPHHQRRI__	133.71	131.56	S(0.428)S(0.572)PDQPS(0.199)S(0.801)PHHQR	S(-1.26)S(1.26)PDQPS(-6.06)S(6.06)PHHQR	2	3	0.050917	610.55	600.43	887.37	959.91	594.93	1257.7	440.71	372.15	522.26	409.92	360.11	358.08
A0A1U8E374	uncharacterized protein LOC107839316 isoform X1	149.03	1340	502	S	ANDIQGRFVFARTRSSPELTDTYDDSNTQGR	64.723	55.469	T(0.283)RS(0.283)S(0.41)PELT(0.024)DTYDDSNTQGR	T(-1.6)RS(-1.6)S(1.6)PELT(-12.31)DT(-36.56)Y(-43.51)DDS(-55.43)NT(-55.43)QGR	4	3	0.7739
A0A1U8E374	uncharacterized protein LOC107839316 isoform X1	149.03	1340	1333	S	FHAVSGQRSSPDQPSSPHHQRRI________	133.71	56.872	SSPDQPS(0.015)S(0.985)PHHQR	S(-42.52)S(-42.52)PDQPS(-18.06)S(18.06)PHHQR	8	3	0.54844	610.55	1284.7	2431.3	959.91	1738	3180.7	440.71	1230.3	2063.7	409.92	833.75	1514.7
A0A1U8E374	uncharacterized protein LOC107839316 isoform X1	149.03	1340	501	S	IANDIQGRFVFARTRSSPELTDTYDDSNTQG	109.97	109.97	T(0.485)RS(0.485)S(0.03)PELTDTYDDSNTQGR	T(0)RS(0)S(-12.03)PELT(-44.72)DT(-67.16)Y(-81.16)DDS(-104.47)NT(-107.76)QGR	3	3	0.75166
A0A1U8E393	Delta-1-pyrroline-5-carboxylate synthase	77.533	715	79	S	GVGRQRLRYRKLLNSSFLDLQKPQNELDGKA	92.336	92.336	KLLNS(0.5)S(0.5)FLDLQKPQNELDGK	KLLNS(0)S(0)FLDLQKPQNELDGK	6	4	-0.15973		5135.7	3907.3		3484.9	2644.5		1702.6	1566.6		1060.4	1116.1
A0A1U8E393	Delta-1-pyrroline-5-carboxylate synthase	77.533	715	78	S	VGVGRQRLRYRKLLNSSFLDLQKPQNELDGK	92.336	92.336	KLLNS(0.5)S(0.5)FLDLQKPQNELDGK	KLLNS(0)S(0)FLDLQKPQNELDGK	5	4	-0.15973		5135.7	3907.3		3484.9	2644.5		1702.6	1566.6		1060.4	1116.1
A0A1U8E3F4	vesicle-associated protein 2-2-like isoform X1	40.654	362	143	S	NGKYIEECKLKVVLVSPPQSPVLQPANGISK	155.56	149.73	VVLVS(1)PPQS(1)PVLQPANGISK	VVLVS(136.3)PPQS(128.03)PVLQPANGIS(-128.03)K	5	3	0.61726	14361	14531	7975.5	11811	14606	7139.5	6655	6514.1	4503.9	3587.4	4203.6	2838.8
A0A1U8E3F4	vesicle-associated protein 2-2-like isoform X1	40.654	362	147	S	IEECKLKVVLVSPPQSPVLQPANGISKQGAS	155.56	149.73	VVLVS(1)PPQS(1)PVLQPANGISK	VVLVS(136.3)PPQS(128.03)PVLQPANGIS(-128.03)K	9	3	0.61726	14361	14531	7975.5	11811	14606	7139.5	6655	6514.1	4503.9	3587.4	4203.6	2838.8
A0A1U8E3G7	DNA gyrase subunit A, chloroplastic/mitochondrial isoform X1	104.85	948	937	S	GKIQSASLITAADADSDHEVEDAAVEA____	199.03	199.03	IQSASLITAADADS(1)DHEVEDAAVEA	IQS(-74.23)AS(-67.09)LIT(-41.92)AADADS(41.92)DHEVEDAAVEA	14	3	-0.15709		770.25	3201.2		1248.4	2757.2		653.64	5379.9		351.35	1310
A0A1U8E3I6	uncharacterized protein LOC107839032	77.373	697	176	S	RKEEEAHRKVGHAKRSLSPQPEFQRRRRRAE	125.89	82.55	S(1)LS(1)PQPEFQR	S(82.55)LS(82.55)PQPEFQR	1	2	0.27383	25939	14789	12704	27372	16390	13590	17406	8935.5	9455.5	10631	6078.8	4559.9
A0A1U8E3I6	uncharacterized protein LOC107839032	77.373	697	178	S	EEEAHRKVGHAKRSLSPQPEFQRRRRRAEEK	125.89	82.55	S(1)LS(1)PQPEFQR	S(82.55)LS(82.55)PQPEFQR	3	2	0.27383	13273	31524	24604	14096	34197	25085	9479.9	21498	18062	4991.3	15162	9852.2
A0A1U8E3P5	LOW QUALITY PROTEIN: uncharacterized protein LOC107839091	281.79	2510	1308	S	VPECKIAMKRFRDHDSDAESEVDELAGSSNV	119.89	52.465	FRDHDS(0.997)DAES(0.993)EVDELAGS(0.004)S(0.004)NVS(0.001)T(0.001)NPQEIK	FRDHDS(32.01)DAES(26.74)EVDELAGS(-26.74)S(-26.74)NVS(-32.01)T(-32.01)NPQEIK	6	4	-0.26333	2700.8	6674.7	4655.7	3454.2	8226.1	4752	1820.6	4220.1	2838.4	1037.8	2925.3	1815.6
A0A1U8E3P5	LOW QUALITY PROTEIN: uncharacterized protein LOC107839091	281.79	2510	1312	S	KIAMKRFRDHDSDAESEVDELAGSSNVSTNP	52.465	52.465	FRDHDS(0.997)DAES(0.993)EVDELAGS(0.004)S(0.004)NVS(0.001)T(0.001)NPQEIK	FRDHDS(32.01)DAES(26.74)EVDELAGS(-26.74)S(-26.74)NVS(-32.01)T(-32.01)NPQEIK	10	4	-0.26333		2298.3	1735.9		2296.9	1856.5		1346.3	863.39		820.26	675.48
A0A1U8E3R3	uridylate kinase	45.903	420	43	S	FSAVRYKPLPPISAVSPKNISGDDDENDDGD	91.457	89.541	YKPLPPISAVS(1)PK	Y(-82.5)KPLPPIS(-44.21)AVS(44.21)PK	11	4	0.34742	7106.2	7010	8282.1	8317.9	7784.7	3939	4801.7	5447.3	5496.5	3030.9	3947.8	2752.3
A0A1U8E3S0	polyadenylate-binding protein-interacting protein 6	20.053	190	32	S	PISKRGAPDGNKEARSPKEFKSGSEAVWLAS	76.151	76.151	GAPDGNKEARS(1)PK	GAPDGNKEARS(76.15)PK	11	4	0.035037	7517.5	4891.1	8314.4	15564	8539.7	15413	8283	5531.8	9339.6	7777.6	5633.8	9947.3
A0A1U8E3S0	polyadenylate-binding protein-interacting protein 6	20.053	190	77	S	ADQYKLKGHSAYGSRSHSPVGSMGKQVLGEE	67.385	67.385	S(0.5)HS(0.5)PVGSMGK	S(0)HS(0)PVGS(-46.92)MGK	1	3	-0.068849			4822.1			4676.2			3085.7			2004.6
A0A1U8E3S0	polyadenylate-binding protein-interacting protein 6	20.053	190	79	S	QYKLKGHSAYGSRSHSPVGSMGKQVLGEESY	90.793	75.479	S(0.112)HS(0.888)PVGSMGK	S(-8.98)HS(8.98)PVGS(-47.27)MGK	3	3	-0.22946	4811.2	2844.7	8886.1	5021	2929.9	9349	2163	1372.2	5342.6	1434.3	1186.2	3835.7
A0A1U8E3S9	death-inducer obliterator 1	115.25	1056	652	S	TKNHGEQKEALVSTGSPVVKKVTSSGNAPFK	113.76	113.35	EALVSTGS(1)PVVK	EALVS(-53.74)T(-36.76)GS(36.76)PVVK	8	3	0.17358	12389	2859.7	2553.8	14780	3032.4	2612.3	6046.8	1090.9	1052.6	3966	876.53	766.41
A0A1U8E3S9	death-inducer obliterator 1	115.25	1056	99	S	MLSHQQTSGDRYVPNSPGVQKSSVLTKRKAG	79.82	78.903	YVPNS(1)PGVQK	Y(-51.42)VPNS(51.42)PGVQK	5	3	0.10745	4525.4	3998.5	2965	4146.5	4830.3	3113	2436.1	2163.7	1929.6	1856.2	1696.3	1449.2
A0A1U8E3S9	death-inducer obliterator 1	115.25	1056	517	S	STVSQFMPKIEKGRKSSPSGADEIGSKGNVT	108.56	108.56	KS(0.5)S(0.5)PSGADEIGSK	KS(0)S(0)PS(-36.37)GADEIGS(-91.44)K	2	3	-0.0622	9208.2			8934.9			6151.1			3802.3
A0A1U8E3S9	death-inducer obliterator 1	115.25	1056	518	S	TVSQFMPKIEKGRKSSPSGADEIGSKGNVTS	108.56	108.56	KS(0.5)S(0.5)PSGADEIGSK	KS(0)S(0)PS(-36.37)GADEIGS(-91.44)K	3	3	-0.0622	9208.2			8934.9			6151.1			3802.3
A0A1U8E3T3	deSI-like protein At4g17486 isoform X1	24.599	223	207	S	PTESDDGDQDNKHLLSPPVGSREVAFIRETQ	93.623	93.623	HLLS(1)PPVGSR	HLLS(70.15)PPVGS(-70.15)R	4	3	-0.029608	2967.4	4430.6	1796.8	2720.8	3563.5	1793.2	1274.4	1549	1194.2	1076	1549.8	1048.1
A0A1U8E3V2	uncharacterized protein LOC107842538 isoform X1	46.602	423	184	S	SRSLSVPGRNFVIVRSMSFATHEKHVPDTGD	58.676	58.676	S(0.5)MS(0.5)FAT(0.001)HEK	S(0)MS(0)FAT(-27.25)HEK	1	3	-0.096521
A0A1U8E3V2	uncharacterized protein LOC107842538 isoform X1	46.602	423	186	S	SLSVPGRNFVIVRSMSFATHEKHVPDTGDEI	58.676	58.676	S(0.5)MS(0.5)FAT(0.001)HEK	S(0)MS(0)FAT(-27.25)HEK	3	3	-0.096521
A0A1U8E3V2	uncharacterized protein LOC107842538 isoform X1	46.602	423	24	S	EAAPIPFSDNVPPPASPRTSQADLQRRESSN	62.237	62.237	GTEAAPIPFSDNVPPPAS(1)PR	GT(-58.36)EAAPIPFS(-37.59)DNVPPPAS(37.59)PR	18	3	-0.21629	3078	2895	2287.9	2434.7	2640.7	2205.9	1406	1360.2	984.98	803.86	785.32	787.61
A0A1U8E3V6	regulatory-associated protein of TOR 1-like	149.03	1360	12	S	____MALGDLMASRFSQSSAALDEFGNEDGD	66.853	66.853	FS(0.449)QS(0.449)S(0.103)AALDEFGNEDGDR	FS(0)QS(0)S(-6.39)AALDEFGNEDGDR	2	3	-0.029622
A0A1U8E3V6	regulatory-associated protein of TOR 1-like	149.03	1360	15	S	_MALGDLMASRFSQSSAALDEFGNEDGDRSS	66.383	66.383	FS(0.075)QS(0.412)S(0.513)AALDEFGNEDGDR	FS(-8.37)QS(-0.96)S(0.96)AALDEFGNEDGDR	5	3	0.47302	2389.8			1973.7			971.47			851.19
A0A1U8E3V6	regulatory-associated protein of TOR 1-like	149.03	1360	14	S	__MALGDLMASRFSQSSAALDEFGNEDGDRS	84.602	84.602	FS(0.052)QS(0.737)S(0.211)AALDEFGNEDGDR	FS(-11.49)QS(5.42)S(-5.42)AALDEFGNEDGDR	4	3	0.095436		2233.7			2492.4			974.29			673.25
A0A1U8E3W5	target of Myb protein 1-like	75.984	694	318	S	EMNDPSLKPAEVKSPSPTADAKPSAPVLPAT	141.77	141.77	S(0.485)PS(0.485)PT(0.029)ADAKPS(0.001)APVLPATAGQIDEEEDEEDDFAQLAR	S(0)PS(0)PT(-12.31)ADAKPS(-28.6)APVLPAT(-67.33)AGQIDEEEDEEDDFAQLAR	3	4	0.18843
A0A1U8E3W5	target of Myb protein 1-like	75.984	694	316	S	AREMNDPSLKPAEVKSPSPTADAKPSAPVLP	141.77	141.77	S(0.485)PS(0.485)PT(0.029)ADAKPS(0.001)APVLPATAGQIDEEEDEEDDFAQLAR	S(0)PS(0)PT(-12.31)ADAKPS(-28.6)APVLPAT(-67.33)AGQIDEEEDEEDDFAQLAR	1	4	0.18843
A0A1U8E3W5	target of Myb protein 1-like	75.984	694	288	S	NLQTVLAKHDAIASGSPLPTQFPNDNISARE	97.346	97.346	HDAIAS(0.15)GS(0.849)PLPTQFPNDNISAR	HDAIAS(-7.52)GS(7.52)PLPT(-49.43)QFPNDNIS(-75.48)AR	8	3	-0.36735	6201	5863.6	4902.5	6164.5	6542	5777.1	3821.2	4977.8	2888.8	2466.6	3628.6	2359.7
A0A1U8E432	Protein YIPF	30.289	280	29	S	QSDIDEIENLIYVNPSTVLPARPPSPPRAAI	45.318	45.318	SHGDTIPLHSTSQSDIDEIENLIY(0.006)VNPS(0.354)T(0.354)VLPARPPS(0.286)PPR	S(-45.09)HGDT(-45.1)IPLHS(-45.1)T(-45.1)S(-44.35)QS(-44.35)DIDEIENLIY(-17.99)VNPS(0)T(0)VLPARPPS(-0.94)PPR	28	5	-0.60426
A0A1U8E432	Protein YIPF	30.289	280	30	T	SDIDEIENLIYVNPSTVLPARPPSPPRAAIP	45.318	45.318	SHGDTIPLHSTSQSDIDEIENLIY(0.006)VNPS(0.354)T(0.354)VLPARPPS(0.286)PPR	S(-45.09)HGDT(-45.1)IPLHS(-45.1)T(-45.1)S(-44.35)QS(-44.35)DIDEIENLIY(-17.99)VNPS(0)T(0)VLPARPPS(-0.94)PPR	29	5	-0.60426
A0A1U8E444	ATG8-interacting protein 1	33.803	308	114	S	GGKSDIYEGSTKNKGSSTPEFPGIQFCDEKG	70.335	52.823	GS(0.334)S(0.334)T(0.333)PEFPGIQFCDEK	GS(0)S(0)T(-0.01)PEFPGIQFCDEK	2	3	0.35128
A0A1U8E444	ATG8-interacting protein 1	33.803	308	115	S	GKSDIYEGSTKNKGSSTPEFPGIQFCDEKGN	70.335	52.823	GS(0.334)S(0.334)T(0.333)PEFPGIQFCDEK	GS(0)S(0)T(-0.01)PEFPGIQFCDEK	3	3	0.35128
A0A1U8E444	ATG8-interacting protein 1	33.803	308	116	T	KSDIYEGSTKNKGSSTPEFPGIQFCDEKGNQ	70.335	70.335	GS(0.333)S(0.333)T(0.333)PEFPGIQFCDEK	GS(0)S(0)T(0)PEFPGIQFCDEK	4	3	-0.097682
A0A1U8E449	ATP-dependent helicase BRM	251.03	2242	1480	S	ASHQKEDEYRVGVVDSDDDLAGKDRYIGSIE	56.959	47.204	VGVVDS(1)DDDLAGKDR	VGVVDS(47.2)DDDLAGKDR	6	3	0.21872	11674	24912		10960	24065		17660	68008		4748	11966
A0A1U8E449	ATP-dependent helicase BRM	251.03	2242	1914	S	VKVHGSGKPGKVSRLSPDDAFEPTRDSWDNK	72.421	72.421	VS(0.265)RLS(0.735)PDDAFEPTR	VS(-4.43)RLS(4.43)PDDAFEPT(-64.64)R	5	3	-0.14897			6315.2			6560.6			3189			2352
A0A1U8E449	ATP-dependent helicase BRM	251.03	2242	1911	S	SSSVKVHGSGKPGKVSRLSPDDAFEPTRDSW	54.288	54.288	VS(0.558)RLS(0.442)PDDAFEPTR	VS(1.01)RLS(-1.01)PDDAFEPT(-50.46)R	2	3	0.13622	10072	4936.2		9323.3	4941.3		4275.6	2406.7		2806.5	1528.8
A0A1U8E449	Putative ATP-dependent helicase BRM-like	251.03	2242	2189	S	GSSSAGPVSPPGVSRSIRSPGSLPTAKEGGR;GSSSGGPVSPPVVSRSIRSPGSLPTAKEGGR	94.532	94.532	S(0.643)IRS(0.357)PGSLPTAK	S(2.56)IRS(-2.56)PGS(-36.74)LPT(-78.59)AK	1	3	-0.10343	13419	12147		13729	14551		4405.2	3871.4		4377.9	4120
A0A1U8E449	Putative ATP-dependent helicase BRM-like	251.03	2242	2192	S	SAGPVSPPGVSRSIRSPGSLPTAKEGGRLNQ;SGGPVSPPVVSRSIRSPGSLPTAKEGGRLNQ	85.734	85.734	S(0.146)IRS(0.852)PGS(0.003)LPTAK	S(-7.66)IRS(7.66)PGS(-25.18)LPT(-58.05)AK	4	3	0.39029			16921			16113			6588.2			5361
A0A1U8E450	myosin-6-like	171.62	1510	1224	S	PPTSLFGRMTMGFRSSPSAVNLAAAALVVRQ	52.045	52.045	S(0.347)S(0.347)PS(0.305)AVNLAAAALVVR	S(0)S(0)PS(-0.56)AVNLAAAALVVR	2	3	-0.17137
A0A1U8E450	myosin-6-like	171.62	1510	1223	S	QPPTSLFGRMTMGFRSSPSAVNLAAAALVVR	52.045	52.045	S(0.347)S(0.347)PS(0.305)AVNLAAAALVVR	S(0)S(0)PS(-0.56)AVNLAAAALVVR	1	3	-0.17137
A0A1U8E494	uncharacterized protein LOC107839237	11.482	104	45	S	KPPLISKDHERAYFDSADWALGKQGADKKPK	152.4	152.4	AYFDS(1)ADWALGK	AY(-85.32)FDS(85.32)ADWALGK	5	3	-0.19774	12285	204800		25888	412990		11771	195900		2131.4	52971
A0A1U8E4A6	acyl-CoA-binding domain-containing protein 4	72.978	669	8	S	________MAMARVSSGLAYPERFYAAASYV	174.73	134.08	VS(0.013)S(0.987)GLAYPER	VS(-18.94)S(18.94)GLAY(-100.11)PER	3	2	-0.18797	12816	16034	25734	10044	9586.9	13779	2670.4	1643.6	2907.1	1977.6	1238.9	1584.9
A0A1U8E4A6	acyl-CoA-binding domain-containing protein 4	72.978	669	514	S	VSAMQNATNATRDLESDIATVQEGKIREIVM	162.37	121.27	DLES(1)DIAT(1)VQEGK	DLES(121.27)DIAT(121.27)VQEGK	4	3	0.10298	15379	13632	15320	12661	12852	13563	5288	5198.1	5326.3	3732.9	4492.7	4510.4
A0A1U8E4A6	acyl-CoA-binding domain-containing protein 4	72.978	669	518	T	QNATNATRDLESDIATVQEGKIREIVMDNIE	121.27	121.27	DLES(1)DIAT(1)VQEGK	DLES(121.27)DIAT(121.27)VQEGK	8	3	0.10298	2533.5	2819.8	3029.4	2555.4	2928.3	3266.9	1069.5	1027.4	1236.1	598.25	751.88	991.04
A0A1U8E4B7	ubiquitin-activating enzyme E1 1-like	120.29	1081	73	S	ANGRTGKAPLDLRNFSDIDEDLHSRQLAVYG	131.56	121.19	NFS(1)DIDEDLHSR	NFS(98.71)DIDEDLHS(-98.71)R	3	3	0.11091	4149.2	3416.6	4848.5	4369.1	3551.4	4713.6	1159.9	1560.3	2155	810.49	950.79	1387.8
A0A1U8E4C2	Reticulon-like protein	29.82	265	51	S	EKRKPEVKPEVEPVGSEPETLKNKVWRLFGR	52.483	52.483	KPEVKPEVEPVGS(0.998)EPET(0.002)LK	KPEVKPEVEPVGS(27.59)EPET(-27.59)LK	13	4	0.30527			8100.7			8334			4011.5			2461.9
A0A1U8E4C2	Reticulon-like protein	29.82	265	30	S	LMEKIADKVHGDDSSSSDSDTEKRKPEVKPE	83.905	61.102	IADKVHGDDS(0.255)S(0.743)S(0.814)S(0.814)DS(0.332)DT(0.043)EK	IADKVHGDDS(-7.82)S(5.41)S(7.82)S(7.82)DS(-5.41)DT(-15.88)EK	12	4	0.28493	21050	6939.1	8431.3	19328	7629.5	7684.7	10185	4008.8	11202	5807.9	2287.6	3107.5
A0A1U8E4C2	Reticulon-like protein	29.82	265	31	S	MEKIADKVHGDDSSSSDSDTEKRKPEVKPEV	61.102	61.102	IADKVHGDDS(0.255)S(0.743)S(0.814)S(0.814)DS(0.332)DT(0.043)EK	IADKVHGDDS(-7.82)S(5.41)S(7.82)S(7.82)DS(-5.41)DT(-15.88)EK	13	4	0.28493	21050	6939.1	8431.3	19328	7629.5	7684.7	10185	4008.8	11202	5807.9	2287.6	3107.5
A0A1U8E4C2	Reticulon-like protein	29.82	265	28	S	ESLMEKIADKVHGDDSSSSDSDTEKRKPEVK	52.061	52.061	IADKVHGDDS(0.823)S(0.206)S(0.654)S(0.654)DS(0.558)DT(0.105)EK	IADKVHGDDS(6.67)S(-6.67)S(0.83)S(0.83)DS(-0.83)DT(-8.54)EK	10	4	-0.13921	14920		8431.3	13269		7684.7	7676.6		11202	4289.2		3107.5
A0A1U8E4C2	Reticulon-like protein	29.82	265	29	S	SLMEKIADKVHGDDSSSSDSDTEKRKPEVKP	83.905	61.102	IADKVHGDDS(0.255)S(0.743)S(0.814)S(0.814)DS(0.332)DT(0.043)EK	IADKVHGDDS(-7.82)S(5.41)S(7.82)S(7.82)DS(-5.41)DT(-15.88)EK	11	4	0.28493		6939.1			7629.5			4008.8			2287.6
A0A1U8E4C9	anaphase-promoting complex subunit 7 isoform X1	62.958	561	96	S	ASAVRSSLSASTRSSSPNSFNISTINENEVK	98.035	95.957	S(0.319)S(0.319)S(0.319)PNS(0.043)FNISTINENEVK	S(0)S(0)S(0)PNS(-8.67)FNIS(-45.9)T(-52.5)INENEVK	3	3	-0.090088
A0A1U8E4C9	anaphase-promoting complex subunit 7 isoform X1	62.958	561	95	S	NASAVRSSLSASTRSSSPNSFNISTINENEV	98.035	95.957	S(0.319)S(0.319)S(0.319)PNS(0.043)FNISTINENEVK	S(0)S(0)S(0)PNS(-8.67)FNIS(-45.9)T(-52.5)INENEVK	2	3	-0.090088
A0A1U8E4C9	anaphase-promoting complex subunit 7 isoform X1	62.958	561	99	S	VRSSLSASTRSSSPNSFNISTINENEVKFKI	45.704	45.704	S(0.243)S(0.243)S(0.243)PNS(0.248)FNIS(0.011)T(0.013)INENEVK	S(-0.1)S(-0.1)S(-0.1)PNS(0.1)FNIS(-13.52)T(-12.78)INENEVK	6	3	-0.43405
A0A1U8E4C9	anaphase-promoting complex subunit 7 isoform X1	62.958	561	94	S	QNASAVRSSLSASTRSSSPNSFNISTINENE	98.035	95.957	S(0.319)S(0.319)S(0.319)PNS(0.043)FNISTINENEVK	S(0)S(0)S(0)PNS(-8.67)FNIS(-45.9)T(-52.5)INENEVK	1	3	-0.090088
A0A1U8E4H2	ABC transporter C family member 4-like	170.22	1509	889	S	SSTGASGECDPQTPKSPHQLTPKSPHQKCQE	68.735	68.735	S(1)PHQLTPK	S(54.07)PHQLT(-54.07)PK	1	3	0.03988	9278.7	8699.4	6746.8	9622.7	11744	7363.3	7320.7	15180	5882.5	2686.1	14456	3156.5
A0A1U8E4K1	pre-mRNA-splicing factor 38	47.177	388	341	S	DREDDRRKRHARSSASPVRDEPKKKKVKKEK	110.97	110.97	S(0.5)S(0.5)AS(1)PVRDEPK	S(0)S(0)AS(46.45)PVRDEPK	4	3	0.0066488	7223.6	6424.8	6784.3	8401.3	8331.4	9564.2	4865.7	5609.4	4538.3	2078.5	2678.4	2337.6
A0A1U8E4K1	pre-mRNA-splicing factor 38	47.177	388	338	S	DRKDREDDRRKRHARSSASPVRDEPKKKKVK	110.97	86.378	S(0.502)S(0.502)AS(0.997)PVRDEPK	S(0)S(0)AS(21.86)PVRDEPK	1	3	0.083973		6424.8	6784.3		8331.4	9564.2		5609.4	4538.3		2678.4	2337.6
A0A1U8E4K1	pre-mRNA-splicing factor 38	47.177	388	339	S	RKDREDDRRKRHARSSASPVRDEPKKKKVKK	110.97	73.91	S(0.457)S(0.543)AS(1)PVRDEPK	S(-0.75)S(0.75)AS(33.89)PVRDEPK	2	3	-0.06882	7223.6	6424.8	6784.3	8401.3	8331.4	9564.2	4865.7	5609.4	4538.3	2078.5	2678.4	2337.6
A0A1U8E4L7	CDPK-related kinase 3	67.001	600	99	S	RSTPRRFFKRPFPPPSPAKHIKASLARRFGH	99.531	35.511	RPFPPPS(1)PAK	RPFPPPS(35.51)PAK	7	4	-0.31953	10818	15756	14048	11343	18874	14878	5347.4	11549	9026.2	3178.7	5881.1	5238.9
A0A1U8E4L7	CDPK-related kinase 3	67.001	600	49	S	LPQTPVNNNNNNNNSSNFPSVKNTPARSSAN	43.302	43.302	DSDGAVVT(0.001)AVGNT(0.222)GEDADQPLPQT(0.222)PVNNNNNNNNS(0.25)S(0.281)NFPS(0.024)VK	DS(-39.39)DGAVVT(-26.69)AVGNT(-1.03)GEDADQPLPQT(-1.03)PVNNNNNNNNS(-0.52)S(0.52)NFPS(-10.61)VK	36	4	-0.45313
A0A1U8E4P7	clathrin light chain 1-like isoform X1	28.206	249	2	S	______________MSSESVHDFEVVDKGAT	87.932	48.907	S(0.667)S(0.667)ES(0.667)VHDFEVVDK	S(0)S(0)ES(0)VHDFEVVDK	1	3	-0.31746	4120.2			3862			1848.9			1359.1
A0A1U8E4P7	clathrin light chain 1-like isoform X1	28.206	249	3	S	_____________MSSESVHDFEVVDKGATE	87.932	48.907	S(0.667)S(0.667)ES(0.667)VHDFEVVDK	S(0)S(0)ES(0)VHDFEVVDK	2	3	-0.31746	4120.2			3862			1848.9			1359.1
A0A1U8E4R4	THO complex subunit 1 isoform X1	69.3	609	525	T	ETKNSAQQAEENQIATPPSEIDNEVSRADLE	112.9	98.839	NSAQQAEENQIAT(0.998)PPS(0.002)EIDNEVSR	NS(-74.2)AQQAEENQIAT(26.03)PPS(-26.03)EIDNEVS(-57.1)R	13	3	-0.19583	9922.2		3550.9	9486.9		3965.5	6027.4		2556.6	2592.4		1822.3
A0A1U8E4R4	THO complex subunit 1 isoform X1	69.3	609	564	T	DAGIATVNISQDETPTPEDNPKQSSDTDVAQ	66.479	66.479	ADLEASAAPMET(0.033)DAGIAT(0.033)VNIS(0.033)QDET(0.153)PT(0.748)PEDNPK	ADLEAS(-45.46)AAPMET(-13.56)DAGIAT(-13.56)VNIS(-13.56)QDET(-6.88)PT(6.88)PEDNPK	28	4	0.22944	2587.7	967	2594	2624.9	1104.3	2364.7	944.09	762.63	1114.2	742.87	481.06	735.18
A0A1U8E4R4	THO complex subunit 1 isoform X1	69.3	609	554	T	LEASAAPMETDAGIATVNISQDETPTPEDNP	46.785	46.785	ADLEASAAPMET(0.095)DAGIAT(0.349)VNIS(0.103)QDET(0.103)PT(0.349)PEDNPK	ADLEAS(-31.86)AAPMET(-5.65)DAGIAT(0)VNIS(-5.3)QDET(-5.3)PT(0)PEDNPK	18	4	0.013604
A0A1U8E4T4	B-cell receptor-associated protein 31-like	24.725	215	211	S	NQNLRSQLQSLSHSDSKKNT___________	94.01	35.492	SQLQS(0.001)LS(0.017)HS(0.119)DS(0.863)KK	S(-32.86)QLQS(-28.76)LS(-17.08)HS(-8.6)DS(8.6)KK	11	4	-0.12313		9093.4	17520		8987.3	16104		4650.3	9180.7		2619.2	5744.7
A0A1U8E4T4	B-cell receptor-associated protein 31-like	24.725	215	209	S	EDNQNLRSQLQSLSHSDSKKNT_________	76.155	76.155	SQLQSLSHS(0.512)DS(0.228)KKNT(0.26)	S(-75.14)QLQS(-63.31)LS(-37.74)HS(2.94)DS(-3.51)KKNT(-2.94)	9	4	0.35032		12486			16136			9279.7			6075.5
A0A1U8E4Y6	ankyrin repeat and death domain-containing protein 1B isoform X1	49.99	466	318	S	EREEAGRKANKSREASIPKKDLPEVTPEAKK	55.127	55.127	EAS(1)IPKKDLPEVTPEAK	EAS(34.19)IPKKDLPEVT(-34.19)PEAK	3	4	0.50839	4183.6	3082.4		4085.9	3450.2		3995.8	3148.5		2413.8	2521.2
A0A1U8E580	probable serine/threonine-protein kinase WNK9 isoform X1	85.364	751	742	T	SFFTRTLLPNSLHRTTSLPVDAVDI______	54.343	54.343	T(0.333)T(0.333)S(0.333)LPVDAVDI	T(0)T(0)S(0)LPVDAVDI	2	2	-0.92913
A0A1U8E580	probable serine/threonine-protein kinase WNK9 isoform X1	85.364	751	743	S	FFTRTLLPNSLHRTTSLPVDAVDI_______	54.343	54.343	T(0.333)T(0.333)S(0.333)LPVDAVDI	T(0)T(0)S(0)LPVDAVDI	3	2	-0.92913
A0A1U8E580	probable serine/threonine-protein kinase WNK9 isoform X1	85.364	751	741	T	KSFFTRTLLPNSLHRTTSLPVDAVDI_____	54.343	54.343	T(0.333)T(0.333)S(0.333)LPVDAVDI	T(0)T(0)S(0)LPVDAVDI	1	2	-0.92913
A0A1U8E5A9	WD repeat-containing protein 48	83.387	762	390	S	QKVFQRGGSFLAGNLSFSRARVSLEGSTPVP	87.654	87.654	GGS(1)FLAGNLS(0.92)FS(0.08)R	GGS(69.58)FLAGNLS(10.62)FS(-10.62)R	10	2	0.32475	18479			23819			4081.9			2604
A0A1U8E5A9	WD repeat-containing protein 48	83.387	762	383	S	AAEVRNPQKVFQRGGSFLAGNLSFSRARVSL	87.654	87.654	GGS(1)FLAGNLS(0.92)FS(0.08)R	GGS(69.58)FLAGNLS(10.62)FS(-10.62)R	3	2	0.32475	18479			23819			4081.9			2604
A0A1U8E5A9	WD repeat-containing protein 48	83.387	762	6	S	__________MHRVASAGNTSNSVRPRKEKR	69.805	69.805	VAS(0.998)AGNT(0.001)SNSVRPR	VAS(28.39)AGNT(-28.39)S(-42.66)NS(-60.24)VRPR	3	3	-0.0074149	4662.1			5632.7			2264.6			1082.6
A0A1U8E5B3	tRNA pseudouridine synthase	43.026	384	24	S	LISETSKHSLDQRPDSPQRPAKFAKVNEDNI	69.522	69.522	HSLDQRPDS(1)PQRPAK	HS(-46.19)LDQRPDS(46.19)PQRPAK	9	4	0.07809	8910	6211.2	4177.8	7270.3	5483.2	4411	3061.3	2774.4	2277.5	2168.6	1980	1553.8
A0A1U8E5E9	60S ribosomal protein L4	44.926	405	159	S	RGHRIETVPELPLVVSDSIEGIEKTNNAIKA	117.4	117.4	IETVPELPLVVS(0.99)DS(0.01)IEGIEK	IET(-80.29)VPELPLVVS(20.05)DS(-20.05)IEGIEK	12	3	0.47093
A0A1U8E5G5	transcription factor GTE3, chloroplastic-like isoform X1	77.035	689	89	S	DSSPIYFESGRDRIGSPVDLDGRDVAEDSCL	88.275	88.275	IGS(1)PVDLDGR	IGS(88.28)PVDLDGR	3	2	-0.030716	7691.7	7595.8	9534.7	8404.7	8271	8723.2	3787.5	4574.6	5377.7	2763.6	3322.9	3740.9
A0A1U8E5G7	phosphatidate phosphatase PAH1 isoform X1	99.414	895	162	S	DERVTLGMDRLNRTDSDADRRFYEFQDDQCS	66.533	66.533	LNRT(0.003)DS(0.997)DADRR	LNRT(-25.44)DS(25.44)DADRR	6	3	-0.15341	2410.9	3519		3146.2	5041.9		2256.1	1969.1		1369.7	1874.2
A0A1U8E5G7	phosphatidate phosphatase PAH1 isoform X1	99.414	895	582	S	QDKNVKAGEDDSGLPSTPSRRWRLWPIPFRR	84.035	84.035	AGEDDS(0.001)GLPS(0.586)T(0.41)PS(0.003)RR	AGEDDS(-30.26)GLPS(1.55)T(-1.55)PS(-22.56)RR	10	3	0.14775			4692.3			5144.7			4261.6			2634.9
A0A1U8E5G7	phosphatidate phosphatase PAH1 isoform X1	99.414	895	583	T	DKNVKAGEDDSGLPSTPSRRWRLWPIPFRRV	117.53	100.04	AGEDDSGLPS(0.167)T(0.804)PS(0.029)RR	AGEDDS(-52.47)GLPS(-6.82)T(6.82)PS(-14.48)RR	11	3	0.28949	6918.9	4061.9		7133	6026.5		5216.8	3222.9			2664.1
A0A1U8E5G7	phosphatidate phosphatase PAH1 isoform X1	99.414	895	160	T	LRDERVTLGMDRLNRTDSDADRRFYEFQDDQ	71.221	71.221	T(0.969)DS(0.031)DADRR	T(15.02)DS(-15.02)DADRR	1	2	0.1661	2488.6	2760.4		2855.6	3564.9		2021.9	2103.5		1075.1	1296.7
A0A1U8E5G8	serine/threonine-protein kinase SRK2B	41.161	358	351	S	EEEDEYDKQVKQAHQSLGDVRLS________	123.28	123.28	QAHQS(1)LGDVR	QAHQS(123.28)LGDVR	5	3	0.20588	2720.3	3088.9	2805.5	3584	3530.9	3736.2	631.18	539.61	500.94	323.62	203.51	404.17
A0A1U8E5G8	serine/threonine-protein kinase SRK2B	41.161	358	308	S	MKIVEEAKAPPPASRSVSGFGWGGEEEEEEK	34.472	33.835	S(0.512)VS(0.488)GFGWGGEEEEEEKEGDAEEEVDEEEEEEDEYDK	S(0.21)VS(-0.21)GFGWGGEEEEEEKEGDAEEEVDEEEEEEDEY(-32.61)DK	1	4	0.36098	645.48			900.03			379.68			279.85
A0A1U8E5G8	serine/threonine-protein kinase SRK2B	41.161	358	310	S	IVEEAKAPPPASRSVSGFGWGGEEEEEEKEG	34.472	34.472	S(0.5)VS(0.5)GFGWGGEEEEEEKEGDAEEEVDEEEEEEDEYDK	S(0)VS(0)GFGWGGEEEEEEKEGDAEEEVDEEEEEEDEY(-33.23)DK	3	4	0.070972
A0A1U8E5Q7	Formin-like protein	103.38	942	237	S	HDIISRRTEDDDEFYSPRESLDGRESAIGTG	43.895	43.895	RT(0.007)EDDDEFYS(0.994)PRES(0.999)LDGR	RT(-22.22)EDDDEFY(-36)S(22.22)PRES(31.55)LDGR	10	3	1.3912		5127.4	4851.8		7927.6	6288.1		6003.7	4403.8		4377.1	2261
A0A1U8E5Q7	Formin-like protein	103.38	942	207	S	RRSGNVCTTASRKLDSPEIHPLPPLNERLNH	72.771	72.771	KLDS(1)PEIHPLPPLNER	KLDS(72.77)PEIHPLPPLNER	4	4	0.020762	11862	7488.1	7243.1	11452	7774.9	6256.5	5243.7	3790.1	2441	3220.7	1906	1961.2
A0A1U8E5Q7	Formin-like protein	103.38	942	241	S	SRRTEDDDEFYSPRESLDGRESAIGTGSASR	43.895	43.895	RT(0.007)EDDDEFYS(0.994)PRES(0.999)LDGR	RT(-22.22)EDDDEFY(-36)S(22.22)PRES(31.55)LDGR	14	3	1.3912		5127.4	4851.8		7927.6	6288.1		6003.7	4403.8		4377.1	2261
A0A1U8E5R0	probable ADP-ribosylation factor GTPase-activating protein AGD6	49.899	463	394	S	GAQSSGRNVNSVSSGSWDDWDNEDKSKVDHP	45.094	45.094	NVNS(0.02)VS(0.326)S(0.326)GS(0.326)WDDWDNEDKS(0.001)K	NVNS(-12.11)VS(0)S(0)GS(0)WDDWDNEDKS(-27.04)K	9	3	0.30035
A0A1U8E5R0	probable ADP-ribosylation factor GTPase-activating protein AGD6	49.899	463	177	T	DSNDDGGFKDLRRNQTVGDFRSGGSSDGVPA	101.39	85.522	RNQT(1)VGDFR	RNQT(85.52)VGDFR	4	3	0.17942	21830	12704	15000	21026	12400	13992	11032	6167.5	9342	8279	4791.3	7461.2
A0A1U8E5R0	probable ADP-ribosylation factor GTPase-activating protein AGD6	49.899	463	196	S	FRSGGSSDGVPARSRSTADISREQYEASAVN	62.528	62.528	S(0.068)RS(0.865)T(0.068)ADISR	S(-11.06)RS(11.06)T(-11.06)ADIS(-36.83)R	3	2	-0.2755		6724.4			4773.2			2419			1810.5
A0A1U8E5R0	probable ADP-ribosylation factor GTPase-activating protein AGD6	49.899	463	391	S	ASGGAQSSGRNVNSVSSGSWDDWDNEDKSKV	57.293	36.111	NVNS(0.022)VS(0.441)S(0.441)GS(0.095)WDDWDNEDKS(0.001)K	NVNS(-12.94)VS(0)S(0)GS(-6.67)WDDWDNEDKS(-28.54)K	6	3	-0.0004051
A0A1U8E5R0	probable ADP-ribosylation factor GTPase-activating protein AGD6	49.899	463	392	S	SGGAQSSGRNVNSVSSGSWDDWDNEDKSKVD	57.293	36.111	NVNS(0.022)VS(0.441)S(0.441)GS(0.095)WDDWDNEDKS(0.001)K	NVNS(-12.94)VS(0)S(0)GS(-6.67)WDDWDNEDKS(-28.54)K	7	3	-0.0004051
A0A1U8E5R8	pinin	48.749	422	411	S	NQRSDEHVKVEAGNGSPQIDNNDRQEI____	147.28	39.68	VEAGNGS(1)PQIDNNDRQEI	VEAGNGS(39.68)PQIDNNDRQEI	7	3	0.29397	11053	11340	10999	14006	15871	11958	5570.7	5663.7	7857.9	3484.7	3801.3	5619.8
A0A1U8E5R8	pinin	48.749	422	115	S	GVPTDTNKEDAAVEASPREVPVIQNERKPSN	194.83	194.83	IEEGEIAEDVSGVPT(0.001)DT(0.035)NKEDAAVEAS(0.964)PR	IEEGEIAEDVS(-108.04)GVPT(-30.23)DT(-14.35)NKEDAAVEAS(14.35)PR	27	4	0.20016	5979.4	4449.2	3990.1	7173.4	4480.2	3777.2	3183.4	2049.4	2334.1	1392.3	1523.6	736.73
A0A1U8E5W3	serine/arginine-rich splicing factor RS2Z33-like isoform X1	38.243	338	274	S	MEEKSPPPTREEGAYSQSPREKSGSPRRDSP	113.86	109.84	EEGAYS(1)QS(1)PR	EEGAY(-58.11)S(58.11)QS(83.71)PR	6	2	0.16497	8348.5	7712.3	5078.9	11137	9622.7	7057.4	5771.7	6137.1	4014.4	2385.1	2156	1517.1
A0A1U8E5W3	serine/arginine-rich splicing factor RS2Z33-like isoform X1	38.243	338	224	S	PPPKREQIDQVKRSRSYSRSPEPIKANPSPS	76.586	76.586	S(0.037)RS(0.958)Y(0.098)S(0.917)RS(0.989)PEPIK	S(-14.72)RS(14.72)Y(-10.64)S(10.64)RS(19.07)PEPIK	3	3	-0.037069	16022	44669	13404	18058	44270	13630	11181	21835	7557.8	5179.4	10808	4965.1
A0A1U8E5W3	serine/arginine-rich splicing factor RS2Z33-like isoform X1	38.243	338	276	S	EKSPPPTREEGAYSQSPREKSGSPRRDSPAP	113.86	113.86	EEGAYS(1)QS(1)PR	EEGAY(-45.75)S(45.75)QS(86.19)PR	8	2	-0.0044702	8348.5	7712.3	5078.9	11137	9622.7	7057.4	5771.7	6137.1	4014.4	2385.1	2156	1517.1
A0A1U8E5W3	serine/arginine-rich splicing factor RS2Z33-like isoform X1	38.243	338	241	S	SRSPEPIKANPSPSPSPPPKARKRSPTPEDG	93.754	61.767	ANPS(1)PS(1)PS(1)PPPKAR	ANPS(61.77)PS(61.77)PS(61.77)PPPKAR	8	3	0.2784	48169	35062	20842	46167	42431	24069	23455	28205	14953	13093	18088	8575.8
A0A1U8E5W3	serine/arginine-rich splicing factor RS2Z33-like isoform X1	38.243	338	239	S	SYSRSPEPIKANPSPSPSPPPKARKRSPTPE	93.754	61.767	ANPS(1)PS(1)PS(1)PPPKAR	ANPS(61.77)PS(61.77)PS(61.77)PPPKAR	6	3	0.2784	52955	28272	26350	50618	35489	30509	25459	24397	18927	13982	15703	10608
A0A1U8E5W3	serine/arginine-rich splicing factor RS2Z33-like isoform X1	38.243	338	237	S	SRSYSRSPEPIKANPSPSPSPPPKARKRSPT	93.754	61.767	ANPS(1)PS(1)PS(1)PPPKAR	ANPS(61.77)PS(61.77)PS(61.77)PPPKAR	4	3	0.2784	44128	35062	19897	41586	42431	24453	20735	28205	16610	11106	18088	8945.2
A0A1U8E5W3	serine/arginine-rich splicing factor RS2Z33-like isoform X1	38.243	338	307	S	RRYDDSPAEANGGSRSPSPKYQRRHENDDED	84.561	84.561	RY(0.075)DDS(0.925)PAEANGGS(1)RS(1)PS(1)PK	RY(-10.91)DDS(10.91)PAEANGGS(53.96)RS(59.06)PS(73.43)PK	15	4	-0.046295		9111.7	20784		15176	23672		9449.5	12905		4938.8	6565.8
A0A1U8E5W3	serine/arginine-rich splicing factor RS2Z33-like isoform X1	38.243	338	297	S	GSPRRDSPAPRRYDDSPAEANGGSRSPSPKY	84.561	76.611	RYDDS(1)PAEANGGS(1)RS(1)PS(1)PK	RY(-37.77)DDS(37.77)PAEANGGS(57.1)RS(56.73)PS(64.29)PK	5	3	-0.057737		10655	24313		16822	26565		10061	15137		5304	7510.4
A0A1U8E5W3	serine/arginine-rich splicing factor RS2Z33-like isoform X1	38.243	338	309	S	YDDSPAEANGGSRSPSPKYQRRHENDDEDEG	84.561	84.561	RY(0.075)DDS(0.925)PAEANGGS(1)RS(1)PS(1)PK	RY(-10.91)DDS(10.91)PAEANGGS(53.96)RS(59.06)PS(73.43)PK	17	4	-0.046295		10655	20784		16822	23672		10061	12905		5304	6565.8
A0A1U8E5W3	serine/arginine-rich splicing factor RS2Z33-like isoform X1	38.243	338	305	S	APRRYDDSPAEANGGSRSPSPKYQRRHENDD	84.561	76.611	RYDDS(1)PAEANGGS(1)RS(1)PS(1)PK	RY(-37.77)DDS(37.77)PAEANGGS(57.1)RS(56.73)PS(64.29)PK	13	3	-0.057737		10655	20784		16822	23672		10061	12905		5304	6565.8
A0A1U8E5W3	serine/arginine-rich splicing factor RS2Z33-like isoform X1	38.243	338	228	S	REQIDQVKRSRSYSRSPEPIKANPSPSPSPP	76.586	76.586	S(0.037)RS(0.958)Y(0.098)S(0.917)RS(0.989)PEPIK	S(-14.72)RS(14.72)Y(-10.64)S(10.64)RS(19.07)PEPIK	7	3	-0.037069	16022	51520	13404	18058	50980	13630	11181	24240	7557.8	5179.4	12697	4965.1
A0A1U8E5W3	serine/arginine-rich splicing factor RS2Z33-like isoform X1	38.243	338	288	S	YSQSPREKSGSPRRDSPAPRRYDDSPAEANG	67.704	67.704	RDS(1)PAPR	RDS(67.7)PAPR	3	2	0.0716	2070.8	625.69	858.15	3983.6	7245.2	6470.1	2698.1	6753.9	5325.3	1587.2	4403.2	2340.4
A0A1U8E5W3	serine/arginine-rich splicing factor RS2Z33-like isoform X1	38.243	338	222	S	RSPPPKREQIDQVKRSRSYSRSPEPIKANPS	49.559	49.559	S(0.485)RS(0.514)Y(0.695)S(0.435)RS(0.871)PEPIK	S(0)RS(0)Y(2.47)S(-2.47)RS(6.75)PEPIK	1	3	-0.033154			13404			13630			7557.8			4965.1
A0A1U8E5W3	serine/arginine-rich splicing factor RS2Z33-like isoform X1	38.243	338	226	S	PKREQIDQVKRSRSYSRSPEPIKANPSPSPS	76.586	39.657	S(0.641)RS(0.703)Y(0.73)S(0.941)RS(0.985)PEPIK	S(-0.83)RS(0.83)Y(1.24)S(7.84)RS(13.83)PEPIK	5	3	0.087405	8991.2	44669	13404	8421.4	44270	13630	6755.6	21835	7557.8	3181.8	10808	4965.1
A0A1U8E5W3	serine/arginine-rich splicing factor RS2Z33-like isoform X1	38.243	338	225	Y	PPKREQIDQVKRSRSYSRSPEPIKANPSPSP	49.559	39.657	S(0.641)RS(0.703)Y(0.73)S(0.941)RS(0.985)PEPIK	S(-0.83)RS(0.83)Y(1.24)S(7.84)RS(13.83)PEPIK	4	3	0.087405	7030.7		13404	9636.4		13630	4425.6		7557.8	1997.5		4965.1
A0A1U8E654	zinc finger protein JACKDAW-like isoform X2	46.062	413	47	S	KRRNLPDPDAEVIALSPKTLMATNRFICEIC	78.794	78.021	NLPDPDAEVIALS(1)PK	NLPDPDAEVIALS(78.02)PK	13	3	-0.24197	1375	2650.9	1234.1	1065.9	2784.7	1278.8	456.8	1274	580.01		489.34	364.46
A0A1U8E675	fructose-1,6-bisphosphatase class 1	43.733	400	47	S	VTSPTENMAFNLRVNSPIAIGSKSSDTVDSV	62.042	62.042	VNS(1)PIAIGSK	VNS(52.51)PIAIGS(-52.51)K	3	2	-0.28938	9747.6	9932.2	15723	9399.6	9458	14944	4251.1	6172.1	11634	2697.1	3520.7	5567.5
A0A1U8E6B0	cell division cycle protein 48 homolog	89.983	807	796	S	STGATTGTAADPFATSAGDADEDDLYS____	141.53	112.48	FADASTGATTGTAADPFAT(0.125)S(0.647)AGDADEDDLY(0.104)S(0.125)	FADAS(-83.35)T(-79.05)GAT(-64.08)T(-58.49)GT(-52.64)AADPFAT(-7.16)S(7.16)AGDADEDDLY(-7.95)S(-7.16)	20	3	-0.27963		2779			3527.1			1429			1336.7
A0A1U8E6D7	ABC transporter B family member 1	146.47	1338	685	S	RKSSARPSSARNSVSSPIITRNSSYGRSPYS	67.234	67.234	NS(0.003)VS(0.198)S(0.799)PIITR	NS(-23.64)VS(-6.07)S(6.07)PIIT(-42.27)R	5	2	-0.088784	18571			12447			8732.5			4513.5
A0A1U8E6D9	titin	86.853	794	149	S	EKPTVEAPPSAIERKSTEEEEKPKADEPQAL	89.946	89.946	S(0.5)T(0.5)EEEEKPKADEPQALEIK	S(0)T(0)EEEEKPKADEPQALEIK	1	4	0.1218			9702.5			11619			6742.9			3022.3
A0A1U8E6D9	titin	86.853	794	150	T	KPTVEAPPSAIERKSTEEEEKPKADEPQALE	89.946	72.227	S(0.467)T(0.533)EEEEKPKADEPQALEIK	S(-0.57)T(0.57)EEEEKPKADEPQALEIK	2	4	0.14	11851	12618	9702.5	15502	16786	11619	7077.8	8875	6742.9	3693.9	3884.3	3022.3
A0A1U8E6D9	titin	86.853	794	417	T	LDVTSKDIPELTKEPTPEPEAQSIPDQVADI	83.633	65.301	DIPELT(0.173)KEPT(0.827)PEPEAQS(0.001)IPDQVADITK	DIPELT(-6.8)KEPT(6.8)PEPEAQS(-31.18)IPDQVADIT(-62.98)K	10	4	-0.10991	1767.6	1787.3	3272.1	1973.8	2347.5	4397.8	940.56	578.85	1330.8	394.56	725.32	892.61
A0A1U8E6D9	titin	86.853	794	51	S	PTKENEVKPKEEDSPSPVVSSTEPVVKIEDT	84.249	84.249	EEDS(0.161)PS(0.839)PVVSSTEPVVK	EEDS(-7.17)PS(7.17)PVVS(-51)S(-60.2)T(-64.53)EPVVK	6	3	0.35604		5661			6099			2562.6			1507.8
A0A1U8E6I9	uncharacterized protein LOC107840181	12.184	107	52	S	VGTDSVEGSSHRRTRSDFQPPVTTVDFLNLP	115.88	115.88	T(0.413)RS(0.587)DFQPPVTTVDFLNLPQHR	T(-1.52)RS(1.52)DFQPPVT(-41.9)T(-62.13)VDFLNLPQHR	3	4	-0.097702	1208.2	1929	1565.1	1113.8	2443.1	1218.3	482.66	616.14	624.91	287.74	344.36	372.55
A0A1U8E6I9	uncharacterized protein LOC107840181	12.184	107	50	T	ILVGTDSVEGSSHRRTRSDFQPPVTTVDFLN	115.88	49.973	T(0.549)RS(0.448)DFQPPVT(0.001)T(0.001)VDFLNLPQHR	T(0.88)RS(-0.88)DFQPPVT(-26.76)T(-26.76)VDFLNLPQHR	1	3	0.59317	3777.7	1929		4158.6	2443.1		1558.8	616.14		955.29	344.36
A0A1U8E6M1	histone deacetylase HDT1	28.968	269	110	S	TNPFEEEEDDEDDDESDEDIPLTLANNGKPE	180.33	180.33	ATNPFEEEEDDEDDDES(1)DEDIPLTLANNGKPEAGK	AT(-95.82)NPFEEEEDDEDDDES(68.73)DEDIPLT(-68.73)LANNGKPEAGK	17	4	-0.0475	13154	8749.2	10568	21170	16767	17804	5940.9	7943.5	6424.4	2230.8	2819.7	2891.1
A0A1U8E6M1	histone deacetylase HDT1	28.968	269	117	T	EDDEDDDESDEDIPLTLANNGKPEAGKTNAG	50.583	50.583	ATNPFEEEEDDEDDDES(0.5)DEDIPLT(0.5)LANNGKPEAGK	AT(-37.85)NPFEEEEDDEDDDES(0)DEDIPLT(0)LANNGKPEAGK	24	6	-4.2554	976.3			1201.8						228.03
A0A1U8E6Q9	stromal 70 kDa heat shock-related protein, chloroplastic	75.277	705	702	T	GKKGPDGDDVIDADFTDSK____________	103.95	103.95	KGPDGDDVIDADFT(0.999)DS(0.001)K	KGPDGDDVIDADFT(32.96)DS(-32.96)K	14	3	0.40082	6641.6	5006.6	4799.9	6703	6205	4657.9	3725.8	2977.5	2295.2	2394.4	2670.9	1711.9
A0A1U8E6V4	hsp70-binding protein 1-like isoform X1	43.584	398	331	S	SLREKGLVVLPGDDASPPPDVASKHFEPPLR	46.578	46.578	GLVVLPGDDAS(1)PPPDVASK	GLVVLPGDDAS(37.79)PPPDVAS(-37.79)K	11	3	-0.92584
A0A1U8E6Y8	ABSCISIC ACID-INSENSITIVE 5-like protein 7	44.851	410	290	S	GMGEFHSGVSPAKGGSPGNDFTSRSNVDTSS	134.4	129.17	GGS(1)PGNDFTSR	GGS(53.58)PGNDFT(-53.58)S(-72.69)R	3	2	-0.026337	9471	9082.9	3719.2	12513	12431	5399.2	14395	15697	6510.7	6652.1	7770.8	3433.2
A0A1U8E6Y8	ABSCISIC ACID-INSENSITIVE 5-like protein 7	44.851	410	309	S	DFTSRSNVDTSSLSPSPYAFNEGGRGRRSGS	61.703	61.703	SNVDT(0.006)S(0.005)S(0.005)LS(0.128)PS(0.715)PY(0.142)AFNEGGR	S(-32.77)NVDT(-20.95)S(-21.6)S(-21.6)LS(-7.48)PS(7.03)PY(-7.03)AFNEGGR	11	3	0.89934	4268.8			4707.2			2122.7			1196.9
A0A1U8E6Y8	ABSCISIC ACID-INSENSITIVE 5-like protein 7	44.851	410	107	S	QRQGSFTLPRPLRQKSVDEVWRNFQKETVGT	113.99	56.432	S(1)VDEVWR	S(56.43)VDEVWR	1	2	-0.17691	13279	13646	5465	13490	15188	5762.9	17384	19395	9498	7881.2	8991.4	3737.6
A0A1U8E6Y8	ABSCISIC ACID-INSENSITIVE 5-like protein 7	44.851	410	96	S	NGGGDDGNGNLQRQGSFTLPRPLRQKSVDEV	96.734	96.734	QGS(1)FTLPRPLR	QGS(33.84)FT(-33.84)LPRPLR	3	3	-0.058995	4002.7	4985.8	5941.6	6335.3	6879.6	6823.7	5493.3	4779.1	6525.7	2459.2	3271.1	3754.1
A0A1U8E6Y8	ABSCISIC ACID-INSENSITIVE 5-like protein 7	44.851	410	407	T	NMPCGYKLRCLRRTLTGPW____________;SMPCGYKLRCLRRTLTGPW____________	92.062	91.318	RT(0.001)LT(0.999)GPW	RT(-29.36)LT(29.36)GPW	4	2	0.047881	2411.4	3490.8	4286.2	2800.7	4393.2	4671.9	6543	6315.8	7006.9	3155.5	4360	3351.2
A0A1U8E6Y8	ABSCISIC ACID-INSENSITIVE 5-like protein 7	44.851	410	307	S	GNDFTSRSNVDTSSLSPSPYAFNEGGRGRRS	60.139	60.139	S(0.001)NVDT(0.011)S(0.017)S(0.014)LS(0.938)PS(0.017)PY(0.002)AFNEGGR	S(-31.94)NVDT(-19.38)S(-17.43)S(-18.2)LS(17.43)PS(-17.43)PY(-26.31)AFNEGGR	9	3	0.2073	10372		8369.9	13031		9686.7	6459.9		4100.1	3953.8		2587.8
A0A1U8E6Y8	ABSCISIC ACID-INSENSITIVE 5-like protein 7	44.851	410	36	S	GKSMGNGDFPLARQSSIYSLTFDELQTTFSG;GKSMGNGDLPLARQSSIYSLTFDELQTTFSG	188.29	188.29	QS(0.166)S(0.823)IYS(0.011)LTFDELQTTFSGLGK	QS(-6.97)S(6.97)IY(-39.91)S(-18.7)LT(-45.98)FDELQT(-152.91)T(-159.48)FS(-171.36)GLGK	3	3	0.4785
A0A1U8E721	V-type proton ATPase subunit D-like	29.098	261	250	S	SLREGISLGSAHNLLSHSSQRDEDIIF____	51.956	51.956	EGISLGSAHNLLS(0.699)HS(0.15)S(0.15)QRDEDIIF	EGIS(-36.35)LGS(-31.5)AHNLLS(6.69)HS(-6.69)S(-6.69)QRDEDIIF	13	4	0.09358	2614.3			2077.7			829.19			714.27
A0A1U8E767	probable catabolite repression protein creC	59.879	556	131	S	NGGSKSVSGMSGRAGSFGVTSSNNSVSISNF	57.496	56.72	AGS(0.864)FGVT(0.034)S(0.034)S(0.034)NNS(0.034)VS(0.001)ISNFDGK	AGS(14.08)FGVT(-14.08)S(-14.08)S(-14.08)NNS(-14.08)VS(-31.85)IS(-41.48)NFDGK	3	3	1.281	2218.5	2655	1799.9	1982.5	2936.4	2141.2	590.98	952.03	923.43	561.92	951.76	496.82
A0A1U8E7D3	SWR1-complex protein 4	50.145	449	435	S	DQKRKGPGRSSEVPSSPAQSKRPRKLKTDG_	55.841	55.841	S(0.003)S(0.003)EVPS(0.128)S(0.866)PAQSK	S(-24.88)S(-24.88)EVPS(-8.31)S(8.31)PAQS(-38.9)K	7	3	-0.043371	5005	6119.8		5112.6	7438		3396.9	4431		2551.8	4235.5
A0A1U8E7D4	DEAD-box ATP-dependent RNA helicase 38	55.077	498	68	S	GSLHVDESKTVNSTLSDPDDSRIEAVTSGDT	97.771	71.881	T(0.002)VNS(0.046)T(0.039)LS(0.914)DPDDSRIEAVTSGDTLYK	T(-26.35)VNS(-13.02)T(-13.74)LS(13.02)DPDDS(-46.07)RIEAVT(-48.67)S(-48.21)GDT(-53.18)LY(-58.47)K	7	3	-0.15215	6289	6035.1		6169	6537.4		2608.5	2258.6		1289.9	1859.5
A0A1U8E7D4	DEAD-box ATP-dependent RNA helicase 38	55.077	498	65	S	IDIGSLHVDESKTVNSTLSDPDDSRIEAVTS	61.89	61.89	T(0.014)VNS(0.329)T(0.329)LS(0.329)DPDDSRIEAVTSGDTLYK	T(-13.8)VNS(0)T(0)LS(0)DPDDS(-47.37)RIEAVT(-47.07)S(-47.07)GDT(-51.26)LY(-56.27)K	4	3	-0.40223
A0A1U8E7D4	DEAD-box ATP-dependent RNA helicase 38	55.077	498	66	T	DIGSLHVDESKTVNSTLSDPDDSRIEAVTSG	61.89	61.89	T(0.014)VNS(0.329)T(0.329)LS(0.329)DPDDSRIEAVTSGDTLYK	T(-13.8)VNS(0)T(0)LS(0)DPDDS(-47.37)RIEAVT(-47.07)S(-47.07)GDT(-51.26)LY(-56.27)K	5	3	-0.40223
A0A1U8E7E5	Potassium transporter	94.438	848	709	S	LEKFIRREAQERSLESDGEGSDSEEYSFSRV	56.298	56.298	S(0.034)LES(0.966)DGEGS(0.981)DS(0.017)EEYS(0.001)FS(0.001)R	S(-14.54)LES(14.54)DGEGS(17.72)DS(-17.72)EEY(-34.68)S(-31.4)FS(-31.9)R	4	2	0.070231		1632	4727.3		2497.5	4843.6		1818	2486.2		1019.3	1892.6
A0A1U8E7E5	Potassium transporter	94.438	848	57	S	DGDDNSTPRNGVELDSDDEDNAEQKLIRTGP	190.71	135.04	NGVELDS(1)DDEDNAEQK	NGVELDS(135.04)DDEDNAEQK	7	3	-0.12699	7299.5	7590.8	5558.2	8262.5	8555.5	5830.7	4707.4	4482	4550	3042.6	3908.1	2393.4
A0A1U8E7E5	Potassium transporter	94.438	848	714	S	RREAQERSLESDGEGSDSEEYSFSRVLVAPN	56.298	56.298	S(0.034)LES(0.966)DGEGS(0.981)DS(0.017)EEYS(0.001)FS(0.001)R	S(-14.54)LES(14.54)DGEGS(17.72)DS(-17.72)EEY(-34.68)S(-31.4)FS(-31.9)R	9	2	0.070231		1632	4727.3		2497.5	4843.6		1818	2486.2		1019.3	1892.6
A0A1U8E7K8	histone deacetylase HDT1-like	31.037	286	107	Y	GYKTANFEDEEDDELYEDGSDEEIPLTIANN	114.23	114.23	TANFEDEEDDELY(0.53)EDGS(0.469)DEEIPLTIANNGKPEAK	T(-63.64)ANFEDEEDDELY(0.53)EDGS(-0.53)DEEIPLT(-38.57)IANNGKPEAK	13	5	0.14549		1284.2			1830.6			821.55			522.87
A0A1U8E7K8	histone deacetylase HDT1-like	31.037	286	118	T	DDELYEDGSDEEIPLTIANNGKPEAKASAKD	43.24	33.646	T(0.001)ANFEDEEDDELY(0.319)EDGS(0.34)DEEIPLT(0.34)IANNGKPEAK	T(-27.7)ANFEDEEDDELY(-0.29)EDGS(0)DEEIPLT(0)IANNGKPEAK	24	5	-3.6972
A0A1U8E7K8	histone deacetylase HDT1-like	31.037	286	111	S	ANFEDEEDDELYEDGSDEEIPLTIANNGKPE	217.35	217.35	TANFEDEEDDELYEDGS(1)DEEIPLTIANNGKPEAK	T(-137)ANFEDEEDDELY(-67.31)EDGS(67.31)DEEIPLT(-76.32)IANNGKPEAK	17	4	0.012578	25806	3579.4	6472.4	26314	5451.8	10136	13437	2353.8	4500	7017.4	1312.9	1859.9
A0A1U8E7L3	V-type proton ATPase subunit a	92.79	820	178	S	ASHQTGEQSLETPLLSDQDAVTDPSKQVKLG	136.91	136.91	EQASHQTGEQSLET(0.003)PLLS(0.997)DQDAVTDPSK	EQAS(-68.59)HQT(-70.82)GEQS(-49.98)LET(-24.79)PLLS(24.79)DQDAVT(-51.38)DPS(-70.63)K	18	4	0.14143	6719.2	2719.7	3929.5	5725.2	3058.7	3826.5	2980.6	1671.6	1459.6	1694.1	478.66	1113.6
A0A1U8E7L3	V-type proton ATPase subunit a	92.79	820	21	S	GGGGCCPPMDLFRSESMQLVQIIIPNESAHR	72.184	72.184	S(0.5)ES(0.5)MQLVQIIIPNESAHR	S(0)ES(0)MQLVQIIIPNES(-72.07)AHR	3	3	-0.10162	1601.8	1406.7	1412.7	1218.1	1330.3	1379	557.88	568.57	632.21	509.26	352.54	491.28
A0A1U8E7L3	V-type proton ATPase subunit a	92.79	820	19	S	QTGGGGCCPPMDLFRSESMQLVQIIIPNESA	72.184	72.184	S(0.5)ES(0.5)MQLVQIIIPNESAHR	S(0)ES(0)MQLVQIIIPNES(-72.07)AHR	1	3	-0.10162	1601.8	1406.7	1412.7	1218.1	1330.3	1379	557.88	568.57	632.21	509.26	352.54	491.28
A0A1U8E7M2	uncharacterized protein LOC107840101	22.526	198	19	S	DTGEVTVSSQPQRVDSVRPGPGPRPRPDPFL	72.891	72.891	VDS(1)VRPGPGPR	VDS(72.89)VRPGPGPR	3	3	-0.11849	4198.8	20002	9233.7	4332.4	18744	11414	6089.1	12621	9804.9	2155.3	7702.9	5485.3
A0A1U8E7U4	heat shock cognate 70 kDa protein 2	71.286	650	82	S	INTVFDAKRLIGRRFSDVSVQSDIKHWPFKV	98.508	91.355	RFS(1)DVSVQSDIK	RFS(39.58)DVS(-39.58)VQS(-74.83)DIK	3	3	-0.22284	5819.9	6017.9	6046.8	6267.6	6345.1	6343.2	2652.3	2577.4	3449.1	1691.5	1978.2	2725.3
A0A1U8E7Z7	Protein-lysine N-methyltransferase LOC107843535	36.169	331	26	S	SDVTPSRTLAATDLISDDDRSVAADSWSIKS	92.211	92.211	TLAAT(0.003)DLIS(0.997)DDDR	T(-70.98)LAAT(-24.61)DLIS(24.61)DDDR	9	2	0.28576	9631.5			11065			4304			2452.4
A0A1U8E806	syntaxin-71-like	29.85	265	220	S	VPLMDEIDTKVDRATSDLKNTNVRLKHTVNQ	56.599	56.599	AT(0.113)S(0.676)DLKNT(0.211)NVR	AT(-7.78)S(5.05)DLKNT(-5.05)NVR	3	3	0.15106	16009			23091			10234			13080
A0A1U8E845	diaminopimelate epimerase, chloroplastic	39.504	364	288	S	EMFPARTNTEFVQVFSPTHLKMRVWERGAGE	39.387	39.387	T(0.001)NT(0.001)EFVQVFS(0.84)PT(0.159)HLK	T(-31.17)NT(-31.17)EFVQVFS(7.23)PT(-7.23)HLK	10	3	0.17647	3170.7			3295.7			1514.7			1179.8
A0A1U8E855	UDP-glucuronic acid decarboxylase 1	49.298	438	20	Y	KQSSRRDEELPDAHPYSPKSLKHHTRSLPRS	36.638	36.638	RDEELPDAHPY(0.791)S(0.209)PK	RDEELPDAHPY(5.77)S(-5.77)PK	11	3	-0.28403		12812			12612			6076.3			4521.9
A0A1U8E855	UDP-glucuronic acid decarboxylase 1	49.298	438	21	S	QSSRRDEELPDAHPYSPKSLKHHTRSLPRSI	107.57	103.85	RDEELPDAHPYS(1)PK	RDEELPDAHPY(-41.49)S(41.49)PK	12	4	0.12493	5479.3	19365	5862.7	4138.7	16685	4556.7	1264.9	7689.7	1844.7	1536	6180.5	1423.5
A0A1U8E874	ABC transporter F family member 4	81.087	727	80	S	AAKASSYTDDIDLPPSEDEEEEEHFLDEEED	177.98	177.98	ASSYTDDIDLPPS(1)EDEEEEEHFLDEEEDLRR	AS(-116.7)S(-117.02)Y(-120.9)T(-106.56)DDIDLPPS(106.56)EDEEEEEHFLDEEEDLRR	13	4	0.09482	2930.5	3855.1	4963.7	4244.7	5480	5170.2	1174.8	1781.1	1363.2	894.01	1503.4	1614.7
A0A1U8E8C7	valine--tRNA ligase, mitochondrial 1	122.72	1079	697	S	EVINGITLDGLHKRLSEGNLDAKEIERAKEG	72.321	72.321	RLS(1)EGNLDAK	RLS(72.32)EGNLDAK	3	3	-0.053917		5499.5			7298.9			4983.9			5777.4
A0A1U8E8G2	ethylene-insensitive protein 2	142.83	1315	853	S	GSDYLNGQLESPSPRSVSSLTSNYAEPVARA	66.215	66.215	S(0.754)VS(0.122)S(0.122)LT(0.001)SNYAEPVAR	S(7.89)VS(-7.89)S(-7.89)LT(-28.66)S(-43.74)NY(-55.17)AEPVAR	1	3	0.49887		3242	4218.3		2680.7	3173.2		977.25	1210.2		657.84	848.8
A0A1U8E8G2	ethylene-insensitive protein 2	142.83	1315	925	S	NAESVSGSVNSKKYYSLPDISGRYVPRQDSS	169.89	169.89	YYS(1)LPDISGR	Y(-89.65)Y(-104.26)S(58.04)LPDIS(-58.04)GR	3	2	-0.19371	18211	14395	14475	26644	22871	21190	8204	7501.8	6908	4536	4156.2	3269.6
A0A1U8E8G2	ethylene-insensitive protein 2	142.83	1315	855	S	DYLNGQLESPSPRSVSSLTSNYAEPVARAVG	65.472	65.472	S(0.324)VS(0.324)S(0.324)LT(0.027)SNYAEPVAR	S(0)VS(0)S(0)LT(-10.87)S(-35.74)NY(-55)AEPVAR	3	3	0.050904
A0A1U8E8G2	ethylene-insensitive protein 2	142.83	1315	748	S	GTARVPEPLINSNMYSPKQQFASGILDAGSR	111.33	111.33	VPEPLINSNMYS(1)PK	VPEPLINS(-52.14)NMY(-36.65)S(36.65)PK	12	3	-0.031624	2041.4	5229.7	5082.8	2020.1	4834.9	4263.5	637.86	1623.6	1890.3	533.64	1385.7	1477.6
A0A1U8E8G2	ethylene-insensitive protein 2	142.83	1315	661	S	RSLSGKPEDTGSGTGSLSRLAGLGRAARRQL	99.93	99.93	SLSGKPEDTGS(0.01)GT(0.183)GS(0.791)LS(0.015)R	S(-85.74)LS(-79.08)GKPEDT(-39.2)GS(-18.79)GT(-6.35)GS(6.35)LS(-17.3)R	15	3	-0.097957			29044			42145			8618.4			6441.3
A0A1U8E8G2	ethylene-insensitive protein 2	142.83	1315	659	T	SYRSLSGKPEDTGSGTGSLSRLAGLGRAARR	55.881	47.018	SLSGKPEDT(0.205)GS(0.779)GT(0.532)GS(0.456)LS(0.026)R	S(-34.53)LS(-34.67)GKPEDT(-5.93)GS(5.93)GT(0.71)GS(-0.71)LS(-13.47)R	13	3	0.1666	9954.6			12731			3105			2512.9
A0A1U8E8G2	ethylene-insensitive protein 2	142.83	1315	644	S	GVSDNTQSFISDGPGSYRSLSGKPEDTGSGT	158.91	158.91	GVSDNTQSFISDGPGS(1)YR	GVS(-136.21)DNT(-119.4)QS(-92.26)FIS(-52.91)DGPGS(52.91)Y(-71.5)R	16	3	0.16414	4391.7	3324	5212.9	5206.1	3877.4	7382.6	1681	1313.6	3120.9	1475.9	1351.1	2001.5
A0A1U8E8G2	ethylene-insensitive protein 2	142.83	1315	850	S	KERGSDYLNGQLESPSPRSVSSLTSNYAEPV	136.43	108.71	GSDYLNGQLES(0.01)PS(0.99)PR	GS(-105.66)DY(-102.93)LNGQLES(-20.15)PS(20.15)PR	13	3	0.18729	4835.5	12366	4131.1	5417	11757	4490.8	2104.3	3435.2	2227.5	1365.4	2007.4	1757.7
A0A1U8E8G2	ethylene-insensitive protein 2	142.83	1315	657	S	PGSYRSLSGKPEDTGSGTGSLSRLAGLGRAA	55.881	54.259	SLSGKPEDT(0.043)GS(0.93)GT(0.463)GS(0.463)LS(0.1)R	S(-49.43)LS(-45.97)GKPEDT(-13.5)GS(13.5)GT(0)GS(0)LS(-6.88)R	11	3	0.14253	9954.6	6787.7	9766.2	12731	8965.4	10630	3105	2244.6	3232.5	2512.9	1950.5	2346.5
A0A1U8E8G2	ethylene-insensitive protein 2	142.83	1315	856	S	YLNGQLESPSPRSVSSLTSNYAEPVARAVGQ	65.472	65.472	S(0.324)VS(0.324)S(0.324)LT(0.027)SNYAEPVAR	S(0)VS(0)S(0)LT(-10.87)S(-35.74)NY(-55)AEPVAR	4	3	0.050904
A0A1U8E8I0	probable receptor-like protein kinase At5g47070 isoform X1	48.781	433	399	S	GIGNPEPPVRIAEPTSPESERKGKRRITDIK	87.498	87.498	IAEPT(0.5)S(0.5)PESER	IAEPT(0)S(0)PES(-35.23)ER	6	2	0.01303			8424.9			9417.9			4115.6			2904.3
A0A1U8E8I0	probable receptor-like protein kinase At5g47070 isoform X1	48.781	433	398	T	TGIGNPEPPVRIAEPTSPESERKGKRRITDI	87.498	87.498	IAEPT(0.5)S(0.5)PESER	IAEPT(0)S(0)PES(-35.23)ER	5	2	0.01303			8424.9			9417.9			4115.6			2904.3
A0A1U8E8I5	IQ domain-containing protein IQM3-like isoform X1	53.698	482	386	S	EKASSYKRTLSGGLESPRAEVPKTAILQRIN	129.15	129.15	T(0.009)LS(0.991)GGLES(1)PRAEVPK	T(-20.24)LS(20.24)GGLES(86.84)PRAEVPK	8	3	0.18702	15995	17534	15107	12154	9552.1	9302.3	2529.8	1894.8	2942.3	1377.2	2024.5	2106.3
A0A1U8E8I5	IQ domain-containing protein IQM3-like isoform X1	53.698	482	381	S	ESPQAEKASSYKRTLSGGLESPRAEVPKTAI	129.15	129.15	T(0.009)LS(0.991)GGLES(1)PRAEVPK	T(-20.24)LS(20.24)GGLES(86.84)PRAEVPK	3	3	0.18702	45092	33709	31728	38392	20798	19761	17221	7362.7	7395.5	7552.1	4793.4	4565.4
A0A1U8E8N5	uncharacterized protein LOC107840349	54.405	511	90	S	AKSLADVQNALEDSESLEDGEREVLVEEGSE	146.5	146.5	SLADVQNALEDS(0.006)ES(0.994)LEDGER	S(-134.55)LADVQNALEDS(-22.5)ES(22.5)LEDGER	14	3	0.18935	2023	1867.4	1958.7	1558.1	1367.9	1363.3	688.58	700.08	465.31	372.6	534.32	576.51
A0A1U8E8N5	uncharacterized protein LOC107840349	54.405	511	104	S	ESLEDGEREVLVEEGSEDENDKKRKAALEKL	142.3	133.47	EVLVEEGS(1)EDENDKKR	EVLVEEGS(133.47)EDENDKKR	8	4	0.81356	21601	20441	24855	18883	20273	22354	13580	11548	14687	7096.9	6725.3	7869.9
A0A1U8E8S8	uncharacterized protein LOC107843175	50.958	459	206	S	EETMLKKSMKEVPVNSRGELIIDTVYEPLVP	224.79	224.79	EVPVNS(1)RGELIIDTVYEPLVPK	EVPVNS(96.61)RGELIIDT(-96.61)VY(-149.43)EPLVPK	6	3	0.16871
A0A1U8E8X9	chaperone protein dnaJ 10	38.641	338	321	S	LGTIFQGAKPMYKRESSLRSENTDMVDSGPS	85.467	51.301	ES(0.49)S(0.49)LRS(0.013)ENT(0.008)DMVDSGPSSK	ES(0)S(0)LRS(-15.67)ENT(-18.05)DMVDS(-46.04)GPS(-49.99)S(-50.96)K	2	3	-0.18737
A0A1U8E8X9	chaperone protein dnaJ 10	38.641	338	322	S	GTIFQGAKPMYKRESSLRSENTDMVDSGPSS	85.467	51.301	ES(0.49)S(0.49)LRS(0.013)ENT(0.008)DMVDSGPSSK	ES(0)S(0)LRS(-15.67)ENT(-18.05)DMVDS(-46.04)GPS(-49.99)S(-50.96)K	3	3	-0.18737
A0A1U8E8X9	chaperone protein dnaJ 10	38.641	338	325	S	FQGAKPMYKRESSLRSENTDMVDSGPSSK__	72.033	63.573	RES(0.213)S(0.262)LRS(0.262)ENT(0.262)DMVDSGPSSK	RES(-0.9)S(0)LRS(0)ENT(0)DMVDS(-50.63)GPS(-59.62)S(-62.27)K	7	4	-0.012544
A0A1U8E8X9	chaperone protein dnaJ 10	38.641	338	328	T	AKPMYKRESSLRSENTDMVDSGPSSK_____	72.033	63.573	RES(0.213)S(0.262)LRS(0.262)ENT(0.262)DMVDSGPSSK	RES(-0.9)S(0)LRS(0)ENT(0)DMVDS(-50.63)GPS(-59.62)S(-62.27)K	10	4	-0.012544
A0A1U8E8Z6	uncharacterized protein LOC107843795	46.715	423	76	S	QESKPKQESGESATVSPKCPFGYDKKPGDNQ	144.33	123.03	QESGESATVS(1)PK	QES(-84.52)GES(-66.51)AT(-46.88)VS(46.88)PK	10	2	-0.38606	6118.2	11127	9013.4	7354.4	13430	11138	9992.9	13862	14114	5778.9	8593.3	8400
A0A1U8E8Z6	uncharacterized protein LOC107843795	46.715	423	36	S	QESKPKQESGETATVSPKCPFGYGSALKKPS	119.45	69.398	QQESKPKQESGETATVS(1)PK	QQES(-54.45)KPKQES(-54.45)GET(-42.92)AT(-37.32)VS(37.32)PK	17	4	0.019897	18564	3891	2389	21325	6460.9	2526.5	19727	6139.8	3513.1	10538	5469.8	1772.6
A0A1U8E900	20 kDa chaperonin, chloroplastic-like	26.499	252	212	S	IAVGPGPLDAEGNRKSLTVSPGNEVLYSKYA	63.337	63.337	S(0.961)LT(0.02)VS(0.018)PGNEVLYSK	S(16.72)LT(-16.72)VS(-17.18)PGNEVLY(-57.21)S(-59.22)K	1	3	0.15318	3090.2	2761.8	2118.8	2585.9	2821.4	2011.9	2447.7	2610	1316.4	2002.9	1775.9	1028
A0A1U8E935	uncharacterized protein DDB_G0283357	33.165	293	47	T	HDHQEEEQIRDIHALTPPRPPSSSSNRGRRI	49.973	49.973	DIHALT(0.993)PPRPPS(0.002)S(0.002)S(0.002)S(0.002)NR	DIHALT(27.86)PPRPPS(-27.86)S(-27.86)S(-27.86)S(-27.86)NR	6	4	0.53548		6328.2			5545.5			2369.1			1520.2
A0A1U8E949	uncharacterized protein LOC107840926 isoform X1	21.52	189	136	S	PTNQDKTAKEATESHSPGQKSPHRHHKETHG	182.95	140.06	EATESHS(1)PGQKS(1)PHR	EAT(-86.43)ES(-67.97)HS(67.97)PGQKS(97.89)PHR	7	4	-0.076777	7891.7	4973.3	3414.6	8533.3	6522.1	4594.3	6290.4	4155.8	2765.9	4300.9	3212.5	2344.6
A0A1U8E949	uncharacterized protein LOC107840926 isoform X1	21.52	189	141	S	KTAKEATESHSPGQKSPHRHHKETHGRSDDI	182.95	166.76	EATESHS(1)PGQKS(1)PHR	EAT(-91.81)ES(-64.39)HS(64.39)PGQKS(99.33)PHR	12	4	0.15921	10077	6411.1	7396.1	10786	7082.2	8253.5	5198.7	4167.1	4960.1	4058.3	3515	3270.3
A0A1U8E9F6	E3 ubiquitin-protein ligase UPL3	202.56	1891	712	S	ASSIEDPKSTVPGSGSPPNSLEIPKTSSSLR	161.22	161.22	STVPGS(0.012)GS(0.988)PPNSLEIPK	S(-59.84)T(-59.84)VPGS(-19.25)GS(19.25)PPNS(-39.48)LEIPK	8	3	0.073266	7060.4	12082	6039.4	7179.2	13750	5843.3	3782.9	7376.2	3830.6	2562.3	4371.8	2174.8
A0A1U8E9F6	E3 ubiquitin-protein ligase UPL3	202.56	1891	1137	S	PDKVHDVKLGDSSEDSPAAQTPNDSQTNAGG	93.968	93.968	LGDS(0.052)S(0.046)EDS(0.902)PAAQTPNDSQTNAGGGSSSR	LGDS(-12.4)S(-12.89)EDS(12.4)PAAQT(-43.67)PNDS(-69.13)QT(-74.24)NAGGGS(-85.65)S(-85.46)S(-85.28)R	8	3	-0.018902		827.05			1290.3			713.4			471.13
A0A1U8E9F6	E3 ubiquitin-protein ligase UPL3	202.56	1891	1134	S	VCTPDKVHDVKLGDSSEDSPAAQTPNDSQTN	53.679	53.679	LGDS(0.438)S(0.438)EDS(0.123)PAAQT(0.001)PNDSQTNAGGGSSSR	LGDS(0)S(0)EDS(-5.5)PAAQT(-25.31)PNDS(-46.32)QT(-44.73)NAGGGS(-51.58)S(-51.45)S(-51.45)R	5	3	0.41167
A0A1U8E9F6	E3 ubiquitin-protein ligase UPL3	202.56	1891	710	S	ADASSIEDPKSTVPGSGSPPNSLEIPKTSSS	43.955	43.955	S(0.004)T(0.004)VPGS(0.487)GS(0.487)PPNS(0.019)LEIPK	S(-21.05)T(-21.05)VPGS(0)GS(0)PPNS(-14.19)LEIPK	6	2	-0.36506
A0A1U8E9F6	E3 ubiquitin-protein ligase UPL3	202.56	1891	1133	S	PVCTPDKVHDVKLGDSSEDSPAAQTPNDSQT	79.408	79.408	LGDS(0.479)S(0.427)EDS(0.095)PAAQTPNDSQTNAGGGSSSR	LGDS(0.5)S(-0.5)EDS(-7.04)PAAQT(-44.19)PNDS(-72.52)QT(-72.09)NAGGGS(-77.73)S(-77.73)S(-77.73)R	4	3	0.42291
A0A1U8E9G7	protein IQ-DOMAIN 1-like	51.594	466	313	S	ITKAFARHQLNSDLPSPSSQNPRHQSPITPS	56.774	56.774	HQLNS(0.001)DLPS(0.841)PS(0.115)S(0.044)QNPR	HQLNS(-31.22)DLPS(8.64)PS(-8.64)S(-12.86)QNPR	9	3	-0.07019			10066			11896			8695.5			3305.5
A0A1U8E9J0	protein MODIFIER OF SNC1 11-like	20.341	187	31	S	TLDQPSDPNPTAETVSPPTSDSAKEETKAAA	123.19	123.19	TLDQPSDPNPTAET(0.026)VS(0.967)PPT(0.004)S(0.001)DS(0.001)AKEETK	T(-92.51)LDQPS(-81.17)DPNPT(-46.3)AET(-15.67)VS(15.67)PPT(-23.33)S(-30.85)DS(-29.9)AKEET(-44.6)K	16	4	-0.50289	4861.3	5034.4	4167.5	6042.9	6637.7	6413.2	4137.6	4633.5	3740.1	2168.5	3284.2	2322.2
A0A1U8E9W4	acyl-coenzyme A oxidase 4, peroxisomal-like	46.908	428	173	S	IACWGLTEPDYGSDASGLGTTARKVEGGWIL	115.41	115.41	YLPSLAELDTIACWGLTEPDYGS(0.005)DAS(0.979)GLGT(0.013)T(0.003)AR	Y(-109.54)LPS(-105.83)LAELDT(-83.59)IACWGLT(-55.06)EPDY(-44.29)GS(-22.94)DAS(18.81)GLGT(-18.81)T(-24.89)AR	26	3	1.3333
A0A1U8E9Y3	PHD finger protein ALFIN-LIKE 1-like	27.144	240	174	S	TVDVQVKTTAMPADESCSEDEEEHGETLCGR	92.336	92.336	TTAMPADES(1)CS(1)EDEEEHGETLCGR	T(-40.69)T(-40.69)AMPADES(40.69)CS(40.69)EDEEEHGET(-66.93)LCGR	9	3	-0.10973	1947.1	2130.1	1681.4	3111.2	4756.8	3029.1	2341.4	2606.6	2053.4	1310.3	1741.6	1695.8
A0A1U8E9Y3	PHD finger protein ALFIN-LIKE 1-like	27.144	240	176	S	DVQVKTTAMPADESCSEDEEEHGETLCGRCD	92.336	92.336	TTAMPADES(1)CS(1)EDEEEHGETLCGR	T(-40.69)T(-40.69)AMPADES(40.69)CS(40.69)EDEEEHGET(-66.93)LCGR	11	3	-0.10973	1947.1	2130.1	1681.4	3111.2	4756.8	3029.1	2341.4	2606.6	2053.4	1310.3	1741.6	1695.8
A0A1U8E9Z5	Eukaryotic translation initiation factor 3 subunit B	83.014	717	686	S	EEEKMERERLRDGEASDEEEEYEAKEVEVEE	249.69	138.22	LRDGEAS(1)DEEEEYEAK	LRDGEAS(111.41)DEEEEY(-111.41)EAK	7	3	0.23352	66851	64605	81764	67857	66347	77093	41994	52956	59856	26412	45544	43102
A0A1U8E9Z8	uncharacterized protein LOC107844052	123.8	1126	211	S	DSFDSRRVNLDSPPGSPWKRREEEYDRALYS	61.648	46.926	VNLDS(1)PPGS(1)PWK	VNLDS(46.93)PPGS(46.93)PWK	9	3	-0.38296	5042.3	4119	3958.5	4528.1	4449.2	4039.4	2305.8	2139.9	2016.5	1669.5	2061	1421.1
A0A1U8E9Z8	uncharacterized protein LOC107844052	123.8	1126	207	S	RKSVDSFDSRRVNLDSPPGSPWKRREEEYDR	61.648	46.926	VNLDS(1)PPGS(1)PWK	VNLDS(46.93)PPGS(46.93)PWK	5	3	-0.38296	5042.3	4119	3958.5	4528.1	4449.2	4039.4	2305.8	2139.9	2016.5	1669.5	2061	1421.1
A0A1U8E9Z8	uncharacterized protein LOC107844052	123.8	1126	404	S	LPNDNYGPGLPPIPGSAPSVLLPRRNPFDLP	98.144	98.144	QNPFDLPNDNYGPGLPPIPGS(0.946)APS(0.054)VLLPR	QNPFDLPNDNY(-54.21)GPGLPPIPGS(12.45)APS(-12.45)VLLPR	21	3	0.64858	9564.3		9007	10830		10340	3926.3		4436.9	2980.3		3242.5
A0A1U8EA00	FHA domain-containing protein DDL	64.329	559	186	S	REKDSDRILPEPRSPSPLTKRLKRAERDAEE	146.58	120.29	ILPEPRS(1)PS(0.999)PLT(0.001)K	ILPEPRS(63.88)PS(30.31)PLT(-30.31)K	9	3	-0.15002	31039	27112	19088	33123	32092	20577	12009	12645	9472	8128.9	7345.4	6093.1
A0A1U8EA00	FHA domain-containing protein DDL	64.329	559	58	S	EKPSRRARSRSPVPLSPARERPSSRNRSPKR	57.936	40.844	S(1)RS(1)PVPLS(1)PAR	S(40.84)RS(40.84)PVPLS(40.84)PAR	8	3	-0.19145	5522.2	7216.2	4052.3	5521.4	9905.4	4618.2	2933	5944.1	2369	1874.8	3688.7	1520.9
A0A1U8EA00	FHA domain-containing protein DDL	64.329	559	27	S	GRGSPRRRSPSRRERSPAHKRSSHAASSAVA	81.865	74.162	ERS(1)PAHKR	ERS(74.16)PAHKR	3	4	0.17918	7030.1	4617	4598.3	12487	9130.4	6861.7	7911.8	4936.1	4761.6	3708.7	2567.6	1890.2
A0A1U8EA00	FHA domain-containing protein DDL	64.329	559	51	S	AASSAVAEKPSRRARSRSPVPLSPARERPSS	57.936	40.844	S(1)RS(1)PVPLS(1)PAR	S(40.84)RS(40.84)PVPLS(40.84)PAR	1	3	-0.19145	5522.2	7216.2	4052.3	5521.4	9905.4	4618.2	2933	5944.1	2369	1874.8	3688.7	1520.9
A0A1U8EA00	FHA domain-containing protein DDL	64.329	559	323	S	ASPSERQHRSRHRSRSPAAADSRAHPEATNS	60.307	54.004	HRS(1)RS(1)PAAADS(0.001)R	HRS(39.08)RS(34.18)PAAADS(-34.18)R	5	3	-0.11414	6580.8	3927.6	3747.6	8590.9	5752.9	5430.5	4870	2911.7	3388.3	2570.7	2028	1631.5
A0A1U8EA00	FHA domain-containing protein DDL	64.329	559	101	S	REKPTSCVRSPKRANSRSPDLKLLQGEKFSG	50.155	41.621	RANS(1)RS(1)PDLK	RANS(41.62)RS(41.62)PDLK	4	3	0.39424	12587	8341.9	12721	15580	11622	18068	8595.5	6076	9873.2	5584.1	4159.7	6257.9
A0A1U8EA00	FHA domain-containing protein DDL	64.329	559	321	S	RSASPSERQHRSRHRSRSPAAADSRAHPEAT	60.307	54.004	HRS(1)RS(1)PAAADS(0.001)R	HRS(39.08)RS(34.18)PAAADS(-34.18)R	3	3	-0.11414	6580.8	3927.6	3747.6	8590.9	5752.9	5430.5	4870	2911.7	3388.3	2570.7	2028	1631.5
A0A1U8EA00	FHA domain-containing protein DDL	64.329	559	133	S	ARSPRRAKLQSPEPRSPSSRTKRLRRAERDA	49.535	49.049	LQS(1)PEPRS(0.912)PS(0.042)S(0.046)R	LQS(43.47)PEPRS(12.94)PS(-13.41)S(-12.94)R	8	3	0.011902	9598	16573	10501	11771	20220	9737.4	7503.1	15583	6992.5	4400.2	6830.5	4176.6
A0A1U8EA00	FHA domain-containing protein DDL	64.329	559	184	S	THREKDSDRILPEPRSPSPLTKRLKRAERDA	146.58	120.29	ILPEPRS(1)PS(0.999)PLT(0.001)K	ILPEPRS(63.88)PS(30.31)PLT(-30.31)K	7	3	-0.15002	31039	27112	19088	33123	32092	20577	12009	12645	9472	8128.9	7345.4	6093.1
A0A1U8EA00	FHA domain-containing protein DDL	64.329	559	128	S	KFSGRARSPRRAKLQSPEPRSPSSRTKRLRR	49.535	49.049	LQS(1)PEPRS(0.912)PS(0.042)S(0.046)R	LQS(43.47)PEPRS(12.94)PS(-13.41)S(-12.94)R	3	3	0.011902	9598	16573	10501	11771	20220	9737.4	7503.1	15583	6992.5	4400.2	6830.5	4176.6
A0A1U8EA00	FHA domain-containing protein DDL	64.329	559	53	S	SSAVAEKPSRRARSRSPVPLSPARERPSSRN	57.936	40.844	S(1)RS(1)PVPLS(1)PAR	S(40.84)RS(40.84)PVPLS(40.84)PAR	3	3	-0.19145	5522.2	7216.2	4052.3	5521.4	9905.4	4618.2	2933	5944.1	2369	1874.8	3688.7	1520.9
A0A1U8EA00	FHA domain-containing protein DDL	64.329	559	103	S	KPTSCVRSPKRANSRSPDLKLLQGEKFSGRA	50.155	41.621	RANS(1)RS(1)PDLK	RANS(41.62)RS(41.62)PDLK	6	3	0.39424	12587	8341.9	12721	15580	11622	18068	8595.5	6076	9873.2	5584.1	4159.7	6257.9
A0A1U8EA26	probable ADP-ribosylation factor GTPase-activating protein AGD6	49.415	457	173	T	DGGNSNSNSNMKRNQTVSDFRSGGGGGGGPA	133.07	133.07	NQT(0.998)VS(0.002)DFR	NQT(26.78)VS(-26.78)DFR	3	2	0.54649	11510	12620	14534	10181	12799	14526	5818.3	6264.1	7790.7	4663	5174.4	6855.8
A0A1U8EA30	methyl-CpG-binding domain-containing protein 11-like isoform X1	46.921	428	230	S	NLDADGQNADDNVQDSPSEAAQVEKDVEMAD	104.33	100.68	ENLDADGQNADDNVQDS(0.818)PS(0.182)EAAQVEK	ENLDADGQNADDNVQDS(6.52)PS(-6.52)EAAQVEK	17	3	0.83588	1738.3	1598		2200	2388.2		1903.1	1528.2		972.76	1214.3
A0A1U8EA32	probable serine/threonine-protein kinase At4g35230 isoform X1	55.192	492	8	T	________MGCLQSKTANVQSPDKEPSQDDS	34.905	34.905	T(0.411)ANVQS(0.411)PDKEPS(0.059)QDDS(0.059)KT(0.059)DLANGDQVDQDQVPAFK	T(0)ANVQS(0)PDKEPS(-8.43)QDDS(-8.43)KT(-8.43)DLANGDQVDQDQVPAFK	1	5	0.17045
A0A1U8EA32	probable serine/threonine-protein kinase At4g35230 isoform X1	55.192	492	213	S	SSFGLMKNSRDGKSYSTNLAYTPPEFLRTGR	47.088	47.088	S(0.427)Y(0.027)S(0.427)T(0.119)NLAYTPPEFLR	S(0)Y(-12)S(0)T(-5.56)NLAY(-41.62)T(-41.28)PPEFLR	3	3	-0.19025
A0A1U8EA32	probable serine/threonine-protein kinase At4g35230 isoform X1	55.192	492	211	S	RLSSFGLMKNSRDGKSYSTNLAYTPPEFLRT	47.088	47.088	S(0.427)Y(0.027)S(0.427)T(0.119)NLAYTPPEFLR	S(0)Y(-12)S(0)T(-5.56)NLAY(-41.62)T(-41.28)PPEFLR	1	3	-0.19025
A0A1U8EA35	TBC1 domain family member 15-like	75.488	656	29	S	DYAASVQQGSASMNRSDSNKQSSSGEQEGAE	100.88	100.88	S(0.515)DS(0.45)NKQS(0.012)S(0.012)S(0.012)GEQEGAEIVYVK	S(0.59)DS(-0.59)NKQS(-16.48)S(-16.48)S(-16.48)GEQEGAEIVY(-97.28)VK	1	4	0.11422		3022.7			3865.7			2547.1			1316
A0A1U8EA35	TBC1 domain family member 15-like	75.488	656	184	S	FLVNDFQDPLQRTLSSLELPRAVSVTNTPSS	138.76	138.76	T(0.019)LS(0.259)S(0.722)LELPR	T(-15.76)LS(-4.46)S(4.46)LELPR	4	2	0.056891		11286	6956.1		12996	8346.6		4398.2	2895.9		3846	2420.9
A0A1U8EA35	TBC1 domain family member 15-like	75.488	656	31	S	AASVQQGSASMNRSDSNKQSSSGEQEGAEIV	200.91	200.91	S(0.001)DS(0.987)NKQSS(0.006)S(0.006)GEQEGAEIVYVK	S(-28.3)DS(22.33)NKQS(-33.19)S(-22.33)S(-22.33)GEQEGAEIVY(-170.82)VK	3	3	0.10118		10127	12521		11339	13914		7611.6	10358		4664.3	4466.1
A0A1U8EA35	TBC1 domain family member 15-like	75.488	656	183	S	VFLVNDFQDPLQRTLSSLELPRAVSVTNTPS	141.71	141.71	T(0.001)LS(0.845)S(0.154)LELPR	T(-28.88)LS(7.41)S(-7.41)LELPR	3	2	0.021775	11426			12992			4298.3			3827.9
A0A1U8EAC7	eukaryotic peptide chain release factor subunit 1-3	48.908	437	436	S	RAFDELSDDGEVFEDSE______________	138.91	138.91	AFDELSDDGEVFEDS(1)E	AFDELS(-38.13)DDGEVFEDS(38.13)E	15	2	0.93534		4316.1			6131.8			3168.3			2562.6
A0A1U8EAJ0	patellin-3-like isoform X1	68.01	606	81	S	KSTPVIESASSFKEESNKVEELPNPEQKALA	39.12	39.12	S(0.035)T(0.035)PVIES(0.13)AS(0.137)S(0.137)FKEES(0.526)NKVEELPNPEQK	S(-11.79)T(-11.79)PVIES(-6.08)AS(-5.83)S(-5.83)FKEES(5.83)NKVEELPNPEQK	15	5	-3.7888	1560.3			1575.5			741.69			427.06
A0A1U8EAJ0	patellin-3-like isoform X1	68.01	606	75	S	SETDKGKSTPVIESASSFKEESNKVEELPNP	184.76	184.76	STPVIES(0.333)AS(0.333)S(0.333)FKEESNKVEELPNPEQK	S(-53.57)T(-53.57)PVIES(0)AS(0)S(0)FKEES(-51.2)NKVEELPNPEQK	9	4	0.167
A0A1U8EAJ0	patellin-3-like isoform X1	68.01	606	73	S	QASETDKGKSTPVIESASSFKEESNKVEELP	260.66	137.25	S(0.024)T(0.024)PVIES(0.918)AS(0.016)S(0.016)FKEESNKVEELPNPEQK	S(-15.75)T(-15.75)PVIES(15.75)AS(-17.5)S(-17.5)FKEES(-33.82)NKVEELPNPEQK	7	5	-0.041749	2115.9		2902.7	3529.1		9054	1189.6		3155.2	374.83		1337.5
A0A1U8EAJ0	patellin-3-like isoform X1	68.01	606	76	S	ETDKGKSTPVIESASSFKEESNKVEELPNPE	252.21	80.534	STPVIESAS(0.155)S(0.845)FK	S(-69.06)T(-69.06)PVIES(-33)AS(-7.38)S(7.38)FK	10	3	-0.23785	2207.6	2224.5	1877	2788.5	255380	2561.7	1081.5	85955	1045.7	474.38	52554	688.89
A0A1U8EAV2	DUF21 domain-containing protein At4g14240-like	53.367	493	475	S	QNKEGQSPKKSSEEPSTPRRLQGSLREPLLD	57.804	57.804	KS(0.001)S(0.001)EEPS(0.499)T(0.499)PRR	KS(-25.51)S(-25.51)EEPS(0)T(0)PRR	7	3	0.051198
A0A1U8EAV2	DUF21 domain-containing protein At4g14240-like	53.367	493	476	T	NKEGQSPKKSSEEPSTPRRLQGSLREPLLDN	126.19	126.19	SSEEPS(0.001)T(0.999)PR	S(-76.69)S(-78.19)EEPS(-29.96)T(29.96)PR	7	2	-0.39838	7841.3	3476.2	11213	9300.6	5078.9	12219	5621.7	3636	5536	4063.8	2270.6	4473.9
A0A1U8EB70	peroxiredoxin-2F, mitochondrial isoform X1	20.783	191	43	S	DLTVAAPNVSLQKARSWDEGVSSKFSTTPLK	101.39	101.39	ARS(1)WDEGVSSK	ARS(83.25)WDEGVS(-83.25)S(-88.38)K	3	3	0.19324	5054.4	8727.3	7421	5772.4	9429.2	8284.6	3873.1	9413.6	9843.9	3259.8	14196	13339
A0A1U8EBC2	zinc finger CCCH domain-containing protein 30-like	75.958	694	485	S	MTLTRANLEDYFSAESSSPRYSDQALAQAGF	48.656	45.237	ANLEDYFS(0.005)AES(0.395)S(0.3)S(0.3)PR	ANLEDY(-32.72)FS(-19.41)AES(1.18)S(-1.18)S(-1.18)PR	11	3	-0.075986
A0A1U8EBG9	nucleolin-like	103.86	952	32	S	TARKSTGDAKSTAQKSSPPPEPDRIVQKDSQ	61.097	61.097	S(0.5)S(0.5)PPPEPDRIVQK	S(0)S(0)PPPEPDRIVQK	1	3	0.27579	4465.6	7915.7		5026.3	9216.2		3313	6026.3		1514.7	4021.8
A0A1U8EBG9	nucleolin-like	103.86	952	33	S	ARKSTGDAKSTAQKSSPPPEPDRIVQKDSQL	129.89	116.77	S(0.113)S(0.887)PPPEPDR	S(-8.93)S(8.93)PPPEPDR	2	2	0.25521	27550	21784	12174	33580	27772	14537	19542	17143	8432	10662	11174	3758.9
A0A1U8EBU0	arp2/3 complex-activating protein rickA	35.184	310	143	S	ESESVDRHRFQPHVPSFFHHQTSDPELIDKP	61.499	48.088	FQPHVPS(0.997)FFHHQT(0.001)S(0.001)DPELIDKPSFR	FQPHVPS(29.12)FFHHQT(-29.12)S(-29.12)DPELIDKPS(-41.34)FR	7	5	-0.39685		1164.1	2213.9		1664.6	2016.5		353.67	776.83		534.27	441.74
A0A1U8EC51	flowering locus K homology domain-like	48.605	450	62	S	SREEYASAATEEAGLSGDDVPRSKKRVKVGQ	148	148	SREEYASAATEEAGLS(1)GDDVPR	S(-100.98)REEY(-137.16)AS(-101.69)AAT(-81.55)EEAGLS(81.55)GDDVPR	16	3	-0.6062	5319.9	5801.1	7289.8	6598.1	7291.9	6614.6	4169.2	6088.2	6056.9	2387.6	3152.2	4347.4
A0A1U8EC51	flowering locus K homology domain-like	48.605	450	258	S	GCQLRDNPAKQVISISPTYNLGFSRAPHPHV	61.102	61.102	QVIS(0.004)IS(0.99)PT(0.005)Y(0.001)NLGFSR	QVIS(-23.48)IS(22.68)PT(-22.68)Y(-31.76)NLGFS(-41.81)R	6	3	0.29497	745.77	1360		711.74	1747.2		180.5	398.26			419.66
A0A1U8EC51	flowering locus K homology domain-like	48.605	450	256	S	EIGCQLRDNPAKQVISISPTYNLGFSRAPHP	46.159	46.159	QVIS(0.486)IS(0.483)PT(0.028)Y(0.002)NLGFSR	QVIS(0.03)IS(-0.03)PT(-12.32)Y(-25.07)NLGFS(-39.1)R	4	3	0.38892
A0A1U8EC83	zinc finger CCCH domain-containing protein 13 isoform X1	50.855	451	61	S	DFRGRDLREKLDRRHSPVGRYSSDRRHSPVG	71.614	68.371	RHS(1)PVGR	RHS(68.37)PVGR	3	3	0.34099	4252.2	1222.4		7330.2	2380.9		3586.6	1191.5		1880.4	455.27
A0A1U8EC85	histone-lysine N-methyltransferase, H3 lysine-9 specific SUVH1-like	77.951	708	139	S	LATDDDDSQHSDQFGSGYSNDVEDTSTGKKR	48.392	48.392	S(0.001)AANGLAT(0.009)DDDDS(0.403)QHS(0.403)DQFGS(0.403)GY(0.375)S(0.403)NDVEDT(0.001)S(0.001)TGK	S(-26.38)AANGLAT(-17.48)DDDDS(0)QHS(0)DQFGS(0)GY(-0.4)S(0)NDVEDT(-26.19)S(-29.63)T(-32.85)GK	21	4	-0.73324
A0A1U8EC85	histone-lysine N-methyltransferase, H3 lysine-9 specific SUVH1-like	77.951	708	134	S	SAANGLATDDDDSQHSDQFGSGYSNDVEDTS	48.392	38.298	S(0.016)AANGLAT(0.459)DDDDS(0.459)QHS(0.459)DQFGS(0.201)GY(0.192)S(0.201)NDVEDT(0.009)S(0.004)T(0.002)GK	S(-16.29)AANGLAT(0)DDDDS(0)QHS(0)DQFGS(-6.23)GY(-6.46)S(-6.23)NDVEDT(-21.01)S(-25.31)T(-29.11)GK	16	4	-0.50584
A0A1U8EC85	histone-lysine N-methyltransferase, H3 lysine-9 specific SUVH1-like	77.951	708	131	S	RPRSAANGLATDDDDSQHSDQFGSGYSNDVE	48.392	38.298	S(0.016)AANGLAT(0.459)DDDDS(0.459)QHS(0.459)DQFGS(0.201)GY(0.192)S(0.201)NDVEDT(0.009)S(0.004)T(0.002)GK	S(-16.29)AANGLAT(0)DDDDS(0)QHS(0)DQFGS(-6.23)GY(-6.46)S(-6.23)NDVEDT(-21.01)S(-25.31)T(-29.11)GK	13	4	-0.50584
A0A1U8EC85	histone-lysine N-methyltransferase, H3 lysine-9 specific SUVH1-like	77.951	708	126	T	PRRPGRPRSAANGLATDDDDSQHSDQFGSGY	38.298	38.298	S(0.016)AANGLAT(0.459)DDDDS(0.459)QHS(0.459)DQFGS(0.201)GY(0.192)S(0.201)NDVEDT(0.009)S(0.004)T(0.002)GK	S(-16.29)AANGLAT(0)DDDDS(0)QHS(0)DQFGS(-6.23)GY(-6.46)S(-6.23)NDVEDT(-21.01)S(-25.31)T(-29.11)GK	8	4	-0.50584
A0A1U8EC85	histone-lysine N-methyltransferase, H3 lysine-9 specific SUVH1-like	77.951	708	142	S	DDDDSQHSDQFGSGYSNDVEDTSTGKKRGRP	48.392	48.392	S(0.001)AANGLAT(0.009)DDDDS(0.403)QHS(0.403)DQFGS(0.403)GY(0.375)S(0.403)NDVEDT(0.001)S(0.001)TGK	S(-26.38)AANGLAT(-17.48)DDDDS(0)QHS(0)DQFGS(0)GY(-0.4)S(0)NDVEDT(-26.19)S(-29.63)T(-32.85)GK	24	4	-0.73324
A0A1U8EC85	histone-lysine N-methyltransferase, H3 lysine-9 specific SUVH1-like	77.951	708	93	S	RSAENQEGFGFGTPISPVPLNSFRTPTANGD	85.745	85.745	SAENQEGFGFGT(0.013)PIS(0.986)PVPLNS(0.001)FR	S(-60.34)AENQEGFGFGT(-18.92)PIS(18.92)PVPLNS(-30.59)FR	15	3	-0.20661			4346			5058.1			2264.8			1455.9
A0A1U8ECK6	heat shock cognate protein 80-like isoform X1	80.062	699	259	S	EEKKKKKIKEVSNEWSLVNKQKPIWMRKPEE;EEKKKKKVKEVSNEWSLVNKQKPIWMRKPEE	56.569	56.569	EVS(0.001)NEWS(0.999)LVNK	EVS(-30.85)NEWS(30.85)LVNK	7	3	0.66719	2522.8	2712.5	2219.2	2223	3091.5	1872.8	776.84	1254.5	1059.6	579.24	755.02	600.04
A0A1U8ECK6	heat shock cognate protein 80-like isoform X1	80.062	699	219	S	YPISLWVEKTTEKEISDDEDEEEKKDEEGKV	256.08	46.982	EIS(1)DDEDEEEKKDEEGK	EIS(46.98)DDEDEEEKKDEEGK	3	4	0.36397	88493	42478	51105	89693	44740	49327	32230	14395	19148	18412	7754.8	9339.9
A0A1U8ECR7	Mitogen-activated protein kinase	68.601	605	201	Y	RVAFNDTPSTVLWTDYVATRWYRAPELCGSF	179.5	179.5	VAFNDTPSTVLWT(1)DY(0.997)VAT(0.003)R	VAFNDT(-92.94)PS(-63.96)T(-48.67)VLWT(37.04)DY(25.37)VAT(-25.37)R	15	3	-0.16724
A0A1U8ECR7	Mitogen-activated protein kinase	68.601	605	199	T	LARVAFNDTPSTVLWTDYVATRWYRAPELCG	179.5	179.5	VAFNDTPSTVLWT(1)DY(0.997)VAT(0.003)R	VAFNDT(-92.94)PS(-63.96)T(-48.67)VLWT(37.04)DY(25.37)VAT(-25.37)R	13	3	-0.16724
A0A1U8ECU6	formin-binding protein 4 isoform X1	98.073	905	93	S	VDEESVGLKHVASEDSPLDHEEKAKQAGGEE	65.107	65.107	HVAS(0.166)EDS(0.834)PLDHEEK	HVAS(-7.02)EDS(7.02)PLDHEEK	7	3	-0.30002		6146.9			6331.9			3535.4			2256.4
A0A1U8ECU6	formin-binding protein 4 isoform X1	98.073	905	135	S	MEVEEKAIDNGSDLPSPSDRPAEDSSKEINA	47.745	47.745	AIDNGS(0.004)DLPS(0.947)PS(0.047)DRPAEDS(0.001)S(0.001)K	AIDNGS(-24.3)DLPS(13.03)PS(-13.03)DRPAEDS(-30.03)S(-30.03)K	10	3	-0.19989		4315	4837.3		5421.1	4747.5		3466.7	3972.5		2595.7	2486.6
A0A1U8ED06	transcription factor GTE4 isoform X1	65.153	581	578	S	SDSERSSGGGSDAEHSPKS____________	40.085	40.085	SSGGGSDAEHS(0.944)PKS(0.055)	S(-35.18)S(-35.18)GGGS(-35.18)DAEHS(12.37)PKS(-12.37)	11	3	0.07588			2717.1			4227.2			1992			740.63
A0A1U8ED08	asparagine--tRNA ligase, cytoplasmic 2 isoform X1	68.1	612	299	T	ASIKDKSKKVEELSRTDSNKEALVAAQQDLK	79.771	79.771	T(0.543)DS(0.457)NKEALVAAQQDLK	T(0.75)DS(-0.75)NKEALVAAQQDLK	1	3	0.15695		8933.9			10300			3825.8			2559.6
A0A1U8ED23	uncharacterized protein LOC107842432	62.498	573	381	T	EARGSNAPSPETGAGTVKYLGDLHEQTRTEH	122.53	122.53	GSNAPSPETGAGT(1)VK	GS(-97.02)NAPS(-91.76)PET(-41.55)GAGT(41.55)VK	13	3	0.28982	7421.2	15658	5841.4	8785.2	18041	7182.4	5079.6	10081	4796.6	4759.8	10554	3134.6
A0A1U8ED39	FACT complex subunit SPT16-like	123.68	1101	1031	S	KEASNADREKGDEPDSEDERRRKKNFGKSRS	77.185	63.662	GDEPDS(1)EDER	GDEPDS(63.66)EDER	6	2	0.26658	6775.4	4240.3	4857.8	8148.2	5797.4	6288.9	5940.9	4915.5	5469.6	2805.6	2699.4	2757.6
A0A1U8ED58	thioredoxin H9-like isoform X1	20.075	179	45	S	GIHLVRNLFSCIKSRSASDADDSAHNVEFAG	45.527	34.166	S(0.366)AS(0.317)DADDS(0.317)AHNVEFAGGNVCLVTTK	S(0.62)AS(-0.62)DADDS(-0.62)AHNVEFAGGNVCLVT(-31.49)T(-33.36)K	1	4	-0.126	3590.3	1349.9	1453.6	3604.8	1617.1	1314.8	2209.5	849.65	974.36	2235.2	1023.1	758.01
A0A1U8ED58	thioredoxin H9-like isoform X1	20.075	179	52	S	LFSCIKSRSASDADDSAHNVEFAGGNVCLVT	198.81	124.48	S(0.13)AS(0.87)DADDS(1)AHNVEFAGGNVCLVTTK	S(-8.27)AS(8.27)DADDS(46.66)AHNVEFAGGNVCLVT(-103.21)T(-107.97)K	8	3	-0.24089	10944	6139.3	7999.6	14025	8564.6	9783.2	7992.6	4768.7	6049.7	8257.1	4930.8	5182.2
A0A1U8ED58	thioredoxin H9-like isoform X1	20.075	179	47	S	HLVRNLFSCIKSRSASDADDSAHNVEFAGGN	156.44	156.44	S(0.088)AS(0.913)DADDS(0.999)AHNVEFAGGNVCLVTTK	S(-10.18)AS(10.18)DADDS(31.55)AHNVEFAGGNVCLVT(-144.86)T(-147.9)K	3	3	-0.12254	6036.2	3798.8	4118.8	7540.7	5430.9	4664.2	4743	2883	3501.4	4615.4	3081.5	2823.8
A0A1U8ED98	vicilin-like seed storage protein At2g18540	38.244	316	32	S	SKQQHHKSKYKRKYESESESKPKREMRKHKR	50.843	43.813	KY(0.002)ES(0.993)ES(0.003)ES(0.001)KPK	KY(-26.6)ES(24.57)ES(-24.57)ES(-29.38)KPK	4	4	0.05265	29135	14139	7525.8	39790	23002	11463	21267	17674	9002.5	12259	15984	4501.5
A0A1U8ED98	vicilin-like seed storage protein At2g18540	38.244	316	9	S	_______MAKERAKTSEDENGTPSKQQHHKS	70.802	70.802	AKT(0.5)S(0.5)EDENGTPSK	AKT(0)S(0)EDENGT(-45.44)PS(-63.29)K	4	3	-0.10804	7626.5			12675			11090			5232.3
A0A1U8ED98	vicilin-like seed storage protein At2g18540	38.244	316	8	T	________MAKERAKTSEDENGTPSKQQHHK	70.802	70.802	AKT(0.5)S(0.5)EDENGTPSK	AKT(0)S(0)EDENGT(-45.44)PS(-63.29)K	3	3	-0.10804	7626.5			12675			11090			5232.3
A0A1U8EDA0	receptor-like protein kinase THESEUS 1	92.24	842	658	S	FGLSKAGPALDQTHVSTAVKGSFGYLDPEYF	59.372	59.372	AGPALDQTHVS(0.936)T(0.063)AVK	AGPALDQT(-39.12)HVS(11.69)T(-11.69)AVK	11	3	-0.036117		11291			11573			11611			6169.4
A0A1U8EDB6	pyruvate, phosphate dikinase 2 isoform X3	105.72	965	545	T	GMHAAAGILTARGGMTSHAAVVARGWGKCCV	61.167	48.527	GGMT(0.831)S(0.169)HAAVVAR	GGMT(6.91)S(-6.91)HAAVVAR	4	3	-0.080465	7387.1	8277.7	14204	9067.7	10870	16510	6545.7	7331.4	11739	3859.7	5368.5	8521.3
A0A1U8EDE9	serine/arginine-rich SC35-like splicing factor SCL28	42.624	365	35	S	RKRYDEPRYRRGGRRSPEPSGLLVRNIALSS	47.09	39.033	RS(0.999)PEPS(0.001)GLLVR	RS(28.71)PEPS(-28.71)GLLVR	2	3	0.059686	1687.5	21697	2925.9	1807.2	26134	2319.5	858.59	12284	1897.1	407.91	7001.4	882.11
A0A1U8EDE9	serine/arginine-rich SC35-like splicing factor SCL28	42.624	365	234	S	HIQKKGRFSMSPRDNSQIAHDVDFAPRRLKS	64.249	64.249	DNS(1)QIAHDVDFAPR	DNS(64.25)QIAHDVDFAPR	3	3	-0.080157	4577.7	5278.4	5999.8	4579.7	5680.6	5535.7	1724.8	3099.6	2492.8	1334.1	2114.5	1435.4
A0A1U8EDG1	uncharacterized protein LOC107844558 isoform X1	88.403	788	553	S	GRPVAPLSRRSYDRRSPVPSYTKSKLKREYA	125.89	107.24	S(1)PVPSYTK	S(65.24)PVPS(-65.24)Y(-83.82)T(-80.57)K	1	2	0.087688	30803	59553	62989	29118	64212	67572	15172	33211	32280	8757.5	20681	18465
A0A1U8EDG1	uncharacterized protein LOC107844558 isoform X1	88.403	788	604	S	PSDKRVSYRDEYSPRSSGYSDFPRGTARSTT	89.266	84.882	S(0.97)S(0.03)GYSDFPR	S(15.1)S(-15.1)GY(-53.5)S(-42.08)DFPR	1	2	-0.066994	13813	16496	11455	14064	18334	13120	8472.6	10421	8448.6	4413.9	5835	4746
A0A1U8EDG1	uncharacterized protein LOC107844558 isoform X1	88.403	788	548	S	AVAPRGRPVAPLSRRSYDRRSPVPSYTKSKL	111.95	111.95	S(0.999)Y(0.002)DRRS(0.999)PVPSYTK	S(28.54)Y(-28.54)DRRS(32.93)PVPS(-44.52)Y(-52.69)T(-52.44)K	1	3	-0.11809	13141	18049	18006	11739	17767	18304	6600.7	10392	8484.1	3531.7	3495.9	3880.1
A0A1U8EDG7	dual specificity protein kinase splB isoform X1	89.749	794	421	S	GAPTSEVRRIRRRSISITPEIGDDIARAVRA	66.335	66.335	S(0.116)IS(0.883)IT(0.001)PEIGDDIAR	S(-8.82)IS(8.82)IT(-32.24)PEIGDDIAR	3	2	0.28483	5598.7			5635.1			2759.2			1165.5
A0A1U8EDI4	phosphatidylinositol/phosphatidylcholine transfer protein SFH9 isoform X1	68.09	590	404	S	QSKQLSDKVPTRRSVSFGSLVQEDYGPKLTA	56.959	56.959	S(0.466)VS(0.466)FGS(0.067)LVQEDYGPK	S(0)VS(0)FGS(-8.41)LVQEDY(-45.9)GPK	3	3	-0.037089
A0A1U8EDI4	phosphatidylinositol/phosphatidylcholine transfer protein SFH9 isoform X1	68.09	590	402	S	IIQSKQLSDKVPTRRSVSFGSLVQEDYGPKL	56.959	56.959	S(0.466)VS(0.466)FGS(0.067)LVQEDYGPK	S(0)VS(0)FGS(-8.41)LVQEDY(-45.9)GPK	1	3	-0.037089
A0A1U8EDL5	uncharacterized protein LOC107845480	35.774	327	44	T	PRFPPPITTAGAAAETPTAGAQRKIGIAVDL	115.87	115.87	FPPPITTAGAAAET(0.965)PT(0.035)AGAQR	FPPPIT(-44.22)T(-36.89)AGAAAET(14.46)PT(-14.46)AGAQR	14	3	0.093349	3567	3944.8	2730.5	3075.1	3894.5	3282.3	1497.5	1633.4	1807.9	901.94	1285.9	1327.2
A0A1U8EDL7	suppressor protein SRP40-like	45.769	419	90	S	HNIHSTKTSNLARRRSFDNKPPLPSSSPKTR	56.407	56.407	S(0.999)FDNKPPLPSSSPK	S(37.35)FDNKPPLPS(-37.99)S(-37.99)S(-37.35)PK	1	3	-0.61639	11025	14378	7782.8	9705.2	11439	7392.9	6275.3	9946.7	6842.5	3368.4	4300.4	2813.7
A0A1U8EDP6	serine/arginine-rich splicing factor SR45 isoform X1	47.47	428	314	S	PSPPPRRHRTPPSRGSPRRIRGSPVRRRSPL	68.257	68.257	HRT(1)PPS(0.028)RGS(0.972)PR	HRT(39.3)PPS(-15.43)RGS(15.43)PR	9	4	-0.081632	3279.4		1688.1	3688.4		2180.7	1565		1331.7	1322.3		866.27
A0A1U8EDP6	serine/arginine-rich splicing factor SR45 isoform X1	47.47	428	308	T	PIRRRSPSPPPRRHRTPPSRGSPRRIRGSPV	68.257	53.995	HRT(1)PPS(0.5)RGS(0.5)PR	HRT(37.57)PPS(0)RGS(0)PR	3	3	-0.236	3279.4		1688.1	3688.4		2180.7	1565		1331.7	1322.3		866.27
A0A1U8EE31	trafficking protein particle complex subunit 13	49.604	444	326	S	NLGEPGRLQTQQILGSPIAHKDIELRAVEVP	57.52	57.52	LQTQQILGS(1)PIAHK	LQT(-36.58)QQILGS(36.58)PIAHK	9	3	0.49163	4612.4			3668.8			2015.2			1305.6
A0A1U8EE49	uncharacterized protein LOC107842333 isoform X1	32.271	290	193	S	SDGLSTTTYRWWGNKSPDRNEDSKLNDDNAK	46.159	46.159	WWGNKS(0.998)PDRNEDS(0.002)K	WWGNKS(26.11)PDRNEDS(-26.11)K	6	4	-0.10289		16335			18783			10345			6571.8
A0A1U8EE53	vesicle-associated protein 1-2-like	25.883	233	143	S	PQPPSPVREGSEEGSSPRASVSENGAEFHNA	160.77	126.34	EGSEEGS(0.01)S(0.99)PR	EGS(-41.63)EEGS(-20.09)S(20.09)PR	8	2	0.021673	6925.8	11046	10337	9298.1	14437	13251	4533.1	6942.9	7433.2	3286.2	4854.2	4180.3
A0A1U8EE53	vesicle-associated protein 1-2-like	25.883	233	147	S	SPVREGSEEGSSPRASVSENGAEFHNASRTY	51.348	51.348	AS(0.5)VS(0.5)ENGAEFHNASR	AS(0)VS(0)ENGAEFHNAS(-51.17)R	2	3	-0.20633	6539.6			7376.4			6273.7			2605.1
A0A1U8EE53	vesicle-associated protein 1-2-like	25.883	233	142	S	PPQPPSPVREGSEEGSSPRASVSENGAEFHN	183.91	71.881	VAYVPPQPPS(0.994)PVREGS(0.897)EEGS(0.575)S(0.534)PR	VAY(-54.44)VPPQPPS(18.61)PVREGS(6.58)EEGS(0.41)S(-0.41)PR	20	4	0.047929	5993			5032.6			2238.2			2152.5
A0A1U8EE53	vesicle-associated protein 1-2-like	25.883	233	138	S	VAYVPPQPPSPVREGSEEGSSPRASVSENGA	183.91	183.91	VAYVPPQPPS(1)PVREGS(1)EEGS(0.515)S(0.485)PR	VAY(-77.54)VPPQPPS(77.54)PVREGS(64.98)EEGS(0.26)S(-0.26)PR	16	3	-0.0029796	17299	16147	17367	18888	20209	18985	8959.1	9391.2	8891.2	6302.9	6515	5845.3
A0A1U8EE53	vesicle-associated protein 1-2-like	25.883	233	132	S	EECKLRVAYVPPQPPSPVREGSEEGSSPRAS	183.91	183.91	VAYVPPQPPS(1)PVREGS(1)EEGS(0.515)S(0.485)PR	VAY(-77.54)VPPQPPS(77.54)PVREGS(64.98)EEGS(0.26)S(-0.26)PR	10	3	-0.0029796	38138	35428	36342	37276	37586	41182	21274	22624	25774	13284	13501	13479
A0A1U8EE53	vesicle-associated protein 1-2-like	25.883	233	149	S	VREGSEEGSSPRASVSENGAEFHNASRTYAE	51.348	51.348	AS(0.5)VS(0.5)ENGAEFHNASR	AS(0)VS(0)ENGAEFHNAS(-51.17)R	4	3	-0.20633	6539.6			7376.4			6273.7			2605.1
A0A1U8EE69	protein CWC15 homolog	26.608	228	122	S	ADADDADVDVKSDDESDDDDDDEDDTEALLA	40.104	40.104	S(0.193)DDES(0.766)DDDDDDEDDT(0.041)EALLAELEQIKK	S(-5.98)DDES(5.98)DDDDDDEDDT(-12.71)EALLAELEQIKK	5	4	0.29031	12897			10304			3942.9			2736.6
A0A1U8EEM1	protein MON2 homolog isoform X1	180.92	1634	190	S	LPAGKYGFGVYISRSSSVTSDVNRNINHLES	99.844	51.211	S(0.08)S(0.557)S(0.359)VT(0.002)S(0.002)DVNR	S(-8.42)S(1.9)S(-1.9)VT(-23.54)S(-25.1)DVNR	2	2	0.11654	7562		6162.9	7308.1		6635.3	4535.2		4732.6	2463.2		2115.7
A0A1U8EEM1	protein MON2 homolog isoform X1	180.92	1634	191	S	PAGKYGFGVYISRSSSVTSDVNRNINHLESL	79.795	79.795	S(0.015)S(0.197)S(0.767)VT(0.015)S(0.005)DVNR	S(-17.06)S(-5.9)S(5.9)VT(-17.06)S(-21.48)DVNR	3	2	0.071822		7137.4			10210			5250.5			3026.5
A0A1U8EEN8	Sodium/hydrogen exchanger	59.443	537	530	S	RPVFGGRGFVPFVPGSPTEPSDH________	136.81	136.81	GFVPFVPGS(0.998)PT(0.002)EPSDH	GFVPFVPGS(27.74)PT(-27.74)EPS(-45.16)DH	9	3	-0.17021	10323	17911	6045.8	9452.2	17752	6571.8	4384.3	6638.5	3634.8	3973.2	5863.5	3078.5
A0A1U8EEN8	Sodium/hydrogen exchanger	59.443	537	462	T	PSPRHLSRMISSEPTTPKSFIVPLLDSTHDS	83.314	57.804	MIS(0.109)S(0.871)EPT(0.143)T(0.877)PK	MIS(-9.1)S(9.1)EPT(-8.49)T(8.49)PK	8	2	0.074733	5782.5	11190	2805.3	5726.4	12653	2743	3329.6	5970	1711.9	2221	4655.3	1335
A0A1U8EEN8	Sodium/hydrogen exchanger	59.443	537	457	S	IRLLLPSPRHLSRMISSEPTTPKSFIVPLLD	71.241	71.241	MIS(0.89)S(0.11)EPT(0.129)T(0.871)PK	MIS(9.1)S(-9.1)EPT(-8.32)T(8.32)PK	3	3	-0.2671		2111.4			2482.8			1304.1			870.11
A0A1U8EEN8	Sodium/hydrogen exchanger	59.443	537	458	S	RLLLPSPRHLSRMISSEPTTPKSFIVPLLDS	83.314	83.314	MIS(0.064)S(0.936)EPT(0.349)T(0.651)PK	MIS(-12.07)S(12.07)EPT(-2.79)T(2.79)PK	4	3	-0.36398	5782.5	9078.9	2805.3	5726.4	10171	2743	3329.6	4665.9	1711.9	2221	3785.2	1335
A0A1U8EEN8	Sodium/hydrogen exchanger	59.443	537	535	S	GRGFVPFVPGSPTEPSDH_____________	106.57	106.57	GFVPFVPGS(0.99)PT(0.01)EPS(1)DH	GFVPFVPGS(20.12)PT(-20.12)EPS(35.19)DH	14	3	-0.039241		2032.5	2192.4		1505.6	1735.5		1107.4	1435.5		1005.1	1390.4
A0A1U8EES6	protein WVD2-like 4	50.301	467	121	S	LSFPARGVSSDVMRKSIDVYPKKSDGKEVKT	80.688	80.688	S(1)IDVYPK	S(47.57)IDVY(-47.57)PK	1	2	0.031951	10445	20946	12367	7109.9	15312	9628.2	2279.7	4058.3	4028.5	1825.1	3351.9	2622.7
A0A1U8EES6	protein WVD2-like 4	50.301	467	354	S	STSTTNSSESGGSSFSPRVVKEQVKSPRALL	57.735	57.735	NSTSTTNSS(0.001)ES(0.005)GGS(0.091)S(0.272)FS(0.632)PR	NS(-55.96)T(-55.96)S(-53.55)T(-49.65)T(-49.74)NS(-36.07)S(-30.78)ES(-21)GGS(-8.42)S(-3.66)FS(3.66)PR	17	3	0.34862			2357.3			2963.4			1698			1367.2
A0A1U8EES7	18.1 kDa class I heat shock protein-like	23.828	203	199	T	TVPKKEIHRNLHHLRTVQIN___________	155.66	97.631	NLHHLRT(1)VQIN	NLHHLRT(97.63)VQIN	7	3	1.1797	3697.5	4699.9	5469.5	4931.1	4199.8	4429.7	2676.6	3103.6	2687.2	2773.7	2408	2000.9
A0A1U8EES7	18.1 kDa class I heat shock protein-like	23.828	203	89	S	EFYLESPRSLIAPAPSFHHAPATMAQIEYKE	145.58	145.58	SLIAPAPS(1)FHHAPATMAQIEYK	S(-38.49)LIAPAPS(38.49)FHHAPAT(-47.46)MAQIEY(-129.07)K	8	4	0.10087	2458.8	3427.1	2613	2084.8	3691.7	2315.9	1033.7	2176.4	1268.8	1509.7	2502.7	1173.9
A0A1U8EEU6	stem-specific protein TSJT1	28.027	254	218	S	FEHPMNKMRAMPRVDSEGVMCGANFKVDMYS	48.823	44.925	VDS(1)EGVMCGANFK	VDS(44.93)EGVMCGANFK	3	3	-0.5965	3734.6	2690.3		2489.3	2510		1195.1	1108.8		868.92	865.23
A0A1U8EF15	nucleolin-like isoform X1	85.975	767	562	S	PKSNLKREYGRREDISPPRSRAIAEYSSRVH	143.4	128.03	REDIS(1)PPR	REDIS(128.03)PPR	5	3	0.17773	14824	5567.7	5586.4	13078	6977.6	6011.5	8113.1	4483.6	3371.6	3901.2	2693.8	2262.7
A0A1U8EF15	nucleolin-like isoform X1	85.975	767	700	S	SRLGRSNLGYGGNRSSIPRQDSHGMYSSRQG	98.507	98.507	SNLGYGGNRS(0.019)S(0.981)IPR	S(-65.69)NLGY(-74.32)GGNRS(-17.08)S(17.08)IPR	11	3	-0.011954	4655.2	4789.5	4558.8	5560.6	5365.7	5053.8	2123.3	2068.4	1819.3	1013.9	1452.7	968.6
A0A1U8EF15	nucleolin-like isoform X1	85.975	767	531	S	RHAVTALPPRGRPMASPPRRLYDRRPPVPSY	100.55	100.55	GRPMAS(1)PPR	GRPMAS(100.55)PPR	6	3	0.14879	5243.7	4137.3	4979.6	4670.3	4226.1	4219.3	3573	3495.7	3894.2	2785.6	2793.9	2767.4
A0A1U8EF52	KH domain-containing protein At3g08620-like	31.266	282	16	S	MSGLYNHNFSPSRTASPQIRTNQDVDSNQYL	98.044	98.044	TAS(1)PQIR	T(-33.33)AS(33.33)PQIR	3	2	-0.40779	11587	9656.8	9845.6	11478	8462.1	9471	5755.9	3542.2	5226.7	2518.3	1823.8	2471
A0A1U8EF55	ethanolamine-phosphate cytidylyltransferase isoform X2	44.642	405	193	S	VGRMLLCVRERTTVDSPSHASLQRQFSHGHS	61.641	61.641	T(0.006)T(0.006)VDS(0.963)PS(0.025)HASLQR	T(-21.96)T(-21.96)VDS(15.92)PS(-15.92)HAS(-46.45)LQR	5	3	0.028562	8787	4272.9	5671.2	8480.4	5247.9	7174.9	5829.6	2636.3	4150.5	3727.8	2081.9	2723.8
A0A1U8EF55	ethanolamine-phosphate cytidylyltransferase isoform X2	44.642	405	204	S	TTVDSPSHASLQRQFSHGHSQKSEDGGAGSE	107.83	76.522	QFS(1)HGHSQK	QFS(45.04)HGHS(-45.04)QK	3	3	0.21356	12422	4515.7	5946.8	14279	5584.8	9886.5	8431.4	4919.3	4905.7	5424.1	4009.9	4334.1
A0A1U8EF81	uncharacterized protein At4g26450-like	79.353	721	7	S	_________MHARNRSPVDGYKSSSIGMGGV	53.967	53.967	NRS(1)PVDGYK	NRS(40.2)PVDGY(-40.2)K	3	3	0.28781	11362	17665		12805	21967		6041.8	10216		4081.8	7017.5
A0A1U8EF81	uncharacterized protein At4g26450-like	79.353	721	344	S	TRSSLANRGLKAGHDSEDEDAHASELPKETE	50.226	43.955	AGHDS(1)EDEDAHASELPK	AGHDS(38.95)EDEDAHAS(-38.95)ELPK	5	4	0.18905	4155.4	2759		4453.9	3457.7		1823.8	2005.3		1246.3	1662.9
A0A1U8EF81	uncharacterized protein At4g26450-like	79.353	721	610	S	SFDGRDVEVIDLENDSEQEDKAFNNPERRAE	95.094	75.55	DVEVIDLENDS(1)EQEDK	DVEVIDLENDS(75.55)EQEDK	11	3	-1.6338e-05	3251.7	2636.4	2414.3	3759.1	3366	2328.9	1317.7	1840.7	1213	868.17	1460.3	913.68
A0A1U8EF81	uncharacterized protein At4g26450-like	79.353	721	246	T	MPSDPKPALGDSVKETSPINTGNDLPLDGEP	81.922	81.922	ET(0.885)S(0.114)PINT(0.001)GNDLPLDGEPEPK	ET(8.89)S(-8.89)PINT(-31.5)GNDLPLDGEPEPK	2	3	0.003893	3265	3566.3	3449.3	3424.7	3372.4	3620.8	1270	1196.4	1433.5	812.7	908.75	926.25
A0A1U8EFA0	Histone H2A	15.408	145	134	S	LLPKKSDKVGKEPSKSPSKATKSPRKA____	48.704	48.704	VGKEPS(0.133)KS(0.867)PS(0.001)K	VGKEPS(-8.15)KS(8.15)PS(-30.9)K	8	4	-0.094415	18097			21890			7328.1			3412
A0A1U8EFB4	PHD finger protein ALFIN-LIKE 1-like	27.215	241	150	S	TERKPIKDNPSADSGSKSRGSSIKRSSDGQA	58.49	58.49	KPIKDNPS(0.999)ADS(0.39)GS(0.611)K	KPIKDNPS(28.06)ADS(-1.96)GS(1.96)K	13	4	-0.25227	7125.5			7123			4301.1			2559
A0A1U8EFB4	PHD finger protein ALFIN-LIKE 1-like	27.215	241	148	S	VVTERKPIKDNPSADSGSKSRGSSIKRSSDG	102.89	102.89	KPIKDNPSADS(0.998)GS(0.002)K	KPIKDNPS(-55.21)ADS(26.52)GS(-26.52)K	11	4	-0.51326	10524	26797	5306.1	12978	30689	5648.2	7382.9	18965	4003.1	4549.4	13145	2792.8
A0A1U8EFB4	PHD finger protein ALFIN-LIKE 1-like	27.215	241	145	S	VFEVVTERKPIKDNPSADSGSKSRGSSIKRS	64.83	64.83	KPIKDNPS(1)ADS(0.992)GS(0.009)K	KPIKDNPS(36.75)ADS(20.74)GS(-20.74)K	8	4	-0.1823	7125.5	11799	5306.1	7123	13841	5648.2	4301.1	8831.7	4003.1	2559	6102	2792.8
A0A1U8EFB9	ISWI chromatin-remodeling complex ATPase CHR11	123.41	1062	43	S	VNDEEDEEELEAVARSADDSEDDDEAAADRV	38.89	38.89	S(1)ADDS(1)EDDDEAAADRVDGDDDDDNEEDAAANEISKR	S(38.89)ADDS(37.62)EDDDEAAADRVDGDDDDDNEEDAAANEIS(-37.62)KR	1	4	0.046069	3544.5			5838.1			2899.5			1735.3
A0A1U8EFB9	ISWI chromatin-remodeling complex ATPase CHR11	123.41	1062	47	S	EDEEELEAVARSADDSEDDDEAAADRVDGDD	160.31	160.31	SADDS(1)EDDDEAAADRVDGDDDDDNEEDAAANEISKR	S(-39.45)ADDS(39.45)EDDDEAAADRVDGDDDDDNEEDAAANEIS(-151.78)KR	5	4	-0.016877	6986.3	8788.5	2566.9	11207	14133	3141	6189.5	8753.8	1659.2	3271.9	4788	1099.2
A0A1U8EFC2	LOW QUALITY PROTEIN: guanylate-binding protein 4-like	119.32	1057	13	S	___MRRLFVRGSAGDSPPQQSPSPSPPQSSV	209.25	209.25	GS(0.002)AGDS(0.998)PPQQSPSPSPPQSSVPSSVNIAAGPARPIR	GS(-26.65)AGDS(26.65)PPQQS(-59.83)PS(-109.4)PS(-138.41)PPQS(-175.41)S(-180.81)VPS(-192.72)S(-192.72)VNIAAGPARPIR	6	4	0.21502	12399	10186	11759	17509	13619	15971	18220	11186	11801	4740.3	4611.3	4076.9
A0A1U8EFE0	heterogeneous nuclear ribonucleoprotein Q	52.335	477	59	S	EQSYDSGSGDSGREQSPEADMGDVPEPVADE	48.694	43.831	EQS(1)PEADMGDVPEPVADEEKPSNSLTEEGKK	EQS(43.16)PEADMGDVPEPVADEEKPS(-43.16)NS(-43.16)LT(-43.16)EEGKK	3	5	-1.1454	2459.8	2602.5	6730.5	2819.1	3639.4	5649.1	1241.8	1793.2	2231.3	739.5	1041	1688.8
A0A1U8EFE0	heterogeneous nuclear ribonucleoprotein Q	52.335	477	112	S	PHGSEVFIGGIPRDVSEEDLRDLCEPLGEIH	65.627	65.627	DVS(1)EEDLR	DVS(65.63)EEDLR	3	2	0.22596		24608	16792		39243	22039		31025	25709		19971	13550
A0A1U8EFF4	high mobility group B protein 1 isoform X1	21.862	192	128	S	EYGKLMNAYNKKQPESSDDEGEEEEDEEEEE	327.53	103.21	QPES(1)S(1)DDEGEEEEDEEEEEK	QPES(103.21)S(103.21)DDEGEEEEDEEEEEK	4	3	0.62353	10308	11432	7204.1	18906	29414	20409	17064	21762	22935	6003.3	9213.3	8796.4
A0A1U8EFF4	high mobility group B protein 1 isoform X1	21.862	192	129	S	YGKLMNAYNKKQPESSDDEGEEEEDEEEEEK	327.53	103.21	QPES(1)S(1)DDEGEEEEDEEEEEK	QPES(103.21)S(103.21)DDEGEEEEDEEEEEK	5	3	0.62353	6139.1	8707.3	9128.6	11971	25218	23182	12780	18789	24783	4035.6	7779.5	9760.9
A0A1U8EFF9	protein MEI2-like 2	92.392	847	453	S	GKDHARIGHLNQVTTSPKSVQGVGYQHSFSV	108.58	108.58	IGHLNQVTT(0.058)S(0.942)PK	IGHLNQVT(-33.59)T(-12.12)S(12.12)PK	10	3	-0.46577	8275	10393	8223.5	8070.5	9408.3	8301.5	2850.5	2958.8	2596.9	1857.7	2090	1643.9
A0A1U8EFF9	protein MEI2-like 2	92.392	847	71	S	AKLNFNESDGQSIDDSSPSLSKLQLEDKIKD	79.445	79.445	LNFNESDGQSIDDS(0.556)S(0.421)PS(0.021)LS(0.001)K	LNFNES(-49.42)DGQS(-37.73)IDDS(1.21)S(-1.21)PS(-14.23)LS(-26.66)K	14	3	0.22274	3547.5	3133.4		4369	2963.4		1668.3	1216.4		917.42	1051.9
A0A1U8EFF9	protein MEI2-like 2	92.392	847	502	S	ASGTGTLTGPQFLWGSPPIHSERTESPIWPT	106.51	106.51	ASGTGTLTGPQFLWGS(1)PPIHSER	AS(-85.75)GT(-86.01)GT(-86.01)LT(-77.5)GPQFLWGS(33.4)PPIHS(-33.4)ER	16	3	0.93944	2409.3	2423.4	2263.1	1995.5	2427.8	1841.4	730.43	993.66	835.83	431.96	686.3	514.26
A0A1U8EFF9	protein MEI2-like 2	92.392	847	72	S	KLNFNESDGQSIDDSSPSLSKLQLEDKIKDP	101.5	101.5	LNFNESDGQSIDDS(0.417)S(0.56)PS(0.022)LS(0.001)K	LNFNES(-64.6)DGQS(-43.51)IDDS(-1.29)S(1.29)PS(-13.99)LS(-27.51)K	15	3	-0.26949			2381.6			2670.5			996.04			661.28
A0A1U8EFI5	serine/arginine repetitive matrix protein 1	105.07	894	217	S	RIRNRVSKSPRSIDHSPSPRRSRSISKSFSS	99.161	78.814	S(1)IDHS(1)PS(1)PR	S(78.81)IDHS(78.81)PS(78.81)PR	5	2	-0.086378	5171.8	5314.2	5002.1	6889.8	6821.8	6104.8	3900.7	3907.3	6402.9	1703	2632.9	3666.4
A0A1U8EFI5	serine/arginine repetitive matrix protein 1	105.07	894	419	S	TSLGYHQSPLSPRRSSPFLAKRKSSISVRKR	115.78	115.78	RS(0.065)S(0.935)PFLAK	RS(-11.56)S(11.56)PFLAK	3	3	-0.085594	12448	10566	9719	12667	12191	10299	2290.7	2112.8	1786.9	1421.6	1584.7	1074.7
A0A1U8EFI5	serine/arginine repetitive matrix protein 1	105.07	894	213	S	RNGSRIRNRVSKSPRSIDHSPSPRRSRSISK	99.161	78.814	S(1)IDHS(1)PS(1)PR	S(78.81)IDHS(78.81)PS(78.81)PR	1	2	-0.086378	5171.8	5314.2	5002.1	6889.8	6821.8	6104.8	3900.7	3907.3	6402.9	1703	2632.9	3666.4
A0A1U8EFI5	serine/arginine repetitive matrix protein 1	105.07	894	539	S	KDSREKELLLPQLSWSPSVPEPPHRSRSDSE	124.39	124.39	ELLLPQLS(1)WS(1)PSVPEPPHR	ELLLPQLS(59.85)WS(33.56)PS(-33.56)VPEPPHR	10	3	0.24774	18177	6045.2	5140.1	16486	6295	3892.7	5944.2	2779.1	1885.2	4223.1	2153	1492.5
A0A1U8EFI5	serine/arginine repetitive matrix protein 1	105.07	894	180	T	DYGSNSREKNAEREPTPKHQVLVRLMDDLDP	69.864	54.343	NAEREPT(1)PK	NAEREPT(54.34)PK	7	3	0.11673	7404.4	21518	10259	7975.5	24581	12870	4176.4	12378	7032.2	2454.2	8322.9	3780.6
A0A1U8EFI5	serine/arginine repetitive matrix protein 1	105.07	894	686	S	LTGRMEHTKELDQQKSPSAHRHSPSIKRLKE	78.932	78.932	ELDQQKS(0.994)PS(0.006)AHR	ELDQQKS(22.33)PS(-22.33)AHR	7	4	-0.27503	2685.7		3082.4	3559.7		3576.2	2497.4		2318.8	1236.7		1322.4
A0A1U8EFI5	serine/arginine repetitive matrix protein 1	105.07	894	10	S	______MSGGFFRGTSAEQDTRFSNKQAKLL	60.49	60.49	GT(0.12)S(0.88)AEQDTR	GT(-8.65)S(8.65)AEQDT(-46.72)R	3	2	0.37203		2252.8			3828.9			2133.3			1355.5
A0A1U8EFI5	serine/arginine repetitive matrix protein 1	105.07	894	396	T	PIRCQSPLRHRAPSPTRHRSPSLTSLGYHQS	76.143	76.143	HRAPS(0.5)PT(0.5)R	HRAPS(0)PT(0)R	7	3	0.14307			6283.3			8601.6			5955.1			3314
A0A1U8EFI5	serine/arginine repetitive matrix protein 1	105.07	894	487	S	PVRSHRGRIRGRDKYSPVQHASPVKTEAHKG	58.812	45.395	GRDKY(0.007)S(0.994)PVQHAS(1)PVK	GRDKY(-21.95)S(21.95)PVQHAS(36.9)PVK	6	4	0.49535		14420	6430.9		15437	6529.5		10125	2028.2		7118.8	1074.6
A0A1U8EFI5	serine/arginine repetitive matrix protein 1	105.07	894	537	S	DRKDSREKELLLPQLSWSPSVPEPPHRSRSD	124.39	124.39	ELLLPQLS(1)WS(1)PSVPEPPHR	ELLLPQLS(59.85)WS(33.56)PS(-33.56)VPEPPHR	8	3	0.24774	15880	4158.4	4255.3	14759	4507.2	3224.1	5185.8	2278.5	1557.9	3735	1719.2	1293.1
A0A1U8EFI5	serine/arginine repetitive matrix protein 1	105.07	894	219	S	RNRVSKSPRSIDHSPSPRRSRSISKSFSSSR	99.161	78.814	S(1)IDHS(1)PS(1)PR	S(78.81)IDHS(78.81)PS(78.81)PR	7	2	-0.086378	5171.8	5314.2	5002.1	6889.8	6821.8	6104.8	3900.7	3907.3	6402.9	1703	2632.9	3666.4
A0A1U8EFI5	serine/arginine repetitive matrix protein 1	105.07	894	394	S	KSPIRCQSPLRHRAPSPTRHRSPSLTSLGYH	76.143	76.143	HRAPS(0.5)PT(0.5)R	HRAPS(0)PT(0)R	5	3	0.14307			6283.3			8601.6			5955.1			3314
A0A1U8EFI5	serine/arginine repetitive matrix protein 1	105.07	894	497	T	GRDKYSPVQHASPVKTEAHKGSRSLERRRPI	58.812	58.812	DKY(0.01)S(0.99)PVQHAS(0.107)PVKT(0.893)EAHK	DKY(-22.13)S(22.13)PVQHAS(-9.37)PVKT(9.37)EAHK	14	5	-0.062331			6430.9			6529.5			2028.2			1074.6
A0A1U8EFI5	serine/arginine repetitive matrix protein 1	105.07	894	493	S	GRIRGRDKYSPVQHASPVKTEAHKGSRSLER	58.722	45.395	GRDKY(0.007)S(0.994)PVQHAS(1)PVK	GRDKY(-21.95)S(21.95)PVQHAS(36.9)PVK	12	4	0.49535		14420			15437			10125			7118.8
A0A1U8EFP0	uncharacterized protein LOC107846016	17.082	150	73	S	RKSTKKEGKKVINATSLPVNVPDWRKILGDD	89.468	89.468	VINAT(0.033)S(0.967)LPVNVPDWR	VINAT(-14.74)S(14.74)LPVNVPDWR	6	3	1.2586	3345.7	2955	2855.1	3095.6	3126.2	2783.9	1029.3	997.22	1267.4	650.2	836.53	810.98
A0A1U8EFV4	Protein yippee-like	16.58	147	144	T	SSYSIIQDAQLGGSDTDEP____________	166.25	166.25	ILSPDGSSYSIIQDAQLGGS(0.5)DT(0.5)DEP	ILS(-130.7)PDGS(-112.99)S(-106.12)Y(-118.86)S(-91.03)IIQDAQLGGS(0)DT(0)DEP	22	3	-0.2652			1391.4			1133.9			784.51			439.27
A0A1U8EFV4	Protein yippee-like	16.58	147	142	S	DGSSYSIIQDAQLGGSDTDEP__________	166.25	166.25	ILSPDGSSYSIIQDAQLGGS(0.5)DT(0.5)DEP	ILS(-130.7)PDGS(-112.99)S(-106.12)Y(-118.86)S(-91.03)IIQDAQLGGS(0)DT(0)DEP	20	3	-0.2652			1391.4			1133.9			784.51			439.27
A0A1U8EFW1	LOW QUALITY PROTEIN: histone acetyltransferase GCN5	61.434	547	70	S	TRDGALTSNDDLESISARGGDADSDSEDDSE	72.145	72.145	DGALTSNDDLES(0.058)IS(0.942)AR	DGALT(-64.31)S(-64.39)NDDLES(-12.11)IS(12.11)AR	14	3	0.37113			7027.5			5433.3			3618.9			2175.2
A0A1U8EFW1	LOW QUALITY PROTEIN: histone acetyltransferase GCN5	61.434	547	128	S	AMVPSGRNTKLKRDNSVKIESSEVVKEGGTG	130.56	130.56	DNS(1)VKIESSEVVK	DNS(78.3)VKIES(-78.3)S(-86.26)EVVK	3	3	0.044831	16644	20535	13821	16508	20611	13997	5705.4	9266.3	6536.4	3511.8	5655.6	4176.3
A0A1U8EFZ0	LOW QUALITY PROTEIN: CCR4-NOT transcription complex subunit 1	266.62	2419	1819	S	QNLVDSLAKIAARPGSPESLQQLVEIAKNPA	122.04	116.24	IAARPGS(1)PESLQQLVEIAK	IAARPGS(33.2)PES(-33.2)LQQLVEIAK	7	3	0.062942	5378.7	4647.2	5248.8	4664.3	5203.4	4208.5	1822.5	1718.3	1220.3	738.03	717.57	756.07
A0A1U8EG19	phosphatidylinositol 4-phosphate 5-kinase 9-like	91.77	812	21	T	VIADTVERTITLSDRTKSLDSSLIHDNDITK	92.993	92.993	T(0.49)KS(0.49)LDS(0.01)S(0.01)LIHDNDITK	T(0)KS(0)LDS(-16.84)S(-16.84)LIHDNDIT(-76.85)K	1	4	-0.10872
A0A1U8EG19	phosphatidylinositol 4-phosphate 5-kinase 9-like	91.77	812	27	S	ERTITLSDRTKSLDSSLIHDNDITKLINGEV	47.499	46.964	S(0.333)LDS(0.333)S(0.333)LIHDNDITK	S(0)LDS(0)S(0)LIHDNDIT(-44.6)K	5	3	-0.33842
A0A1U8EG19	phosphatidylinositol 4-phosphate 5-kinase 9-like	91.77	812	26	S	VERTITLSDRTKSLDSSLIHDNDITKLINGE	47.499	46.964	S(0.333)LDS(0.333)S(0.333)LIHDNDITK	S(0)LDS(0)S(0)LIHDNDIT(-44.6)K	4	3	-0.33842
A0A1U8EG19	phosphatidylinositol 4-phosphate 5-kinase 9-like	91.77	812	23	S	ADTVERTITLSDRTKSLDSSLIHDNDITKLI	92.993	46.408	S(0.755)LDS(0.123)S(0.123)LIHDNDITK	S(7.9)LDS(-7.9)S(-7.9)LIHDNDIT(-44.05)K	1	3	-0.19334		1707.5			1717.7			1070.4			522.93
A0A1U8EGA1	aldo-keto reductase family 4 member C9-like	35.226	314	294	S	AKFSEIPQARLLRGTSFVHEKYGQYRTLEEL	66.19	66.19	GT(0.115)S(0.885)FVHEK	GT(-8.84)S(8.84)FVHEK	3	3	-0.012553			6402.5			7005.4			3303.4			1985.3
A0A1U8EGB0	digalactosyldiacylglycerol synthase 1, chloroplastic-like isoform X1	87.465	773	81	S	IEKLRPKLSEIRRVYSSPDFKWAPKGKGKLR	67.726	67.726	VYS(0.982)S(0.018)PDFK	VY(-37.47)S(17.37)S(-17.37)PDFK	3	2	0.30739	17587	9179	5295.4	18289	9688.2	5993	11312	6354.6	3750.9	7786.7	3721.6	2857
A0A1U8EGJ6	protein MODIFIER OF SNC1 11	20.523	191	35	S	PDPKSNSAVTEPPKKSPPSDGGAKEQAKLDP	53.475	47.018	S(0.004)NS(0.003)AVT(0.004)EPPKKS(0.788)PPS(0.201)DGGAK	S(-23.11)NS(-23.58)AVT(-22.95)EPPKKS(5.93)PPS(-5.93)DGGAK	12	4	0.055408	13389	12424	7528.1	11263	11695	7541.1	7855.8	5359.4	3708.3	3800.8	4056.2	1992.9
A0A1U8EGJ6	protein MODIFIER OF SNC1 11	20.523	191	19	S	TAAQVPGNPIKNLVQSPDPKSNSAVTEPPKK	117.09	99.752	NLVQS(1)PDPK	NLVQS(99.75)PDPK	5	3	0.11056	24413	4249.1	4076.8	23030	3873.6	3781.1	9037.4	1398.9	1467.9	5987.9	1062.3	1003.8
A0A1U8EGK6	sorting nexin 1	46.756	407	22	T	ERSGSGTIQSPRSPSTQSPQGPYLSVSVTDP	36.253	36.253	S(0.304)PS(0.304)T(0.304)QS(0.082)PQGPY(0.002)LS(0.002)VS(0.001)VTDPAK	S(0)PS(0)T(0)QS(-5.67)PQGPY(-21.48)LS(-21.25)VS(-24.63)VT(-29)DPAK	4	3	0.15942
A0A1U8EGK6	sorting nexin 1	46.756	407	11	S	_____MNTTTMERSGSGTIQSPRSPSTQSPQ	130.61	130.61	S(0.019)GS(0.972)GT(0.009)IQS(1)PR	S(-17.09)GS(17.09)GT(-20.1)IQS(71.32)PR	3	2	0.013461	15594	12859	14383	18036	17609	17509	8213	8369.9	9085.6	5407	6650.7	6708.8
A0A1U8EGK6	sorting nexin 1	46.756	407	16	S	MNTTTMERSGSGTIQSPRSPSTQSPQGPYLS	130.61	130.61	S(0.019)GS(0.972)GT(0.009)IQS(1)PR	S(-17.09)GS(17.09)GT(-20.1)IQS(71.32)PR	8	2	0.013461	6015.2	7825.1	7488.6	6837.8	10288	9172.3	2753.6	4913.1	4717.2	1950.9	4240.5	3946.2
A0A1U8EGK6	sorting nexin 1	46.756	407	19	S	TTMERSGSGTIQSPRSPSTQSPQGPYLSVSV	44.369	44.369	S(0.434)GS(0.467)GT(0.485)IQS(0.486)PRS(0.522)PS(0.197)T(0.19)QS(0.175)PQGPY(0.027)LS(0.011)VS(0.004)VT(0.001)DPAK	S(-1.07)GS(-0.54)GT(0.54)IQS(0.54)PRS(5.25)PS(-6.24)T(-6.48)QS(-6.96)PQGPY(-19.96)LS(-24.86)VS(-29.54)VT(-37.36)DPAK	11	4	0.04463			1085.6			1089.2			546.21			409.52
A0A1U8EGK6	sorting nexin 1	46.756	407	13	T	___MNTTTMERSGSGTIQSPRSPSTQSPQGP	63.97	63.97	S(0.465)GS(0.535)GT(0.545)IQS(0.442)PRS(0.006)PS(0.002)T(0.002)QS(0.002)PQGPYLSVSVTDPAK	S(-0.69)GS(0.69)GT(1.03)IQS(-1.03)PRS(-20.93)PS(-27.03)T(-27.27)QS(-27.73)PQGPY(-45.01)LS(-44.83)VS(-49.45)VT(-53.34)DPAK	5	4	0.35659	3078.1			2667.7			914.24			857.8
A0A1U8EGR2	vesicle-associated protein 1-3	26.353	240	138	S	VVYVPANPPSPVPEGSEEGGSPRASLTEDDS	150	150	VVYVPANPPS(1)PVPEGS(1)EEGGS(1)PR	VVY(-79.71)VPANPPS(79.71)PVPEGS(116.59)EEGGS(124.5)PR	16	3	0.14685	6575.1	8394.9	9445.4	6324	8273.5	11018	2896.1	4990.6	5636.9	1843.8	3397.4	4380.4
A0A1U8EGR2	vesicle-associated protein 1-3	26.353	240	143	S	ANPPSPVPEGSEEGGSPRASLTEDDSKNSSL	150	150	VVYVPANPPS(1)PVPEGS(1)EEGGS(1)PR	VVY(-79.71)VPANPPS(79.71)PVPEGS(116.59)EEGGS(124.5)PR	21	3	0.14685	6327.3	6510	3919.9	6212.2	6944.7	4444.3	3565.9	3062.8	2002.6	2201.7	2336.3	1794.8
A0A1U8EGR2	vesicle-associated protein 1-3	26.353	240	132	S	DEFKLRVVYVPANPPSPVPEGSEEGGSPRAS	150	150	VVYVPANPPS(1)PVPEGS(1)EEGGS(1)PR	VVY(-79.71)VPANPPS(79.71)PVPEGS(116.59)EEGGS(124.5)PR	10	3	0.14685	8136.7	7713.5	8018.5	8931.3	8262.3	9494.1	4216	4032.8	4181.8	2771	3128.2	3309.9
A0A1U8EGS6	Golgi SNAP receptor complex member 1	27.057	243	47	S	KLGARVTQGGYAEAGSPTLGSSRSWKSTEME	136.57	104.53	VTQGGYAEAGS(0.997)PT(0.002)LGSSR	VT(-72.44)QGGY(-66.53)AEAGS(26.32)PT(-26.32)LGS(-39.57)S(-38.62)R	11	2	-0.13371	11160	9482.5	1722	12055	11408	2420.4	6767.7	6141.1	737.32	3683.2	2866.4	820.72
A0A1U8EH89	elongation factor 1-delta 1-like	24.986	231	117	T	VEDDDDDDVDLFGEETEEEKKAAEERAAALK	168.57	168.57	APAVEDDDDDDVDLFGEET(1)EEEKK	APAVEDDDDDDVDLFGEET(168.57)EEEKK	19	4	-0.11687	6110.6	5431.4	2621.4	5420.2	5519.3	3260.6	2644.9	2210.7	1482.8	1274.9	1734.6	502.6
A0A1U8EH89	elongation factor 1-delta 1-like	24.986	231	82	S	ISGVSGEGAGVTVEGSAPISEAVATPPAAES	61.89	61.89	ISGVSGEGAGVT(0.06)VEGS(0.313)APIS(0.313)EAVAT(0.313)PPAAESK	IS(-47.95)GVS(-43.45)GEGAGVT(-7.21)VEGS(0)APIS(0)EAVAT(0)PPAAES(-31.79)K	16	4	0.5254
A0A1U8EH89	elongation factor 1-delta 1-like	24.986	231	91	T	GVTVEGSAPISEAVATPPAAESKAPAVEDDD	108.75	93.972	ISGVSGEGAGVT(0.001)VEGS(0.022)APIS(0.02)EAVAT(0.957)PPAAESK	IS(-76.24)GVS(-71.64)GEGAGVT(-29.3)VEGS(-16.45)APIS(-16.91)EAVAT(16.45)PPAAES(-36.46)K	25	4	0.34968	1087.9	10240	2227.3	1323.4	9871.2	2046.4	756.07	4284.9	1051.6	370.51	2659.8	375.97
A0A1U8EH89	elongation factor 1-delta 1-like	24.986	231	86	S	SGEGAGVTVEGSAPISEAVATPPAAESKAPA	61.89	61.89	ISGVSGEGAGVT(0.06)VEGS(0.313)APIS(0.313)EAVAT(0.313)PPAAESK	IS(-47.95)GVS(-43.45)GEGAGVT(-7.21)VEGS(0)APIS(0)EAVAT(0)PPAAES(-31.79)K	20	4	0.5254
A0A1U8EHD5	calcium-binding protein CAST-like	22.555	200	35	S	KLKPSSSSSFRLRSPSLNSIRLRRIFDVFDR	53.567	51.726	LRS(0.01)PS(0.972)LNS(0.018)IR	LRS(-20.05)PS(17.34)LNS(-17.34)IR	5	3	-0.54964	2727.5	3063.2	13145	3353.3	3260	13231	1308	872.74	4869.9	792.59	898.95	4977.4
A0A1U8EHK8	uncharacterized protein LOC107845877 isoform X1	72.75	648	590	S	LCTREANHIKKVAPASPGDAPHAAARTSVDQ	99.569	99.569	VAPAS(1)PGDAPHAAAR	VAPAS(99.57)PGDAPHAAAR	5	3	-0.19239	13647	6403.2		15178	7906.5		14068	4389.8		7747.7	3910.6
A0A1U8EI31	uncharacterized protein LOC107843242	29.982	275	148	S	RLFPAKRSESALKSSSVNEPSSPKVSCMGRV	56.872	56.872	S(0.268)S(0.328)S(0.404)VNEPS(0.361)S(0.639)PK	S(-1.77)S(-0.9)S(0.9)VNEPS(-2.47)S(2.47)PK	3	3	0.43174
A0A1U8EI31	uncharacterized protein LOC107843242	29.982	275	153	S	KRSESALKSSSVNEPSSPKVSCMGRVRSKRR	58.487	58.487	SSSVNEPS(0.577)S(0.423)PK	S(-49.76)S(-49.76)S(-49.97)VNEPS(1.35)S(-1.35)PK	8	3	-0.14045			5913.1			7435.1			4972.7			5205
A0A1U8EI31	uncharacterized protein LOC107843242	29.982	275	154	S	RSESALKSSSVNEPSSPKVSCMGRVRSKRRS	56.872	51.546	SSSVNEPS(0.163)S(0.836)PK	S(-42.82)S(-42.82)S(-43.03)VNEPS(-7.09)S(7.09)PK	9	3	0.1476	4306.4	10884		4729.2	13028		2950.1	9091.9		2229	7308.5
A0A1U8EI76	uncharacterized protein LOC107843269	27.634	247	218	S	EIVARGSSRSPKTTFSVLEGVGRTLKGRDLR	135.37	135.37	T(0.003)T(0.001)FS(0.996)VLEGVGR	T(-24.86)T(-32.16)FS(24.86)VLEGVGR	4	2	-0.071706	12286	11330	10304	11891	9820.2	9005.6	1921.9	2920.7	2210.9	2108.9	2624.3	2350.5
A0A1U8EI85	chromatin structure-remodeling complex protein SYD-like	265.13	2443	1834	S	QGPDMKDSDISEVALSPKSQSSFLVGTSQSE	91.812	85.837	DSDISEVALS(1)PK	DS(-73.55)DIS(-67.82)EVALS(67.82)PK	10	3	0.44507	3893.2	3499.4	3990.6	3971.6	3944.8	4045.7	3216.7	3370.2	3231	1918.3	1811.4	1934.3
A0A1U8EIA1	33 kDa ribonucleoprotein, chloroplastic-like	48.013	441	430	S	PVSSPPVFETSPGNDSEDDDILSSISS____	89.365	89.365	APVSSPPVFET(0.001)S(0.015)PGNDS(0.82)EDDDILS(0.13)S(0.019)IS(0.007)S(0.007)	APVS(-67.54)S(-62.04)PPVFET(-29.39)S(-17.33)PGNDS(7.99)EDDDILS(-7.99)S(-16.33)IS(-20.85)S(-20.43)	17	3	-0.42578	2677.5			2363.6			803.59			453.25
A0A1U8EIB4	splicing factor 3B subunit 1	141.88	1264	218	T	WDMPDSTPGIGRWDATPTPGRVGDATPSVKK	59.282	59.282	WDAT(1)PT(1)PGRVGDAT(0.969)PS(0.031)VKK	WDAT(53.83)PT(43.99)PGRVGDAT(15.02)PS(-15.02)VKK	4	4	-0.22782	3991.5	5083.4	3096	4271.9	429.68	3065.1	1974.6	2313.4	1221.9	874.04	1626.9	1082.5
A0A1U8EIB4	splicing factor 3B subunit 1	141.88	1264	385	T	GYKILDPPASYVPIRTPARKLLATPTPMGTP	139.17	131.18	ILDPPASYVPIRT(1)PARK	ILDPPAS(-66.98)Y(-72.51)VPIRT(66.98)PARK	13	4	-0.08394	7081.7	2161.8	2704.6	6963.3	2218.6	2314.4	3179.8	925.04	1280.3	2331.8	740.45	1199.5
A0A1U8EIB4	splicing factor 3B subunit 1	141.88	1264	220	T	MPDSTPGIGRWDATPTPGRVGDATPSVKKNR	59.282	59.282	WDAT(1)PT(1)PGRVGDAT(0.969)PS(0.031)VKK	WDAT(53.83)PT(43.99)PGRVGDAT(15.02)PS(-15.02)VKK	6	4	-0.22782	3991.5	5083.4	3096	4271.9	429.68	3065.1	1974.6	2313.4	1221.9	874.04	1626.9	1082.5
A0A1U8EIB4	splicing factor 3B subunit 1	141.88	1264	112	S	DREDDYRRRRLNRVISPERNDPFLDKTPGPE	49.793	42.659	VIS(1)PERNDPFLDKT(1)PGPEVR	VIS(42.66)PERNDPFLDKT(42.66)PGPEVR	3	4	0.091922	7532.1	3089.9		6588.1	3028.2		2831.9	1214.6		1322.5	912.66
A0A1U8EIB4	splicing factor 3B subunit 1	141.88	1264	123	T	NRVISPERNDPFLDKTPGPEVRTYADVMREE	49.793	42.659	VIS(1)PERNDPFLDKT(1)PGPEVR	VIS(42.66)PERNDPFLDKT(42.66)PGPEVR	14	4	0.091922	3446	3089.9		3182.3	3028.2		1561.7	1214.6		953.53	912.66
A0A1U8EIB4	splicing factor 3B subunit 1	141.88	1264	280	T	MSWDATPKLAGLATPTPKRQRSRWDETPATM	91.914	91.914	LAGLAT(1)PT(1)PK	LAGLAT(91.91)PT(91.91)PK	8	3	-0.16284		1648.2			2165.9			966.89			661.54
A0A1U8EIB4	splicing factor 3B subunit 1	141.88	1264	278	T	AGMSWDATPKLAGLATPTPKRQRSRWDETPA	91.914	91.914	LAGLAT(1)PT(1)PK	LAGLAT(91.91)PT(91.91)PK	6	3	-0.16284	1253.9	1648.2		1085.9	2165.9		459.58	966.89		287.24	661.54
A0A1U8EIB4	splicing factor 3B subunit 1	141.88	1264	228	T	GRWDATPTPGRVGDATPSVKKNRWDETPTPG	59.282	59.282	WDAT(1)PT(1)PGRVGDAT(0.969)PS(0.031)VKK	WDAT(53.83)PT(43.99)PGRVGDAT(15.02)PS(-15.02)VKK	14	4	-0.22782	3991.5	5083.4	3096	4271.9	429.68	3065.1	1974.6	2313.4	1221.9	874.04	1626.9	1082.5
A0A1U8EIC5	transcription elongation factor SPT6 isoform X1	186.51	1641	1571	S	SSKEGEGGGWGEVQNSPARDSWGGSGGGGSG	130.46	118.37	EGEGGGWGEVQNS(1)PAR	EGEGGGWGEVQNS(118.37)PAR	13	3	-0.29518	2459.8	2246.5	2458.5	3483.8	2458.4	3001.6	2474.5	1474.4	2213.8	1376.9	583.86	918.1
A0A1U8EIC5	transcription elongation factor SPT6 isoform X1	186.51	1641	71	S	VDDVEEEEDEEDEADSDDERQKKKKRKKRES	139.19	139.19	DGFIVDDVEEEEDEEDEADS(1)DDER	DGFIVDDVEEEEDEEDEADS(139.19)DDER	20	3	-0.14605	1926	1578.3	1777.8	2048.3	2457.5	2096.2	982.05	1059	927.71	752.49	787.96	823.05
A0A1U8EID6	serine/threonine-protein kinase prpf4B-like	116.43	1003	850	Y	DFGNAMFAGKNEITPYLVSRFYRAPEIILGL	88.338	88.338	NEIT(0.007)PY(0.993)LVSR	NEIT(-21.26)PY(21.26)LVS(-48.55)R	6	2	-0.030044	18101	24109		17835	23789		8569	8210		4319.2	5113.7
A0A1U8EID6	serine/threonine-protein kinase prpf4B-like	116.43	1003	382	S	DKERGRESDKERGRESDRERERKRDRERERD	72.2	72.2	GRES(1)DRER	GRES(72.2)DRER	4	3	1.0046		1743.7			3486.7			1745.3			1513.9
A0A1U8EID6	serine/threonine-protein kinase prpf4B-like	116.43	1003	3	S	_____________MASDSNEPSRRKHHRSPP	91.914	91.914	AS(1)DSNEPSRR	AS(38.66)DS(-38.66)NEPS(-71.07)RR	2	3	0.32584	850.54	2189.4	1854.3	1165.1	3128.6	3464.8	1001.8	2299.5	2124.2	760.3	1581.4	1392.7
A0A1U8EIR5	LOW QUALITY PROTEIN: protein-tyrosine-phosphatase MKP1-like	95.009	863	487	S	DTSKELSPALPSSPSSPRGRSPDSFSSYATS	58.98	58.98	ELSPALPS(0.005)S(0.03)PS(0.483)S(0.483)PR	ELS(-52.54)PALPS(-20.18)S(-12.09)PS(0)S(0)PR	12	3	0.23325
A0A1U8EIR5	LOW QUALITY PROTEIN: protein-tyrosine-phosphatase MKP1-like	95.009	863	676	S	SNDDSAQISVKLVRTSSFSLPNSVDNTIKCV	123.36	123.36	T(0.358)S(0.358)S(0.28)FS(0.005)LPNSVDNTIK	T(0)S(0)S(-1.06)FS(-18.92)LPNS(-93.23)VDNT(-116.94)IK	2	3	0.051549
A0A1U8EIR5	LOW QUALITY PROTEIN: protein-tyrosine-phosphatase MKP1-like	95.009	863	675	T	RSNDDSAQISVKLVRTSSFSLPNSVDNTIKC	123.36	123.36	T(0.358)S(0.358)S(0.28)FS(0.005)LPNSVDNTIK	T(0)S(0)S(-1.06)FS(-18.92)LPNS(-93.23)VDNT(-116.94)IK	1	3	0.051549
A0A1U8EIR5	LOW QUALITY PROTEIN: protein-tyrosine-phosphatase MKP1-like	95.009	863	677	S	NDDSAQISVKLVRTSSFSLPNSVDNTIKCVE	111.22	111.22	T(0.169)S(0.169)S(0.646)FS(0.016)LPNSVDNTIK	T(-5.83)S(-5.83)S(5.83)FS(-16.02)LPNS(-70.94)VDNT(-99.03)IK	3	3	0.3393			3104.3			3009.6			1880.3			821.65
A0A1U8EIR5	LOW QUALITY PROTEIN: protein-tyrosine-phosphatase MKP1-like	95.009	863	486	S	IDTSKELSPALPSSPSSPRGRSPDSFSSYAT	58.98	58.98	ELSPALPS(0.005)S(0.03)PS(0.483)S(0.483)PR	ELS(-52.54)PALPS(-20.18)S(-12.09)PS(0)S(0)PR	11	3	0.23325
A0A1U8EIT4	phosphatidylinositol 4-kinase gamma 7-like isoform X1	71.302	640	581	S	KPENAYLANSSSGHRSANEQLPVSSSFVKVA	84.829	84.829	S(1)ANEQLPVSSSFVK	S(60.27)ANEQLPVS(-60.27)S(-66.01)S(-70.75)FVK	1	3	-0.26595	2352.8	2474.8	2330.5	2148.3	2246.1	2258.9	1172.9	1490.8	1563.8	757.09	1063.5	939.35
A0A1U8EIT8	kinesin-related protein 4 isoform X1	204.69	1820	1729	S	SSVTSAAHVRTLRKGSADQLAINIGSESERL	116.74	116.74	KGS(1)ADQLAINIGSESER	KGS(102.04)ADQLAINIGS(-102.04)ES(-106.78)ER	3	3	-0.14177	17614	12771	12440	19714	12992	12891	9465.5	5939.2	6987.8	5257.8	4455.9	5621.9
A0A1U8EIW2	E3 ubiquitin-protein ligase PRT6-like	229.66	2045	228	S	DLLLSCWRKKLLFPESISGKNARGNDHAAEL	56.225	56.225	LLFPES(0.5)IS(0.5)GK	LLFPES(0)IS(0)GK	6	2	0.092624	1727.6			1197.3			754.27			600.41
A0A1U8EIW2	E3 ubiquitin-protein ligase PRT6-like	229.66	2045	230	S	LLSCWRKKLLFPESISGKNARGNDHAAELKQ	99.215	99.215	LLFPES(0.001)IS(0.999)GK	LLFPES(-31.15)IS(31.15)GK	8	3	-0.10661	2383.4			1737.4			1167.5			600.41
A0A1U8EIX2	putative late blight resistance protein homolog R1B-23	105.17	913	913	S	FRLSVFPPHLDADDSS_______________	169.25	169.25	LSVFPPHLDADDS(0.057)S(0.943)	LS(-159.84)VFPPHLDADDS(-12.22)S(12.22)	14	2	0.21632	8057.9			7200.4			2728.8			1642
A0A1U8EIX2	putative late blight resistance protein homolog R1B-23	105.17	913	912	S	RFRLSVFPPHLDADDSS______________	53.403	53.403	LSVFPPHLDADDS(0.5)S(0.5)	LS(-53.4)VFPPHLDADDS(0)S(0)	13	3	-0.097032	674.85			608.18			193.35
A0A1U8EIY0	zinc finger CCCH domain-containing protein 30-like isoform X1	78.563	723	176	S	GDCNPRVSMASSNSNSPPLSPSLGNRSPSSP	67.655	67.655	VSMASS(0.001)NS(0.007)NS(0.992)PPLS(0.928)PS(0.072)LGNR	VS(-46.22)MAS(-37.25)S(-32.03)NS(-21.51)NS(21.51)PPLS(11.09)PS(-11.09)LGNR	10	3	-0.5378	2711.9		3107.4	2681.8		2727	1579.6		1516.9	794.56		868.78
A0A1U8EIY0	zinc finger CCCH domain-containing protein 30-like isoform X1	78.563	723	522	S	SSPRYSDQALAQAVFSPTHKSAVFNQFHQQQ	144.01	116.21	YSDQALAQAVFS(0.998)PT(0.002)HK	Y(-100.58)S(-98.62)DQALAQAVFS(27.19)PT(-27.19)HK	12	3	0.08173	6848.4	4757.3	5256.7	7981.3	6924.9	7363.2	3397.2	3027.9	2326.5	2264.4	2177.8	1815.6
A0A1U8EIY0	zinc finger CCCH domain-containing protein 30-like isoform X1	78.563	723	508	S	LTPSNLEDLFSAEGSSPRYSDQALAQAVFSP	286.8	286.8	TLTPSNLEDLFSAEGS(0.013)S(0.987)PR	T(-267.79)LT(-263.01)PS(-257.21)NLEDLFS(-95.16)AEGS(-18.75)S(18.75)PR	17	3	0.0098988	2822.6	8729.6	17184	3767.5	11306	20151	1044.5	3874.6	7600	601.22	2251.1	4305.2
A0A1U8EIY0	zinc finger CCCH domain-containing protein 30-like isoform X1	78.563	723	180	S	PRVSMASSNSNSPPLSPSLGNRSPSSPSDTT	67.655	67.655	VSMASS(0.001)NS(0.007)NS(0.992)PPLS(0.928)PS(0.072)LGNR	VS(-46.22)MAS(-37.25)S(-32.03)NS(-21.51)NS(21.51)PPLS(11.09)PS(-11.09)LGNR	14	3	-0.5378	2711.9		3107.4	2681.8		2727	1579.6		1516.9	794.56		868.78
A0A1U8EIY0	zinc finger CCCH domain-containing protein 30-like isoform X1	78.563	723	524	T	PRYSDQALAQAVFSPTHKSAVFNQFHQQQQA	58.997	58.997	YSDQALAQAVFS(0.442)PT(0.558)HK	Y(-52.58)S(-52.43)DQALAQAVFS(-1.01)PT(1.01)HK	14	4	-0.2572			1083.8			904.38			362.89
A0A1U8EIY5	chaperone protein dnaJ 6	32.776	285	214	S	YEKWAKEVSETKPPTSPLRRRQKAKKESEDL	89.624	66.246	EVSETKPPT(0.034)S(0.965)PLR	EVS(-43.77)ET(-33.54)KPPT(-14.48)S(14.48)PLR	10	3	0.076141	45071	42273	26371	55020	55185	34671	12478	14143	8773.5	4400.3	5214.8	3343.1
A0A1U8EIY5	chaperone protein dnaJ 6	32.776	285	15	S	_MGKGKKKARVPVDDSEEEDVEMKENEGDLN	290.45	290.45	VPVDDS(1)EEEDVEMKENEGDLNDSSSNEK	VPVDDS(244.3)EEEDVEMKENEGDLNDS(-244.3)S(-249.65)S(-259.54)NEK	6	4	0.087325	22047	24902	20063	27936	29871	29078	11770	12846	15726	6199.8	7109.4	8218.8
A0A1U8EJ16	far upstream element-binding protein 1 isoform X1	82.099	765	287	S	EKLIKDVIAEADAGGSPALVARGFGTVQAVV	174.2	87.991	LIKDVIAEADAGGS(1)PALVAR	LIKDVIAEADAGGS(87.99)PALVAR	14	3	-0.33007	29332	8877.1	10186	29815	9617.8	10236	8367.5	3758.2	4285.7	5616.4	2131.8	2514.5
A0A1U8EJ16	far upstream element-binding protein 1 isoform X1	82.099	765	52	S	VGSDPKPETVQKADGSIEEEAGDVDVSEAKR	78.987	78.987	ADGS(1)IEEEAGDVDVSEAK	ADGS(70.04)IEEEAGDVDVS(-70.04)EAK	4	3	-0.50669		4294.8			4194.3			2686.1			948.04
A0A1U8EJ16	far upstream element-binding protein 1 isoform X1	82.099	765	746	S	GYAPVPAAAGYVKSVSPQPGYAQYDATNQMY	180.42	180.42	S(0.119)VS(0.881)PQPGYAQYDATNQMYGAPR	S(-8.68)VS(8.68)PQPGY(-59.52)AQY(-110.43)DAT(-148.66)NQMY(-170.44)GAPR	3	3	-0.062471	9994.5	3354.6	13210	10757	4654.7	14756	6869.4	2339.1	18812	4337.9	1873.6	7211.1
A0A1U8EJ16	far upstream element-binding protein 1 isoform X1	82.099	765	744	S	GGGYAPVPAAAGYVKSVSPQPGYAQYDATNQ	91.583	91.583	S(0.535)VS(0.465)PQPGYAQYDATNQMYGAPR	S(0.61)VS(-0.61)PQPGY(-46.57)AQY(-65.38)DAT(-78.68)NQMY(-85.22)GAPR	1	3	0.97182		4657.5			5299.2			6521.6			2246.8
A0A1U8EJ16	far upstream element-binding protein 1 isoform X1	82.099	765	428	S	FPGYDHHQRGQYSSRSPQYPPPAYGNYPPQP	67.449	55.33	S(0.869)PQY(0.13)PPPAY(0.001)GNYPPQPAPR	S(8.24)PQY(-8.24)PPPAY(-30.13)GNY(-47.02)PPQPAPR	1	3	-0.39105	4537.9			4544.9			2064.2			1258.5
A0A1U8EJ21	serine/threonine-protein kinase STN7, chloroplastic isoform X1	63.11	561	539	S	SALRLQRKIIRTLNESIDDLSRKRKSLWWSR	110.67	99.366	KIIRT(1)LNES(1)IDDLSR	KIIRT(95.06)LNES(67.89)IDDLS(-67.89)R	9	3	-0.17046	23650	15467	22613	21702	15134	21615	6526.8	3271.2	4953.9	3393.1	2388	3301.4
A0A1U8EJ21	serine/threonine-protein kinase STN7, chloroplastic isoform X1	63.11	561	535	T	NALASALRLQRKIIRTLNESIDDLSRKRKSL	110.67	99.366	KIIRT(1)LNES(1)IDDLSR	KIIRT(95.06)LNES(67.89)IDDLS(-67.89)R	5	3	-0.17046	23650	15467	22613	21702	15134	21615	6526.8	3271.2	4953.9	3393.1	2388	3301.4
A0A1U8EJ35	uncharacterized protein LOC107847465 isoform X1	170.84	1545	1467	T	PDAVTSGKKDGRFRRTASCSDADVSETSFSD	51.526	51.526	T(0.441)AS(0.393)CS(0.163)DADVS(0.002)ET(0.001)SFSDMLK	T(0.5)AS(-0.5)CS(-4.32)DADVS(-23.83)ET(-27.23)S(-33.23)FS(-38.3)DMLK	1	3	0.71375
A0A1U8EJ35	uncharacterized protein LOC107847465 isoform X1	170.84	1545	1362	T	TTVEGGMPGNLLSRRTSLGTEGGILDFYNDK	68.919	65.107	RT(0.397)S(0.302)LGT(0.302)EGGILDFYNDK	RT(1.19)S(-1.19)LGT(-1.19)EGGILDFY(-56.16)NDK	2	3	-0.0042348
A0A1U8EJ35	uncharacterized protein LOC107847465 isoform X1	170.84	1545	588	S	PHLKFEREYVGNANLSQDEPSVVLEEKLDSG	86.551	86.551	EYVGNANLS(1)QDEPSVVLEEK	EY(-43.43)VGNANLS(43.43)QDEPS(-44.64)VVLEEK	9	3	0.8398	3938.9	2304	2086.2	3775.3	2802.7	1786.2	1702.1	1048.1	1007.5	1262.5	944.98	791.62
A0A1U8EJ35	uncharacterized protein LOC107847465 isoform X1	170.84	1545	1363	S	TVEGGMPGNLLSRRTSLGTEGGILDFYNDKS	68.919	68.919	RT(0.333)S(0.333)LGT(0.333)EGGILDFYNDK	RT(0)S(0)LGT(0)EGGILDFY(-54)NDK	3	3	0.34899
A0A1U8EJ35	uncharacterized protein LOC107847465 isoform X1	170.84	1545	1366	T	GGMPGNLLSRRTSLGTEGGILDFYNDKSDRG	68.919	68.919	RT(0.333)S(0.333)LGT(0.333)EGGILDFYNDK	RT(0)S(0)LGT(0)EGGILDFY(-54)NDK	6	3	0.34899
A0A1U8EJ43	helicase protein MOM1	136.89	1249	187	S	DVCEDDGTDGEHGSKSQSSPLHDIDLVEPPK	46.319	46.319	S(0.362)QS(0.362)S(0.276)PLHDIDLVEPPK	S(0)QS(0)S(-1.18)PLHDIDLVEPPK	1	3	-0.22182
A0A1U8EJ43	helicase protein MOM1	136.89	1249	189	S	CEDDGTDGEHGSKSQSSPLHDIDLVEPPKSQ	46.319	46.319	S(0.362)QS(0.362)S(0.276)PLHDIDLVEPPK	S(0)QS(0)S(-1.18)PLHDIDLVEPPK	3	3	-0.22182
A0A1U8EJ44	protein IQ-DOMAIN 1-like	53.019	480	54	S	RHPVPDSSTLVVASVSPPRPVPPVEDVKLAE	126.64	118.05	HPVPDSSTLVVAS(0.033)VS(0.967)PPRPVPPVEDVK	HPVPDS(-82.61)S(-82.61)T(-82.61)LVVAS(-14.62)VS(14.62)PPRPVPPVEDVK	15	4	0.11667	8791.8	4033	3402.9	10151	4093.8	4018.8	5110.1	1748.1	2024.3	2944.9	1415.1	1014.7
A0A1U8EJ44	protein IQ-DOMAIN 1-like	53.019	480	421	S	YMASTQSAKARTRLQSPLGVENSTTPAKGSA	108.92	108.92	LQS(1)PLGVENSTTPAK	LQS(77.45)PLGVENS(-77.45)T(-92.49)T(-97.39)PAK	3	3	0.033619	6078.7	3708.8	4897.4	4943.6	3579.8	4211.2	1251.8	1497.4	2039	909	1023.7	1228.7
A0A1U8EJ44	protein IQ-DOMAIN 1-like	53.019	480	429	T	KARTRLQSPLGVENSTTPAKGSAGSVKKRLS	45.864	45.864	LQSPLGVENS(0.333)T(0.333)T(0.333)PAK	LQS(-28.92)PLGVENS(0)T(0)T(0)PAK	11	3	-0.36078
A0A1U8EJ44	protein IQ-DOMAIN 1-like	53.019	480	428	S	AKARTRLQSPLGVENSTTPAKGSAGSVKKRL	45.864	45.864	LQSPLGVENS(0.333)T(0.333)T(0.333)PAK	LQS(-28.92)PLGVENS(0)T(0)T(0)PAK	10	3	-0.36078
A0A1U8EJ44	protein IQ-DOMAIN 1-like	53.019	480	430	T	ARTRLQSPLGVENSTTPAKGSAGSVKKRLSY	46.621	46.621	LQSPLGVENS(0.313)T(0.313)T(0.373)PAK	LQS(-35.57)PLGVENS(-0.76)T(-0.76)T(0.76)PAK	12	3	2.3997
A0A1U8EJ44	protein IQ-DOMAIN 1-like	53.019	480	456	S	KRLSYPPSPARPRRHSGPPKLENTSMNTSLN;KRLSYSPSPAITRRHSGPPKVEITPTNTAIA	67.563	67.563	RHS(1)GPPK	RHS(67.56)GPPK	3	3	0.14721		3306.5	3511.5		4068.3	4757.6		2687.3	3433.5		1144.3	1234.6
A0A1U8EJ44	protein IQ-DOMAIN 1-like	53.019	480	303	S	SEKELKSDQMSVRSASISIAGGEITKSFARH	86.548	82.543	S(0.109)AS(0.88)IS(0.012)IAGGEITK	S(-9.08)AS(9.08)IS(-18.78)IAGGEIT(-77.84)K	3	3	0.2858	4355.1	1177.1	1357	3533.1	859.96	1003.6	1668.7	198.2	438.99	1115.8	416.98	261.65
A0A1U8EJ44	protein IQ-DOMAIN 1-like	53.019	480	305	S	KELKSDQMSVRSASISIAGGEITKSFARHQL	59.862	59.862	S(0.62)AS(0.711)IS(0.669)IAGGEITK	S(-0.6)AS(1.19)IS(0.6)IAGGEIT(-52.66)K	5	3	0.056142	1371.6	1177.1	1357	1093.8	859.96	1003.6	359.84	198.2	438.99	305.66	416.98	261.65
A0A1U8EJ44	protein IQ-DOMAIN 1-like	53.019	480	327	S	TKSFARHQLNSELPSSPSSQKPNRPSSRQSP	60.621	60.621	HQLNSELPS(0.163)S(0.65)PS(0.042)S(0.042)QKPNRPS(0.052)S(0.052)R	HQLNS(-53.15)ELPS(-6.02)S(6.02)PS(-11.86)S(-11.86)QKPNRPS(-11)S(-11)R	10	4	0.2912		3793.4			3739.8			1404.9			1034.7
A0A1U8EJ44	protein IQ-DOMAIN 1-like	53.019	480	52	S	KERHPVPDSSTLVVASVSPPRPVPPVEDVKL	118.82	118.82	ERHPVPDSSTLVVAS(0.56)VS(0.44)PPRPVPPVEDVK	ERHPVPDS(-52.73)S(-52.73)T(-52.73)LVVAS(1.05)VS(-1.05)PPRPVPPVEDVK	15	5	0.038158	6093.7	3928		6749.7	3141.2		3647.1	1443.1		1887.9	928.01
A0A1U8EJ44	protein IQ-DOMAIN 1-like	53.019	480	301	S	TMSEKELKSDQMSVRSASISIAGGEITKSFA	110.97	58.83	S(0.635)AS(0.731)IS(0.635)IAGGEITK	S(0)AS(1.33)IS(0)IAGGEIT(-53.93)K	1	3	-0.38865	1371.6	1177.1	3324.7	1093.8	859.96	3006.1	359.84	198.2	1208.9	305.66	416.98	828.97
A0A1U8EJ85	eukaryotic translation initiation factor 4B2	62.775	570	493	S	SYEDRRAGDQMDRPRSRSGGDAWARPSDQME	56.599	56.599	AGDQMDRPRS(1)R	AGDQMDRPRS(56.6)R	10	3	-0.038166			6439.5			6595.8			4221.2			4258.4
A0A1U8EJA8	heterogeneous nuclear ribonucleoprotein F	40.95	364	248	S	DRMTIGNRYIELFPSSPEELEEAVSRGRVLE	175.32	175.32	YIELFPSS(1)PEELEEAVSR	Y(-123.53)IELFPS(-35.34)S(35.34)PEELEEAVS(-95.69)R	8	3	1.6195	3200.8			3010.3			1519.8			705.18
A0A1U8EJA8	heterogeneous nuclear ribonucleoprotein F	40.95	364	160	S	NDVFDSRGGSVPRGRSLDESKELAEHTGVLW	119.33	106.67	GRS(1)LDESK	GRS(80.55)LDES(-80.55)K	3	3	0.24164	18378	19885	16421	17875	18582	15051	8405.5	8166.9	7225.7	4774.1	5248.2	4315.7
A0A1U8EJD5	FRIGIDA-like protein	59.861	548	429	S	TSRHGKSGRLSNASPSFSSRNPPPARYAGAH	143.46	143.46	LSNAS(0.5)PS(0.5)FSSR	LS(-42.14)NAS(0)PS(0)FS(-63.85)S(-84.21)R	7	2	-0.12105	8980.6			10871			3678.6			2115
A0A1U8EJD5	FRIGIDA-like protein	59.861	548	427	S	PSTSRHGKSGRLSNASPSFSSRNPPPARYAG	143.46	111.07	LSNAS(0.978)PS(0.021)FSSR	LS(-33.87)NAS(16.62)PS(-16.62)FS(-59.06)S(-66.27)R	5	2	-0.12778	8980.6	8819.2	6182.9	10871	9500.1	7908.1	3678.6	3637.2	3375.8	2115	2697.8	2026.1
A0A1U8EJE4	guanine nucleotide exchange factor SPIKE 1 isoform X1	209.94	1856	1077	S	LVGSSSRSVIGDGPSSPKYSDRLSPAINHYM	152.99	152.99	SVIGDGPS(0.003)S(0.997)PK	S(-126.87)VIGDGPS(-25.28)S(25.28)PK	9	2	0.080172	35333	34709	25476	34178	34875	25063	19023	15584	11606	11360	10940	8172.3
A0A1U8EJE4	guanine nucleotide exchange factor SPIKE 1 isoform X1	209.94	1856	1076	S	MLVGSSSRSVIGDGPSSPKYSDRLSPAINHY	99.044	94.01	SVIGDGPS(0.5)S(0.5)PKYSDR	S(-59.74)VIGDGPS(0)S(0)PKY(-62.1)S(-46.26)DR	8	3	0.069758	13985		9519.2	15368		11243	9766		5512.8	6649.5		4920.9
A0A1U8EJF8	uncharacterized protein LOC107844050 isoform X1	79.534	717	381	S	WVNGNGLFRFQQRSASPEIVEVHEESFRLEP	127.97	104.89	S(1)AS(1)PEIVEVHEESFR	S(97.8)AS(94.74)PEIVEVHEES(-94.74)FR	3	3	0.32593	12365	5916.8	9955.8	13001	5027.9	10509	8167	2304.5	6167.5	4763.1	1739.2	3730.7
A0A1U8EJF8	uncharacterized protein LOC107844050 isoform X1	79.534	717	379	S	DSWVNGNGLFRFQQRSASPEIVEVHEESFRL	116.29	104.89	S(1)AS(1)PEIVEVHEESFR	S(97.8)AS(94.74)PEIVEVHEES(-94.74)FR	1	3	0.32593	8027.6	10498	5001.8	7932.5	10230	4868.4	2532	6271.6	2669.1	1425.7	4640.7	1435.9
A0A1U8EJG3	probable ADP-ribosylation factor GTPase-activating protein AGD14	82.885	757	323	S	KQTIEARSSKLSTFPSSPRSSGPGNSNAPDL	84.507	84.507	LST(0.012)FPS(0.494)S(0.494)PR	LS(-30.31)T(-16.15)FPS(0)S(0)PR	6	2	0.0036463
A0A1U8EJG3	probable ADP-ribosylation factor GTPase-activating protein AGD14	82.885	757	324	S	QTIEARSSKLSTFPSSPRSSGPGNSNAPDLF	108.7	108.7	LSTFPS(0.103)S(0.897)PR	LS(-53.34)T(-43.88)FPS(-9.41)S(9.41)PR	7	2	0.050822	14868		10602	11332		10430	2921.2		2949	2553.4		1994.2
A0A1U8EJG3	probable ADP-ribosylation factor GTPase-activating protein AGD14	82.885	757	197	S	GSDRGLYEGKVSSFLSPSRLSDHMYEDRLAN	88.338	88.338	VSSFLS(0.996)PS(0.004)R	VS(-49.46)S(-36.34)FLS(23.7)PS(-23.7)R	6	2	-0.21863			10545			9253.6			2749.2			1302.2
A0A1U8EJG3	probable ADP-ribosylation factor GTPase-activating protein AGD14	82.885	757	297	S	FESFDSNSLSFKSVNSFGLADVTSESKQTIE	63.578	63.578	S(0.5)VNS(0.5)FGLADVTSESK	S(0)VNS(0)FGLADVT(-46.91)S(-52.72)ES(-61.45)K	4	3	-0.16507		1842.9			1830.4			582.22			364.77
A0A1U8EJG3	probable ADP-ribosylation factor GTPase-activating protein AGD14	82.885	757	294	S	SGSFESFDSNSLSFKSVNSFGLADVTSESKQ	63.578	63.578	S(0.5)VNS(0.5)FGLADVTSESK	S(0)VNS(0)FGLADVT(-46.91)S(-52.72)ES(-61.45)K	1	3	-0.16507		1842.9			1830.4			582.22			364.77
A0A1U8EJG3	probable ADP-ribosylation factor GTPase-activating protein AGD14	82.885	757	246	S	FRPEAQSPNFQRGIGSPLSDTSRDISYEDAR	107.93	107.93	GIGS(0.949)PLS(0.05)DTSR	GIGS(12.74)PLS(-12.74)DT(-33.39)S(-46.39)R	4	2	-0.13149	12656	14009	9367.7	11565	12962	7571.3	8601.3	5683.5	3745.3	4758.5	4627	2686.7
A0A1U8EJP4	uncharacterized protein LOC107847593	92.015	849	601	S	SGKTSRSSRVHSRSASSTWNHFPNIEERNTG	121.51	121.51	S(0.031)AS(0.752)S(0.176)T(0.042)WNHFPNIEER	S(-13.88)AS(6.32)S(-6.32)T(-12.54)WNHFPNIEER	3	3	0.092154		3783.7	2975.1		3872.1	3764.9		1965.1	1947.3		1702	1183.8
A0A1U8EJP4	uncharacterized protein LOC107847593	92.015	849	599	S	VHSGKTSRSSRVHSRSASSTWNHFPNIEERN	84.581	84.581	S(0.494)AS(0.4)S(0.087)T(0.02)WNHFPNIEER	S(0.91)AS(-0.91)S(-7.55)T(-14.03)WNHFPNIEER	1	3	-0.10222
A0A1U8EJP8	YLP motif-containing protein 1-like	74.445	673	592	S	KQSDSANNYEDYERDSPVRKGGACIPPPPNL	218.87	218.87	QSDSANNYEDYERDS(1)PVRK	QS(-198.9)DS(-187.7)ANNY(-149.72)EDY(-87.16)ERDS(87.16)PVRK	15	4	-0.1168	21157	19914	25022	25257	25585	30958	14554	13404	19716	7934.3	8762	10201
A0A1U8EJQ3	uncharacterized protein LOC107843704 isoform X1	99.612	901	730	S	ERRSPDLDHHRRPERSSPDLEYHRRPERLSP	120.77	120.77	S(0.5)S(0.5)PDLEYHR	S(0)S(0)PDLEY(-99.9)HR	1	3	-0.082593	3789.2	3434.7	4242.9	3921.6	3663.5	4348.4	3192.7	2805.3	5230.5	2162.8	1340.7	2651.5
A0A1U8EJQ3	Putative zinc finger CCCH domain-containing protein 18-like	99.612	901	705	S	RPSPDLDHHRRPERPSPDLDHRRRPERPSPD;RPSPDLDHHRRPERPSPDLDHRRRPERRSPD	95.428	53.169	RPERPS(1)PDLDHR	RPERPS(53.17)PDLDHR	6	4	0.052054	1629.3	1137.9	821.56	1960.4	1607.8	740.69	1425.5	1100.3	626.18	627.43	648.65	418.24
A0A1U8EJQ3	uncharacterized protein LOC107843704 isoform X1	99.612	901	679	S	PPSSSSSRPRQPERPSPDLDHHRRRERPSPD	103.5	103.5	QPERPS(1)PDLDHHR	QPERPS(103.5)PDLDHHR	6	4	0.010112	8454.6	8345	16849	11671	9921	20013	7131.7	6246.2	14685	5152.5	4143	7711.8
A0A1U8EJQ3	uncharacterized protein LOC107843704 isoform X1	99.612	901	731	S	RRSPDLDHHRRPERSSPDLEYHRRPERLSPD	120.77	120.77	S(0.5)S(0.5)PDLEYHR	S(0)S(0)PDLEY(-99.9)HR	2	3	-0.082593	3789.2	3434.7	4242.9	3921.6	3663.5	4348.4	3192.7	2805.3	5230.5	2162.8	1340.7	2651.5
A0A1U8EJQ3	uncharacterized protein LOC107843704 isoform X1	99.612	901	718	S	RPSPDLDHRRRPERRSPDLDHHRRPERSSPD	103.44	103.44	RS(1)PDLDHHR	RS(103.44)PDLDHHR	2	4	0.051234	2028.5	2138	1789.6	3187.2	2337.3	2088.9	1923.8	1591.4	1246.9	973.87	705.56	749.75
A0A1U8EJT9	uncharacterized protein LOC107843738 isoform X1	254.54	2306	518	S	AANDNYDLGLPPIPGSAPSVLVPRRNPFDLP	167.16	163.87	NNPFDAANDNYDLGLPPIPGS(0.974)APS(0.026)VLVPR	NNPFDAANDNY(-85.88)DLGLPPIPGS(15.67)APS(-15.67)VLVPR	21	3	0.068703	9467.9	6058.2	12735	10735	6723.1	16254	4318.2	3057.1	7236	4454.3	3729.3	6934.5
A0A1U8EJT9	uncharacterized protein LOC107843738 isoform X1	254.54	2306	311	S	DSFDSRRVNLNSLPGSPWKKETKEEEEQEEE	50.883	38.017	VNLNS(1)LPGS(1)PWKK	VNLNS(38.02)LPGS(38.02)PWKK	9	3	-0.0016961	2530.8		2410.5	2872		2166.6	1410.3		1485.5	2074.5		1488.9
A0A1U8EJT9	uncharacterized protein LOC107843738 isoform X1	254.54	2306	297	S	TVDNDSIEFEFDRSDSFDSRRVNLNSLPGSP	103.19	103.19	S(0.017)DS(0.983)FDSR	S(-17.53)DS(17.53)FDS(-43.6)R	3	2	0.13022	12773	10733	14809	17079	15874	17893	9740.2	7037	8082.5	7570.9	5541.2	6926.2
A0A1U8EJT9	uncharacterized protein LOC107843738 isoform X1	254.54	2306	2163	S	KLSESDDDDAFTRHDSVGADEHAVESKDKGA	56.959	56.959	HDS(1)VGADEHAVESK	HDS(55.64)VGADEHAVES(-55.64)K	3	3	0.094464	8285.1	14411	8776	9355.6	19904	8868.9	4336.1	8476.8	4922	2678.6	5823.6	3252.7
A0A1U8EJT9	uncharacterized protein LOC107843738 isoform X1	254.54	2306	1065	S	RSISQCEEELAYSDKSIDEQPPEDREVMEPP	185.38	180.23	SISQCEEELAYS(1)DKS(1)IDEQPPEDR	S(-139.91)IS(-134.56)QCEEELAY(-60.34)S(60.34)DKS(79.56)IDEQPPEDR	15	4	0.30324	4060.2	4248	1912.6	4368.8	5915.2	3305.4	3358.5	3550	1815	2261.3	2518.6	1583.2
A0A1U8EJT9	uncharacterized protein LOC107843738 isoform X1	254.54	2306	1121	S	DGIPIISSPRTPDSISDIHEVVEAPRSADLS	46.494	46.494	T(0.291)PDS(0.331)IS(0.378)DIHEVVEAPR	T(-1.15)PDS(-0.58)IS(0.58)DIHEVVEAPR	6	3	-0.025692
A0A1U8EJT9	uncharacterized protein LOC107843738 isoform X1	254.54	2306	609	S	MASEGTSYSSFQRQFSELSDSKVSSVPETES	57.434	53.377	QFS(0.997)ELS(0.003)DSK	QFS(25.02)ELS(-25.02)DS(-37.62)K	3	2	0.41704	11051	11634		14390	16945		9182.2	11979		4023.6	5316.1
A0A1U8EJT9	uncharacterized protein LOC107843738 isoform X1	254.54	2306	645	S	DLLDINSIEGQQRQKSLDQEELECKDLMDMD	143.67	53.403	QKS(1)LDQEELECK	QKS(53.4)LDQEELECK	3	3	1.351	11246		14880	13737		17587	12675		16191	10849		11871
A0A1U8EJT9	uncharacterized protein LOC107843738 isoform X1	254.54	2306	807	S	STSVDHTSHRQPVYDSSPSASRENIFSAAFS	62.055	62.055	QPVYDS(0.497)S(0.497)PS(0.004)AS(0.003)R	QPVY(-42.38)DS(0)S(0)PS(-20.97)AS(-22.91)R	6	2	0.41985
A0A1U8EJT9	uncharacterized protein LOC107843738 isoform X1	254.54	2306	1116	T	IHDLDDGIPIISSPRTPDSISDIHEVVEAPR	58.123	58.123	T(0.491)PDS(0.425)IS(0.083)DIHEVVEAPR	T(0.63)PDS(-0.63)IS(-7.7)DIHEVVEAPR	1	3	0.01805
A0A1U8EJT9	uncharacterized protein LOC107843738 isoform X1	254.54	2306	307	S	FDRSDSFDSRRVNLNSLPGSPWKKETKEEEE	50.883	38.017	VNLNS(1)LPGS(1)PWKK	VNLNS(38.02)LPGS(38.02)PWKK	5	3	-0.0016961	2530.8		2410.5	2872		2166.6	1410.3		1485.5	2074.5		1488.9
A0A1U8EJT9	uncharacterized protein LOC107843738 isoform X1	254.54	2306	1062	S	STERSISQCEEELAYSDKSIDEQPPEDREVM	185.38	180.23	SISQCEEELAYS(1)DKS(1)IDEQPPEDR	S(-139.91)IS(-134.56)QCEEELAY(-60.34)S(60.34)DKS(79.56)IDEQPPEDR	12	4	0.30324	4060.2	4248	1912.6	4368.8	5915.2	3305.4	3358.5	3550	1815	2261.3	2518.6	1583.2
A0A1U8EJT9	uncharacterized protein LOC107843738 isoform X1	254.54	2306	2111	S	SKVLEQPSAQLANEASGSADNRAVLEVSSVT	112.48	112.48	VLEQPSAQLANEAS(0.948)GS(0.052)ADNR	VLEQPS(-83.28)AQLANEAS(12.64)GS(-12.64)ADNR	14	3	0.48662	6061.9	13208	8031.6	6093.6	15569	10344	8411	30973	37106	2530.1	8751.7	7463.2
A0A1U8EJT9	uncharacterized protein LOC107843738 isoform X1	254.54	2306	839	S	DQHVESETGFLTRTISFVEREYEENSQDIEK	139.02	94.692	T(0.002)IS(0.998)FVER	T(-28.07)IS(28.07)FVER	3	2	0.095784	15893	13768	13346	20716	16757	14769	8848.2	8628.3	8854	10522	9668.5	8893.5
A0A1U8EJT9	uncharacterized protein LOC107843738 isoform X1	254.54	2306	808	S	TSVDHTSHRQPVYDSSPSASRENIFSAAFSS	81.526	81.526	QPVYDS(0.19)S(0.684)PS(0.116)AS(0.01)R	QPVY(-62.89)DS(-5.56)S(5.56)PS(-7.69)AS(-18.46)R	7	2	0.46735			11496			13348			6201			3548.8
A0A1U8EJW5	serine/arginine-rich splicing factor RS31-like isoform X1	40.242	349	214	S	ARERGSPDYGRGRARSPSPIRQGRSSPDYGR;GRERGSPDYGRGRARSPSPIRQGRSSPDYGR	97.456	47.532	ARS(1)PS(1)PIRQGR	ARS(47.53)PS(47.53)PIRQGR	3	2	0.032246	25633	12393	7083.3	25101	14217	6444.7	12714	7377.8	3124	7677.6	4534.2	1905
A0A1U8EJW5	serine/arginine-rich splicing factor RS31-like isoform X1	40.242	349	216	S	ERGSPDYGRGRARSPSPIRQGRSSPDYGRRP	84.054	47.532	ARS(1)PS(1)PIRQGR	ARS(47.53)PS(47.53)PIRQGR	5	2	0.032246	17805	19740	2254.3	19104	20389	2485.7	9558.3	9756.5	1223.2	6619.7	5820.3	727.15
A0A1U8EJW5	serine/arginine-rich splicing factor RS31-like isoform X1	40.242	349	294	S	RADSPPEEGLLESGPSPPRERRGKYSPDGYR	166.06	115.18	ADS(1)PPEEGLLES(1)GPS(1)PPRER	ADS(115.18)PPEEGLLES(115.18)GPS(115.18)PPRER	15	3	0.041846	40757	28099	20486	40567	32882	22834	27071	17957	8931.4	7271.4	8715.8	5593.2
A0A1U8EJW5	serine/arginine-rich splicing factor RS31-like isoform X1	40.242	349	265	S	PNMRKERNPDHGNGHSPNPRRLRAGSENGEV;PSMRKERNPDHGNGHSPNPRRLRDGSENGRA	151.57	72.583	NPDHGNGHS(1)PNPR	NPDHGNGHS(72.58)PNPR	9	3	0.20202	2506.3	1569.7	1672.2	3307.5	2017.2	1586.9	1494.7	1158.9	1011.7	703.88	529.52	651.4
A0A1U8EJW5	serine/arginine-rich splicing factor RS31-like isoform X1	40.242	349	275	S	HGNGHSPNPRRLRDGSENGRADSPPEEGLLE	57.829	57.829	DGS(1)ENGRADS(0.997)PPEEGLLES(0.586)GPS(0.417)PPRER	DGS(51.69)ENGRADS(23.57)PPEEGLLES(1.48)GPS(-1.48)PPRER	3	4	0.0041371	8882.6			8253.7			3495			2232.5
A0A1U8EJW5	serine/arginine-rich splicing factor RS31-like isoform X1	40.242	349	304	S	LESGPSPPRERRGKYSPDGYRGRSPRSKPEE	86.288	64.65	RGKYS(1)PDGYR	RGKY(-46.84)S(40.56)PDGY(-40.56)R	5	3	0.042953	26801	40698	42749	29211	46499	46215	16880	27599	27159	10354	17461	15421
A0A1U8EJW5	serine/arginine-rich splicing factor RS31-like isoform X1	40.242	349	291	S	ENGRADSPPEEGLLESGPSPPRERRGKYSPD	115.18	115.18	ADS(1)PPEEGLLES(1)GPS(1)PPRER	ADS(115.18)PPEEGLLES(115.18)GPS(115.18)PPRER	12	3	0.041846	33013	29804	33253	37077	31171	31030	16499	35222	52924	8359.5	9943.4	11087
A0A1U8EJW5	serine/arginine-rich splicing factor RS31-like isoform X1	40.242	349	330	S	SKPEEIDSPGYAAAGSPLPERHRSISPPARE	217.74	217.74	SKPEEIDS(1)PGYAAAGS(1)PLPER	S(-49.05)KPEEIDS(49.05)PGY(-109.87)AAAGS(129.17)PLPER	16	3	-0.059307	24115	21244	21319	23326	21879	17866	14469	13722	10382	8264.4	8628.5	6452
A0A1U8EJW5	serine/arginine-rich splicing factor RS31-like isoform X1	40.242	349	232	S	PIRQGRSSPDYGRRPSPNPNHRERDSEYGGG;PIRQGRSSPDYGRRPSPNPNHRERDSEYGSG	159.04	110.31	RPS(1)PNPNHR	RPS(110.31)PNPNHR	3	3	0.054527	9443.2	10819	1590.6	11756	11721	2172	6689.9	6552.1	922.88	4161.6	4649.8	367.49
A0A1U8EJW5	serine/arginine-rich splicing factor RS31-like isoform X1	40.242	349	322	S	GYRGRSPRSKPEEIDSPGYAAAGSPLPERHR	217.74	204.53	SKPEEIDS(1)PGYAAAGS(1)PLPER	S(-55.04)KPEEIDS(55.04)PGY(-91.03)AAAGS(96.2)PLPER	8	3	0.12451	27161	19232	26149	24044	17227	22256	17436	9543	10436	8100.7	5305.4	6405.9
A0A1U8EJW5	serine/arginine-rich splicing factor RS31-like isoform X1	40.242	349	282	S	NPRRLRDGSENGRADSPPEEGLLESGPSPPR	150.03	115.18	ADS(1)PPEEGLLES(1)GPS(1)PPRER	ADS(115.18)PPEEGLLES(115.18)GPS(115.18)PPRER	3	3	0.041846	42273	28580	22531	45314	32727	23197	20095	18641	9819.1	11219	9319.5	5988.3
A0A1U8EJW5	serine/arginine-rich splicing factor RS31-like isoform X1	40.242	349	338	S	PGYAAAGSPLPERHRSISPPARERSRS____	112.44	63.734	S(1)IS(1)PPAR	S(63.73)IS(63.73)PPAR	1	2	0.024505	3678.9	9301.9	10007	2887.2	9397.8	9968	1936.1	5399.3	6752.7	854.22	3505.8	4072.7
A0A1U8EJW5	serine/arginine-rich splicing factor RS31-like isoform X1	40.242	349	340	S	YAAAGSPLPERHRSISPPARERSRS______	112.44	63.734	S(1)IS(1)PPAR	S(63.73)IS(63.73)PPAR	3	2	0.024505	3678.9	9301.9	10007	2887.2	9397.8	9968	1936.1	5399.3	6752.7	854.22	3505.8	4072.7
A0A1U8EJW5	serine/arginine-rich splicing factor RS31-like isoform X1	40.242	349	204	S	YDRDRSRSPYARERGSPDYGRGRARSPSPIR;YDRGRSRSPYGRERGSPDYGRGRARSPSPIR	116.54	116.54	ERGS(1)PDYGR	ERGS(59.62)PDY(-59.62)GR	4	3	-0.20198	17143	12794	11081	19192	15382	11747	11272	8604	7242.8	5779.5	4877.6	3716.8
A0A1U8EJW5	serine/arginine-rich splicing factor RS31-like isoform X1	40.242	349	176	S	VEYANKDDDDRRNGLSPDRNRDRGLKRGYDR	71.555	59.198	NGLS(1)PDRNR	NGLS(59.2)PDRNR	4	3	-0.049756	7348.6	3743	3740.1	6974.7	3642.4	4029.6	4281.1	1700.6	1846.5	2458.7	1214.7	1455.3
A0A1U8EJW5	serine/arginine-rich splicing factor RS31-like isoform X1	40.242	349	224	S	RGRARSPSPIRQGRSSPDYGRRPSPNPNHRE	209.87	84.734	QGRS(0.092)S(0.908)PDYGR	QGRS(-9.95)S(9.95)PDY(-56.16)GR	5	3	-0.2741	13835	11787	3607.4	17741	14212	4307.1	9941.3	7601.6	2478.5	5314.3	6553.3	1994.1
A0A1U8EJW5	serine/arginine-rich splicing factor RS31-like isoform X1	40.242	349	249	S	NPNHRERDSEYGGGRSPSMRKERNPDHGNGH	111.43	111.43	DSEYGGGRS(0.999)PS(0.001)MR	DS(-57.6)EY(-63.52)GGGRS(32.41)PS(-32.41)MR	9	3	-0.12434	4968.1	15071	8965.5	4338.1	16546	10305	2487.1	10210	5068.6	1706.9	7764.1	4520.6
A0A1U8EJW5	serine/arginine-rich splicing factor RS31-like isoform X1	40.242	349	223	S	GRGRARSPSPIRQGRSSPDYGRRPSPNPNHR	234.82	234.82	S(0.997)S(0.003)PDYGR	S(25.7)S(-25.7)PDY(-157.97)GR	1	2	0.018668	10313	14005	4633.8	13257	17395	6870.2	7744	8773	3480.4	5107.2	6242.9	1538.4
A0A1U8EK22	probable plastid-lipid-associated protein 13, chloroplastic isoform X1	34.258	309	305	S	EVLTRLDPAPDPEPISDYES___________	215.79	215.79	LDPAPDPEPIS(1)DYES	LDPAPDPEPIS(100.2)DY(-131.03)ES(-100.2)	11	2	-0.040636	3033.1	4122.9	4301.5	3482.2	4686.9	4952.5	2959.2	3468.8	3880.5	1746.2	2142.1	1846.9
A0A1U8EK64	U3 small nucleolar RNA-associated protein 18 homolog	62.273	554	194	S	PGTEWAKIDFQVRSYSSDDEDSDEEGKDGSK	46.66	46.66	S(0.463)Y(0.22)S(0.53)S(0.793)DDEDS(0.991)DEEGKDGS(0.003)KDVK	S(-0.7)Y(-6.88)S(0.7)S(7.19)DDEDS(24.02)DEEGKDGS(-26.01)KDVK	3	4	0.4558		5497.2			6852.3			3920.7			2482.4
A0A1U8EK64	U3 small nucleolar RNA-associated protein 18 homolog	62.273	554	195	S	GTEWAKIDFQVRSYSSDDEDSDEEGKDGSKD	46.66	46.66	S(0.463)Y(0.22)S(0.53)S(0.793)DDEDS(0.991)DEEGKDGS(0.003)KDVK	S(-0.7)Y(-6.88)S(0.7)S(7.19)DDEDS(24.02)DEEGKDGS(-26.01)KDVK	4	4	0.4558		5497.2			6852.3			3920.7			2482.4
A0A1U8EK64	U3 small nucleolar RNA-associated protein 18 homolog	62.273	554	200	S	KIDFQVRSYSSDDEDSDEEGKDGSKDVKLVD	46.66	46.66	S(0.463)Y(0.22)S(0.53)S(0.793)DDEDS(0.991)DEEGKDGS(0.003)KDVK	S(-0.7)Y(-6.88)S(0.7)S(7.19)DDEDS(24.02)DEEGKDGS(-26.01)KDVK	9	4	0.4558		5497.2			6852.3			3920.7			2482.4
A0A1U8EKP5	activator of 90 kDa heat shock protein ATPase homolog isoform X1	39.707	355	185	S	PAKEEGEVKKVVKKPSGTGNVAVAAPVTTAV	40.381	38.537	KPS(0.499)GT(0.499)GNVAVAAPVT(0.001)T(0.001)AVVDEK	KPS(0)GT(0)GNVAVAAPVT(-28.14)T(-27.85)AVVDEK	3	3	0.1862
A0A1U8EKP5	activator of 90 kDa heat shock protein ATPase homolog isoform X1	39.707	355	187	T	KEEGEVKKVVKKPSGTGNVAVAAPVTTAVVD	40.381	38.537	KPS(0.499)GT(0.499)GNVAVAAPVT(0.001)T(0.001)AVVDEK	KPS(0)GT(0)GNVAVAAPVT(-28.14)T(-27.85)AVVDEK	5	3	0.1862
A0A1U8EKQ0	uncharacterized protein LOC107847805	48.898	433	276	S	VELSRSESRDLDDPKSPSEKPRDVSDFHKDL	47.548	47.548	DLDDPKS(0.934)PS(0.066)EKPR	DLDDPKS(11.52)PS(-11.52)EKPR	7	4	0.031222			5496.6			12619			8244.3			5168.8
A0A1U8EKT2	Nucleoside diphosphate kinase	16.296	148	91	T	EGKGVVTTGRKIIGATNPLESAPGTIRGDYA	54.672	54.672	KIIGAT(1)NPLESAPGTIR	KIIGAT(47.88)NPLES(-47.88)APGT(-50.15)IR	6	3	0.19478	8333		6394.2	7833		7365.6	4533.3		4396.3	2896.5		2781.8
A0A1U8EKU6	myristoylated alanine-rich C-kinase substrate-like	16.944	165	135	S	APAAAPEETEAPAPASEPEPVPQEEEKKSEG	77.053	77.053	AAPAAAPEETEAPAPAS(1)EPEPVPQEEEK	AAPAAAPEET(-39.05)EAPAPAS(39.05)EPEPVPQEEEK	17	4	1.0382	4656.6	4865.5	4377.9	5335.6	4927.9	4414.6	2107.3	2376.8	2661.7	1695.4	935.65	1237.2
A0A1U8EKU6	myristoylated alanine-rich C-kinase substrate-like	16.944	165	148	S	PASEPEPVPQEEEKKSEGGADYLKMAGDFLS	123.64	123.64	AAPAAAPEETEAPAPASEPEPVPQEEEKKS(0.998)EGGADY(0.002)LK	AAPAAAPEET(-112.66)EAPAPAS(-42.43)EPEPVPQEEEKKS(26.2)EGGADY(-26.2)LK	30	5	0.52515			2235.2			4073.8			2397.6			1077.5
A0A1U8EKU6	myristoylated alanine-rich C-kinase substrate-like	16.944	165	37	S	ADGSTESGSTTELFASAKVLAEAAQSQFNKD	83.039	83.039	KADGSTESGSTTELFAS(1)AK	KADGS(-74.39)T(-74.39)ES(-74.72)GS(-69.81)T(-62.84)T(-56.56)ELFAS(56.56)AK	17	3	-2.3759	5355.1			6814.2			6179.9			3893
A0A1U8EKU6	myristoylated alanine-rich C-kinase substrate-like	16.944	165	28	S	GDSTDDTKKADGSTESGSTTELFASAKVLAE	37.896	37.896	KADGS(0.167)T(0.167)ES(0.167)GS(0.167)T(0.167)T(0.167)ELFASAK	KADGS(0)T(0)ES(0)GS(0)T(0)T(0)ELFAS(-33.71)AK	8	3	0.87432
A0A1U8EKU6	myristoylated alanine-rich C-kinase substrate-like	16.944	165	95	T	LDETQGVGQYVEKAETYLHQYGSGGSTPASA	39.799	39.799	AET(0.44)Y(0.268)LHQY(0.08)GS(0.14)GGS(0.047)T(0.017)PAS(0.009)APAAAAEEK	AET(2.16)Y(-2.16)LHQY(-7.39)GS(-4.97)GGS(-9.72)T(-14.24)PAS(-17.04)APAAAAEEK	3	4	1.3515
A0A1U8EKU6	myristoylated alanine-rich C-kinase substrate-like	16.944	165	32	T	DDTKKADGSTESGSTTELFASAKVLAEAAQS	37.896	37.896	KADGS(0.167)T(0.167)ES(0.167)GS(0.167)T(0.167)T(0.167)ELFASAK	KADGS(0)T(0)ES(0)GS(0)T(0)T(0)ELFAS(-33.71)AK	12	3	0.87432
A0A1U8EKU6	myristoylated alanine-rich C-kinase substrate-like	16.944	165	31	T	TDDTKKADGSTESGSTTELFASAKVLAEAAQ	37.896	37.896	KADGS(0.167)T(0.167)ES(0.167)GS(0.167)T(0.167)T(0.167)ELFASAK	KADGS(0)T(0)ES(0)GS(0)T(0)T(0)ELFAS(-33.71)AK	11	3	0.87432
A0A1U8EKU6	myristoylated alanine-rich C-kinase substrate-like	16.944	165	25	S	TAGGDSTDDTKKADGSTESGSTTELFASAKV	37.896	37.896	KADGS(0.167)T(0.167)ES(0.167)GS(0.167)T(0.167)T(0.167)ELFASAK	KADGS(0)T(0)ES(0)GS(0)T(0)T(0)ELFAS(-33.71)AK	5	3	0.87432
A0A1U8EKU6	myristoylated alanine-rich C-kinase substrate-like	16.944	165	30	S	STDDTKKADGSTESGSTTELFASAKVLAEAA	114.88	114.88	KADGS(0.002)T(0.002)ES(0.014)GS(0.857)T(0.123)T(0.003)ELFASAK	KADGS(-26.08)T(-26.08)ES(-17.97)GS(8.44)T(-8.44)T(-24.93)ELFAS(-96.58)AK	10	3	0.45579		7835.2			10407			3544.6			2109.9
A0A1U8EKU6	myristoylated alanine-rich C-kinase substrate-like	16.944	165	102	S	GQYVEKAETYLHQYGSGGSTPASAPAAAAEE	156.44	156.44	AET(0.001)YLHQYGS(0.997)GGS(0.002)TPASAPAAAAEEK	AET(-30.39)Y(-104.11)LHQY(-82.17)GS(27.73)GGS(-27.73)T(-40.6)PAS(-69.19)APAAAAEEK	10	3	0.74517	5442.3	3916	4659.1	7535.4	7170.5	7027.1	3359.2	3101.3	3410.8	1844.2	1417	1655.6
A0A1U8EKU6	myristoylated alanine-rich C-kinase substrate-like	16.944	165	26	T	AGGDSTDDTKKADGSTESGSTTELFASAKVL	37.896	37.896	KADGS(0.167)T(0.167)ES(0.167)GS(0.167)T(0.167)T(0.167)ELFASAK	KADGS(0)T(0)ES(0)GS(0)T(0)T(0)ELFAS(-33.71)AK	6	3	0.87432
A0A1U8EKU8	Nucleolar GTP-binding protein 1	77.795	680	576	S	IERARSKSRGRKRERSVERGDEIGNDAMDVD	84.762	84.762	S(1)VERGDEIGNDAMDVDEITPSKK	S(81.61)VERGDEIGNDAMDVDEIT(-81.61)PS(-83.78)KK	1	4	-0.48923		5741.1	3721.6		6357.6	4263.5		3198.9	2206.9		1476.7	1331.2
A0A1U8EKU8	Nucleolar GTP-binding protein 1	77.795	680	551	S	DKDKEFTLKRMGRQLSALGVDPTAAIERARS	100.92	91.637	QLS(1)ALGVDPTAAIER	QLS(81.36)ALGVDPT(-81.36)AAIER	3	3	0.050218	5561.1	3677.8	5572	5551.8	3999.6	5814.5	2361.1	1558.6	2216.4	1503.1	1228.1	1411
A0A1U8EKV0	probable LRR receptor-like serine/threonine-protein kinase At1g14390	80.892	736	599	S	ISSYNISLPPKVGSESPLAGPDQFTSVKQAE	105.79	92.492	VGS(0.137)ES(0.863)PLAGPDQFTSVK	VGS(-7.99)ES(7.99)PLAGPDQFT(-70.96)S(-77.1)VK	5	3	-0.23436	3875.6	4144.8	2732.6	4642.5	3964.7	2580.1	1057.9	974.31	957.07	905.08	878.29	566.17
A0A1U8EKW3	cyclin-T1-4-like	69.363	615	393	S	VAYQGSAAEVQRGSRSEDDQEGNTRKAEPRH	62.804	57.499	GS(0.171)RS(0.829)EDDQEGNTR	GS(-6.85)RS(6.85)EDDQEGNT(-44.09)R	4	2	-0.042419	2684	1111	3288.9	3561.2	2163.6	4563.5	1711.2	589.45	2883.1	1199.4	589.17	1625.2
A0A1U8EKW3	cyclin-T1-4-like	69.363	615	431	S	YHGRALENKDGPVGQSPQEVRKIDKDKVKAA	109.05	59.261	DGPVGQS(1)PQEVR	DGPVGQS(59.26)PQEVR	7	2	-0.074899	21518	15861	18359	23072	18444	19108	9219.7	9546.4	9401.7	8740.1	8428.7	5700.4
A0A1U8EL28	uncharacterized protein LOC107847863	21.213	193	52	S	PRTVPDLLSSSGRTSSGTGTSPELKERLKLT	45.115	45.115	T(0.093)S(0.093)S(0.266)GT(0.229)GT(0.171)S(0.148)PELK	T(-4.56)S(-4.56)S(0.66)GT(-0.66)GT(-1.93)S(-2.55)PELK	3	2	-0.24979
A0A1U8EL28	uncharacterized protein LOC107847863	21.213	193	39	T	NSESNNTSELLRRPRTVPDLLSSSGRTSSGT	60.564	60.564	RPRT(1)VPDLLSSSGR	RPRT(46.73)VPDLLS(-46.73)S(-46.73)S(-46.73)GR	4	3	0.065258	14756	11909		12409	9995.5		4640.6	6738.4		3026.1	3057.8
A0A1U8EL38	uncharacterized protein LOC107844094	51.321	473	70	S	ESEIQDSGIEWISSKSPTESPPPVNESGWPS	102.07	102.07	S(0.362)PT(0.362)ES(0.275)PPPVNESGWPSFKPQIK	S(0)PT(0)ES(-1.19)PPPVNES(-87.74)GWPS(-98.73)FKPQIK	1	4	-0.020269
A0A1U8EL38	uncharacterized protein LOC107844094	51.321	473	72	T	EIQDSGIEWISSKSPTESPPPVNESGWPSFK	102.07	102.07	S(0.362)PT(0.362)ES(0.275)PPPVNESGWPSFKPQIK	S(0)PT(0)ES(-1.19)PPPVNES(-87.74)GWPS(-98.73)FKPQIK	3	4	-0.020269
A0A1U8EL38	uncharacterized protein LOC107844094	51.321	473	74	S	QDSGIEWISSKSPTESPPPVNESGWPSFKPQ	93.397	93.397	S(0.02)PT(0.02)ES(0.959)PPPVNESGWPSFKPQIK	S(-16.71)PT(-16.71)ES(16.71)PPPVNES(-77.3)GWPS(-86.52)FKPQIK	5	4	0.17842	2027.9			1933.4			850.12			669.34
A0A1U8EL54	regulator of nonsense transcripts UPF2	135.98	1195	991	S	TDDWNRDERCDTEDESDEGDGPGSDEEDKVH	108.1	108.1	CDT(0.001)EDES(0.999)DEGDGPGS(1)DEEDKVHVR	CDT(-31.84)EDES(31.84)DEGDGPGS(95.81)DEEDKVHVR	7	4	-0.52317	2565.9	2189.1	2611.3	3584.6	3031	2754.5	2086.1	2153.2	1755.2	1519.4	1414.4	1645.2
A0A1U8EL54	regulator of nonsense transcripts UPF2	135.98	1195	999	S	RCDTEDESDEGDGPGSDEEDKVHVRSKVAEV	108.1	97.257	CDT(0.016)EDES(0.984)DEGDGPGS(1)DEEDKVHVR	CDT(-17.8)EDES(17.8)DEGDGPGS(83.36)DEEDKVHVR	15	4	-0.20506	2565.9	2189.1	2611.3	3584.6	3031	2754.5	2086.1	2153.2	1755.2	1519.4	1414.4	1645.2
A0A1U8EL54	regulator of nonsense transcripts UPF2	135.98	1195	1070	S	VFEGPTKDHRGVEGESGDETLDEGAGGSKEV	180.86	164.98	GVEGES(1)GDETLDEGAGGSK	GVEGES(50.52)GDET(-50.52)LDEGAGGS(-145.16)K	6	3	0.33337	19174	21839	19029	20209	21544	22300	15099	14706	18684	7811.1	9721.8	11199
A0A1U8EL80	uncharacterized protein LOC107844142	9.0598	83	79	S	SISYAEPPDTEVQPVSPKAN___________	155.87	155.87	SELISISYAEPPDTEVQPVS(1)PK	S(-121.82)ELIS(-110.32)IS(-96.44)Y(-98.5)AEPPDT(-44.96)EVQPVS(44.96)PK	20	3	0.033579	10416	4764.1	5188.2	13166	4478.6	6771.1	3538.4	586.26	852.09	2051	486.25	1132.9
A0A1U8EL95	eukaryotic translation initiation factor 5B isoform X1	44.33	392	224	S	SEVEKVKRAPSMKRTSTFPDQYIDIRAPKAP	50.608	46.964	T(0.347)S(0.347)T(0.306)FPDQYIDIR	T(0)S(0)T(-0.56)FPDQY(-43.52)IDIR	2	2	-0.27307
A0A1U8EL95	eukaryotic translation initiation factor 5B isoform X1	44.33	392	135	T	EGSELPDKSVPIRSATINPEPVKSVPSIKKK	59.57	59.57	S(0.122)AT(0.878)INPEPVK	S(-8.56)AT(8.56)INPEPVK	3	3	-0.1741	2269.1		2432.5	2426.9		2639.5	1885.4		2603.6	782.74		1728.5
A0A1U8EL95	eukaryotic translation initiation factor 5B isoform X1	44.33	392	201	T	EVEKAKRAPSIKKTPTFGDSKSESEVEKVKR	64.55	64.55	KT(0.016)PT(0.984)FGDSK	KT(-17.96)PT(17.96)FGDS(-49.67)K	4	3	-0.58687
A0A1U8EL95	eukaryotic translation initiation factor 5B isoform X1	44.33	392	225	T	EVEKVKRAPSMKRTSTFPDQYIDIRAPKAPG	50.608	50.608	RT(0.333)S(0.333)T(0.333)FPDQYIDIR	RT(0)S(0)T(0)FPDQY(-48.11)IDIR	4	3	-0.14522
A0A1U8EL95	eukaryotic translation initiation factor 5B isoform X1	44.33	392	94	S	TSSEEKSIYSHRRTNSGGDKPLTKIKSKADD	55.841	47.545	T(0.435)NS(0.565)GGDKPLTK	T(-1.14)NS(1.14)GGDKPLT(-36.82)K	3	3	0.66614		27791	25044		29493	24978		11036	10244		7992	7934.2
A0A1U8EL95	eukaryotic translation initiation factor 5B isoform X1	44.33	392	223	T	ESEVEKVKRAPSMKRTSTFPDQYIDIRAPKA	50.608	46.964	T(0.347)S(0.347)T(0.306)FPDQYIDIR	T(0)S(0)T(-0.56)FPDQY(-43.52)IDIR	1	2	-0.27307
A0A1U8EL95	eukaryotic translation initiation factor 5B isoform X1	44.33	392	133	S	SDEGSELPDKSVPIRSATINPEPVKSVPSIK	58.674	58.674	S(0.55)AT(0.45)INPEPVK	S(0.87)AT(-0.87)INPEPVK	1	3	-0.12217	2269.1	10598	8835.4	2426.9	11252	8850.1	1885.4	9321.9	7545.8	782.74	5329.1	3095.5
A0A1U8EL95	eukaryotic translation initiation factor 5B isoform X1	44.33	392	92	T	AVTSSEEKSIYSHRRTNSGGDKPLTKIKSKA	55.841	55.841	T(0.5)NS(0.5)GGDKPLTK	T(0)NS(0)GGDKPLT(-52.52)K	1	3	0.16548			25044			24978			10244			7934.2
A0A1U8ELA2	fructokinase-like 2, chloroplastic	72.927	650	132	S	RKKKETVESSFGDSISDVEGNVTDEEGVIEP	64.633	64.633	ETVES(0.001)S(0.003)FGDS(0.32)IS(0.838)DVEGNVT(0.838)DEEGVIEPESSGKPK	ET(-42.25)VES(-34.28)S(-29.19)FGDS(-6.29)IS(6.29)DVEGNVT(6.29)DEEGVIEPES(-43.11)S(-43.11)GKPK	12	4	0.31425			2095.3			2417.2			1142.1			1265.2
A0A1U8ELA2	fructokinase-like 2, chloroplastic	72.927	650	139	T	ESSFGDSISDVEGNVTDEEGVIEPESSGKPK	64.633	64.633	ETVES(0.001)S(0.003)FGDS(0.32)IS(0.838)DVEGNVT(0.838)DEEGVIEPESSGKPK	ET(-42.25)VES(-34.28)S(-29.19)FGDS(-6.29)IS(6.29)DVEGNVT(6.29)DEEGVIEPES(-43.11)S(-43.11)GKPK	19	4	0.31425			2095.3			2417.2			1142.1			1265.2
A0A1U8ELE9	uncharacterized protein LOC107844860 isoform X1	55.336	507	6	S	__________MERRNSTNQESSEPFVANDSS	49.973	49.973	RNS(0.49)T(0.49)NQES(0.016)S(0.003)EPFVANDSSLR	RNS(0)T(0)NQES(-14.94)S(-21.47)EPFVANDS(-49.97)S(-49.97)LR	3	3	0.44208
A0A1U8ELE9	uncharacterized protein LOC107844860 isoform X1	55.336	507	7	T	_________MERRNSTNQESSEPFVANDSSL	49.973	49.973	RNS(0.49)T(0.49)NQES(0.016)S(0.003)EPFVANDSSLR	RNS(0)T(0)NQES(-14.94)S(-21.47)EPFVANDS(-49.97)S(-49.97)LR	4	3	0.44208
A0A1U8ELG6	probable aquaporin PIP2-1	30.657	287	285	S	YILRAGAIKALGSFRSNA_____________	118.24	118.24	ALGS(1)FRS(1)NA	ALGS(118.24)FRS(118.24)NA	7	2	0.14494	5755.1	12674	5933.1	14706	26050	13764	2144.6	2840.4	1394.1	747.54	917.85	843.88
A0A1U8ELG6	probable aquaporin PIP2-1	30.657	287	282	S	YHQYILRAGAIKALGSFRSNA__________	118.24	118.24	ALGS(1)FRS(1)NA	ALGS(118.24)FRS(118.24)NA	4	2	0.14494		8348			14263			1347.9			592.33
A0A1U8ELH6	coilin	92.81	824	586	S	TDHKKQKWGQENVSFSPKNDSLDSNKEHPEM	133.16	133.16	WGQENVSFS(1)PK	WGQENVS(-59.23)FS(59.23)PK	9	3	-0.020621	9191.2	16412	21319	6168.1	14045	17984	1179.3	4581.2	7594.4	826.22	2639.5	4408.4
A0A1U8ELH6	coilin	92.81	824	462	S	MSKKKGQKWGQGVSFSPKNDSLGPNKQHPDM	74.76	74.76	WGQGVS(0.002)FS(0.998)PK	WGQGVS(-27.47)FS(27.47)PK	8	3	-0.13884	1059.9	1225.9	808.46	893.4	1262.3	795.09	301.36	432.78	299.68	267.79	257.24	266.29
A0A1U8ELK1	Serine/threonine-protein phosphatase	105.12	987	947	S	LVVVPKLIHPIPPASSPENSPERHLEDTWMQ	102.37	102.37	LIHPIPPAS(0.117)S(0.866)PENS(0.016)PER	LIHPIPPAS(-8.68)S(8.68)PENS(-17.22)PER	10	3	0.050831	10926	11080	10633	10916	11846	11517	5276.7	6164.5	6104.3	3380	5227.8	3816.4
A0A1U8ELK1	Serine/threonine-protein phosphatase	105.12	987	951	S	PKLIHPIPPASSPENSPERHLEDTWMQELNA	59.356	55.734	LIHPIPPAS(0.529)S(0.529)PENS(0.943)PER	LIHPIPPAS(0)S(0)PENS(9.16)PER	14	3	0.51718	4660.8	5373.8	4585.4	4271.9	5445	5112.9	2178.3	2908.7	2505.9	1301.2	3083.8	1419.7
A0A1U8ELK1	Serine/threonine-protein phosphatase	105.12	987	946	S	DLVVVPKLIHPIPPASSPENSPERHLEDTWM	59.356	59.356	LIHPIPPAS(0.573)S(0.573)PENS(0.855)PER	LIHPIPPAS(0)S(0)PENS(4.68)PER	9	3	0.55456	4660.8	5373.8	4585.4	4271.9	5445	5112.9	2178.3	2908.7	2505.9	1301.2	3083.8	1419.7
A0A1U8ELK1	Serine/threonine-protein phosphatase	105.12	987	121	S	GATALEGNSGASGTPSSAGSAGIRLAGATAD	179.41	179.41	LILFGGATALEGNSGAS(0.009)GT(0.004)PS(0.875)S(0.111)AGS(0.001)AGIR	LILFGGAT(-100.82)ALEGNS(-44.64)GAS(-19.66)GT(-23.49)PS(8.98)S(-8.98)AGS(-30.66)AGIR	21	3	0.089487		3558.9			3851.4			1538.4			1255.2
A0A1U8ELM1	heat shock protein 90-5, chloroplastic	90.778	796	711	S	IIKDLNAACKNSPDSSDARRAVELLYDTALI	58.674	51.013	NS(0.001)PDS(0.5)S(0.5)DARR	NS(-29.25)PDS(0)S(0)DARR	6	3	-2.4347
A0A1U8ELM1	heat shock protein 90-5, chloroplastic	90.778	796	710	S	PIIKDLNAACKNSPDSSDARRAVELLYDTAL	58.674	51.013	NS(0.001)PDS(0.5)S(0.5)DARR	NS(-29.25)PDS(0)S(0)DARR	5	3	-2.4347
A0A1U8ELP0	protein ENHANCED DOWNY MILDEW 2-like	147.63	1302	1032	S	TEDKSAGKRSLSQHSSPNVTNLKSVDWHTIS	103.9	103.9	S(0.551)LS(0.448)QHS(0.05)S(0.951)PNVTNLK	S(0.92)LS(-0.92)QHS(-13.18)S(13.18)PNVT(-42.8)NLK	7	3	0.17757	5540.9	7751.1	11099	5802.1	8463.3	13393	2443.4	2872.2	5263.4	1754.2	2638.8	4030.9
A0A1U8ELP0	protein ENHANCED DOWNY MILDEW 2-like	147.63	1302	1028	S	DEKVTEDKSAGKRSLSQHSSPNVTNLKSVDW	74.776	74.776	S(0.499)LS(0.499)QHS(0.059)S(0.943)PNVTNLK	S(0)LS(0)QHS(-12.16)S(12.16)PNVT(-42.62)NLK	3	3	0.52982
A0A1U8ELP0	protein ENHANCED DOWNY MILDEW 2-like	147.63	1302	1026	S	DLDEKVTEDKSAGKRSLSQHSSPNVTNLKSV	103.9	103.9	S(0.551)LS(0.448)QHS(0.05)S(0.951)PNVTNLK	S(0.92)LS(-0.92)QHS(-13.18)S(13.18)PNVT(-42.8)NLK	1	3	0.17757	5540.9			5802.1			2443.4			1754.2
A0A1U8ELP0	protein ENHANCED DOWNY MILDEW 2-like	147.63	1302	1106	S	QTEEPYSGLDHQYPKSASPGHRPHQDSDVAR	116.21	110.41	S(0.543)AS(0.457)PGHRPHQDSDVAR	S(0.75)AS(-0.75)PGHRPHQDS(-86.12)DVAR	1	4	0.33955	1929.4	1031.3	1969.2	2121	1294.9	2963.7	1475	651.3	1239.9	452.13	645.2	420.37
A0A1U8ELP0	protein ENHANCED DOWNY MILDEW 2-like	147.63	1302	1226	S	ADAGTGYPPPPYGRLSPITDPTYGRINEPPM	36.467	36.467	SNYMADAGT(0.002)GY(0.016)PPPPY(0.198)GRLS(0.568)PIT(0.158)DPT(0.043)Y(0.016)GR	S(-33.61)NY(-34.52)MADAGT(-24.59)GY(-15.62)PPPPY(-4.57)GRLS(4.57)PIT(-5.56)DPT(-11.21)Y(-15.62)GR	20	4	0.19916			1279.3			1005			407.42			355.13
A0A1U8ELU3	eukaryotic translation initiation factor 4G-like	173.81	1618	729	S	LPVESVEFSGLTEEGSPKRATNVNIENGRPE	91.532	91.532	QDQNNSLKPSSESLPVESVEFSGLTEEGS(1)PK	QDQNNS(-86.78)LKPS(-83.99)S(-83.99)ES(-83.99)LPVES(-66.26)VEFS(-40.67)GLT(-39.07)EEGS(39.07)PK	29	4	0.44931	1396.2	2784.3	1226.9	1619.7	2692.9	1126.5	455.72	1466.3	741.06	366.52	1007.1	441.76
A0A1U8ELU3	eukaryotic translation initiation factor 4G-like	173.81	1618	828	T	SQEFASNLVKNSDEATSKSEDESTETNNTGL	214.47	198.4	NS(0.005)DEAT(0.535)S(0.33)KS(0.129)EDESTETNNTGLVSK	NS(-19.89)DEAT(2.09)S(-2.09)KS(-6.18)EDES(-46.23)T(-75.15)ET(-90.08)NNT(-142.38)GLVS(-183.33)K	6	4	0.4224		8245.6			8611			800.77			819.07
A0A1U8ELU3	eukaryotic translation initiation factor 4G-like	173.81	1618	1597	S	TYGSKDRGFDAARPVSPLVRSGGPTSRENVA	157.91	157.91	GFDAARPVS(1)PLVR	GFDAARPVS(157.91)PLVR	9	3	-0.17966	22638	18011	10135	19078	18781	8194.7	7788.8	9207.4	2570	6125.5	6266	1763.3
A0A1U8ELU3	eukaryotic translation initiation factor 4G-like	173.81	1618	197	T	SISPGVMSVLQIPARTSSAPPNLDEQKRAQA	151.56	151.56	T(0.369)S(0.369)S(0.261)APPNLDEQK	T(0)S(0)S(-1.51)APPNLDEQK	1	3	-0.074331
A0A1U8ELU3	eukaryotic translation initiation factor 4G-like	173.81	1618	198	S	ISPGVMSVLQIPARTSSAPPNLDEQKRAQAR	151.56	151.56	T(0.369)S(0.369)S(0.261)APPNLDEQK	T(0)S(0)S(-1.51)APPNLDEQK	2	3	-0.074331
A0A1U8ELU3	eukaryotic translation initiation factor 4G-like	173.81	1618	1426	S	AQERHLQATRLARTPSLGGSNRRGQPMDFAP	88.803	88.803	T(0.052)PS(0.948)LGGSNR	T(-12.64)PS(12.64)LGGS(-55.04)NR	3	2	0.18589			11259			10511			2787.4			2206
A0A1U8ELU3	eukaryotic translation initiation factor 4G-like	173.81	1618	199	S	SPGVMSVLQIPARTSSAPPNLDEQKRAQARG	106.76	75.018	T(0.002)S(0.04)S(0.958)APPNLDEQKR	T(-27.47)S(-13.75)S(13.75)APPNLDEQKR	3	3	0.059363	3505.7	9500	20198	5077.8	13809	23660	5938.6	15433	21714	4904.3	12580	14245
A0A1U8ELU3	eukaryotic translation initiation factor 4G-like	173.81	1618	950	T	VKAEPDDWEDAADASTPKLEAAPGHGKKVDG	92.95	92.95	AEPDDWEDAADAS(0.5)T(0.5)PKLEAAPGHGK	AEPDDWEDAADAS(0)T(0)PKLEAAPGHGK	14	4	-0.1653	4904.1	3259.3	3615.5	4715.2	4212.4	3993.4	1581.4	1549.8	2089.7	1053.5	873.41	1230.6
A0A1U8ELU3	eukaryotic translation initiation factor 4G-like	173.81	1618	1424	T	DAAQERHLQATRLARTPSLGGSNRRGQPMDF	78.903	78.903	T(0.913)PS(0.087)LGGSNR	T(10.23)PS(-10.23)LGGS(-47.83)NR	1	2	-0.044541	12395	15054		12836	16007		3274.3	4373.4		2261.7	4393.3
A0A1U8ELU3	eukaryotic translation initiation factor 4G-like	173.81	1618	829	S	QEFASNLVKNSDEATSKSEDESTETNNTGLV	146.94	146.94	NS(0.09)DEAT(0.144)S(0.628)KS(0.138)EDESTETNNTGLVSK	NS(-8.42)DEAT(-6.4)S(6.4)KS(-6.57)EDES(-43.09)T(-55.96)ET(-73.56)NNT(-105.81)GLVS(-137.32)K	7	4	0.37197			9207.6			9305.6			1795			882.44
A0A1U8ELU3	eukaryotic translation initiation factor 4G-like	173.81	1618	949	S	EVKAEPDDWEDAADASTPKLEAAPGHGKKVD	92.95	46.89	AEPDDWEDAADAS(0.92)T(0.08)PK	AEPDDWEDAADAS(10.64)T(-10.64)PK	13	3	0.31975	23298	13018	15538	23842	13530	15252	11640	4527.3	5188.9	5504.8	2743.4	3972
A0A1U8ELY1	ABC transporter G family member 15-like	76.423	685	673	S	RKPSLSYSKRQHTLRSLSSQEGLSSPIP___	87.647	87.647	S(0.638)LS(0.303)S(0.059)QEGLSSPIP	S(3.24)LS(-3.24)S(-10.32)QEGLS(-65.84)S(-75.13)PIP	1	2	-0.16117	1995.1			1710.3			691.35			213.48
A0A1U8ELY1	ABC transporter G family member 15-like	76.423	685	675	S	PSLSYSKRQHTLRSLSSQEGLSSPIP_____	53.168	53.168	S(0.193)LS(0.44)S(0.366)QEGLSSPIP	S(-3.57)LS(0.8)S(-0.8)QEGLS(-42.28)S(-42.28)PIP	3	2	-0.33964
A0A1U8ELY1	ABC transporter G family member 15-like	76.423	685	676	S	SLSYSKRQHTLRSLSSQEGLSSPIP______	44.567	44.567	S(0.272)LS(0.364)S(0.364)QEGLSSPIP	S(-1.27)LS(0)S(0)QEGLS(-38.25)S(-38.25)PIP	4	2	-0.328
A0A1U8ELY3	chaperone protein dnaJ 15	45.782	414	385	S	GSSSKLSGDDLKADSSPGDDGSSDSKDKYAK	77.681	69.398	ADS(0.132)S(0.868)PGDDGSSDSKDKYAK	ADS(-8.18)S(8.18)PGDDGS(-43.19)S(-43.19)DS(-48.97)KDKY(-61.18)AK	4	4	1.1979		4954.9	11702		5927.6	12330		4842.1	7576.8		3286.1	7927.7
A0A1U8EM24	putative late blight resistance protein homolog R1B-14	101.97	897	154	T	SVVELKPTKKIIVPATQVSRSPPKTTHQPEK	63.122	57.922	IIVPAT(0.444)QVS(0.444)RS(0.11)PPKT(0.001)T(0.001)HQPEK	IIVPAT(0)QVS(0)RS(-6.07)PPKT(-28.97)T(-28.97)HQPEK	6	5	-0.026441
A0A1U8EM24	putative late blight resistance protein homolog R1B-14	101.97	897	159	S	KPTKKIIVPATQVSRSPPKTTHQPEKKNPSS	144.29	106.19	IIVPATQVS(0.015)RS(0.985)PPK	IIVPAT(-35.21)QVS(-18.25)RS(18.25)PPK	11	3	-0.034172	14164	18032	13303	17825	20340	13565	6882.8	8864.6	15429	4618.6	6479.9	5731.4
A0A1U8EM24	putative late blight resistance protein homolog R1B-14	101.97	897	157	S	ELKPTKKIIVPATQVSRSPPKTTHQPEKKNP	147.12	147.12	IIVPATQVS(0.657)RS(0.343)PPK	IIVPAT(-35.69)QVS(2.83)RS(-2.83)PPK	9	4	0.019841	4203.6		3011.1	4597.2		3049.1	2026.4		1034.8	1101.5		1083.7
A0A1U8EM43	transcription factor GTE4-like	84.619	771	573	S	VLAHTPQAKTFERSESITEAADPRKKKPSKY	104.24	101.39	S(0.079)ES(0.919)IT(0.002)EAADPR	S(-10.66)ES(10.66)IT(-26.93)EAADPR	3	2	0.44627	7212.4	10982		7870.3	14223		3515.8	5838.5		2565.5	4608.3
A0A1U8EM85	p-loop NTPase domain-containing protein LPA1 homolog 2-like	81.452	734	247	S	SEAKSKKRAKKLAGISTPPIQKEGVKSPLAG	49.929	49.929	KLAGIS(0.5)T(0.5)PPIQK	KLAGIS(0)T(0)PPIQK	6	4	0.16841		2032.2			1485			331.95			325.12
A0A1U8EM85	p-loop NTPase domain-containing protein LPA1 homolog 2-like	81.452	734	248	T	EAKSKKRAKKLAGISTPPIQKEGVKSPLAGI	100.55	99.215	LAGIS(0.011)T(0.989)PPIQK	LAGIS(-19.4)T(19.4)PPIQK	6	3	0.018459	3299	6380.8	2934.7	1942.9	4112.3	1659.6	409.75	709.91	244.64		631.27	240.8
A0A1U8EM98	uncharacterized protein LOC107845287	94.796	845	74	T	EPLSVSDHTPAVLLRTTSSSTTTPPPPPPIR	64.152	64.152	T(0.32)T(0.32)S(0.294)S(0.013)S(0.013)T(0.013)T(0.013)T(0.014)PPPPPPIRIPS(0.985)PS(0.014)R	T(0)T(0)S(-0.38)S(-13.89)S(-13.89)T(-13.89)T(-13.89)T(-13.89)PPPPPPIRIPS(18.83)PS(-18.83)R	1	3	0.060047
A0A1U8EM98	uncharacterized protein LOC107845287	94.796	845	92	S	SSTTTPPPPPPIRIPSPSRSFQTPPPPPPPP	77.276	64.152	T(0.32)T(0.32)S(0.294)S(0.013)S(0.013)T(0.013)T(0.013)T(0.014)PPPPPPIRIPS(0.985)PS(0.014)R	T(0)T(0)S(-0.38)S(-13.89)S(-13.89)T(-13.89)T(-13.89)T(-13.89)PPPPPPIRIPS(18.83)PS(-18.83)R	19	3	0.060047	5390.3	4506.9	6271.9	6807.8	5459.8	7192.2	2369.2	2110.5	2635.9	1749.3	1444.1	1728.3
A0A1U8EM98	uncharacterized protein LOC107845287	94.796	845	75	T	PLSVSDHTPAVLLRTTSSSTTTPPPPPPIRI	73.975	64.152	T(0.32)T(0.32)S(0.294)S(0.013)S(0.013)T(0.013)T(0.013)T(0.014)PPPPPPIRIPS(0.985)PS(0.014)R	T(0)T(0)S(-0.38)S(-13.89)S(-13.89)T(-13.89)T(-13.89)T(-13.89)PPPPPPIRIPS(18.83)PS(-18.83)R	2	3	0.060047
A0A1U8EM98	uncharacterized protein LOC107845287	94.796	845	76	S	LSVSDHTPAVLLRTTSSSTTTPPPPPPIRIP	77.276	77.276	T(0.094)T(0.104)S(0.598)S(0.036)S(0.045)T(0.05)T(0.056)T(0.016)PPPPPPIRIPS(0.951)PS(0.049)R	T(-8.07)T(-7.6)S(7.6)S(-12.18)S(-11.25)T(-10.77)T(-10.3)T(-15.83)PPPPPPIRIPS(13.1)PS(-13.1)R	3	3	-0.15051	5390.3			6807.8			2369.2			1749.3
A0A1U8EMA4	ABC transporter C family member 2-like isoform X1	181.45	1617	209	S	YIPDMDPYPGYSPLRSEPFNNTAYEELPEAE	115.54	102.6	S(0.997)EPFNNT(0.003)AYEELPEAEQICPER	S(24.75)EPFNNT(-24.75)AY(-64.7)EELPEAEQICPER	1	3	-0.26793	876.15	1941.7	1910	1323.5	2203.3	1853	864.95	1480.3	1494.3	383.23	795.95	824.93
A0A1U8EMD1	phosphoenolpyruvate carboxylase	111.01	973	11	S	_____MTTRNLEKLASIDAHLRALVPGKVSE	91.855	68.44	LAS(1)IDAHLR	LAS(68.44)IDAHLR	3	2	-0.059943	7905.4	5677.4	6839.4	10098	7616.6	9344.8	3084.4	2581.1	2562.4	2057.1	1968.8	1812.7
A0A1U8EMD6	elongation factor-like GTPase 1	113.22	1023	785	S	SEKLGFTGDNDDRSASPESSTRVDQTLLREA	57.164	57.164	S(0.044)AS(0.935)PES(0.009)S(0.011)TR	S(-13.27)AS(13.27)PES(-20.02)S(-19.17)T(-37.52)R	3	2	0.29588			5195.6			7722.7			5071			3247.9
A0A1U8EMJ8	uncharacterized protein LOC107847702	89.957	800	325	S	EITSARKYLNGEKSKSPDLSPLRAAPSIPAD	112.42	112.42	S(0.032)KS(0.966)PDLS(0.002)PLR	S(-14.73)KS(14.73)PDLS(-26.87)PLR	3	3	0.088158	20693	20595	6840.1	20040	22723	7001.4	14505	16115	3713.3	7813.2	9701.7	1885.6
A0A1U8EMJ8	uncharacterized protein LOC107847702	89.957	800	329	S	ARKYLNGEKSKSPDLSPLRAAPSIPADDNDM	62.378	62.378	S(0.5)KS(0.5)PDLS(1)PLR	S(0)KS(0)PDLS(44.87)PLR	7	3	0.11434	5524.4	5026.6	6840.1	6859.6	7352.2	7001.4	5554	6822	3713.3	2219.7	2341.9	1885.6
A0A1U8EMJ8	uncharacterized protein LOC107847702	89.957	800	259	S	LVRSFQNVNRTTDHASNSGSPDITSGRTVAS	64.488	64.488	T(0.03)T(0.03)DHAS(0.91)NS(0.037)GS(0.991)PDIT(0.001)S(0.001)GR	T(-14.85)T(-14.85)DHAS(14.85)NS(-14.85)GS(21.33)PDIT(-32.51)S(-32.15)GR	6	3	0.0084324		2825.3	3716.5		3422.5	4090.8		1804.6	2595		1327.4	1725.3
A0A1U8EMJ8	uncharacterized protein LOC107847702	89.957	800	263	S	FQNVNRTTDHASNSGSPDITSGRTVASEAKY	64.488	64.488	T(0.03)T(0.03)DHAS(0.91)NS(0.037)GS(0.991)PDIT(0.001)S(0.001)GR	T(-14.85)T(-14.85)DHAS(14.85)NS(-14.85)GS(21.33)PDIT(-32.51)S(-32.15)GR	10	3	0.0084324		2825.3	3716.5		3422.5	4090.8		1804.6	2595		1327.4	1725.3
A0A1U8EMJ8	uncharacterized protein LOC107847702	89.957	800	323	S	SPEITSARKYLNGEKSKSPDLSPLRAAPSIP	89.013	89.013	S(0.586)KS(0.414)PDLSPLR	S(1.51)KS(-1.51)PDLS(-31.21)PLR	1	3	-0.051884	5524.4	5026.6	17151	6859.6	7352.2	16451	5554	6822	10370	2219.7	2341.9	7498.4
A0A1U8EMJ8	uncharacterized protein LOC107847702	89.957	800	147	T	EEKPPVPVTVSVTPVTPQNSTPRSAERPEIS	83.039	83.039	KVEEKPPVPVTVSVTPVT(0.393)PQNS(0.304)T(0.304)PR	KVEEKPPVPVT(-59.06)VS(-46.84)VT(-31.39)PVT(1.12)PQNS(-1.12)T(-1.12)PR	18	4	0.1686
A0A1U8EMM7	uncharacterized protein LOC107847710	32.449	285	234	S	VAMNSPAGERQVAYNSPAERQAAYNADSYDS	100.11	98.592	QVAYNS(1)PAER	QVAY(-57.19)NS(57.19)PAER	6	2	-0.34926	5819.3	12420	13776	4839.3	13337	12687	2873.6	8292	6621.7	1483.4	4393.1	4180
A0A1U8EMR3	dr1-associated corepressor-like	32.033	291	114	S	SATKRRKVADEDDHDSDDDIKRNHANETANN	73.21	33.405	VADEDDHDS(1)DDDIKR	VADEDDHDS(33.4)DDDIKR	9	4	0.27951		7018.1	9858.8		7229	12123		4033.4	7727.3		2045.4	4993.5
A0A1U8EMT0	apoptosis inhibitor 5-like isoform X1	64.761	575	180	S	LTALFKHIETIDEQMSDDNLRERTLVFIKDK	76.378	76.378	HIETIDEQMS(1)DDNLR	HIET(-63.34)IDEQMS(63.34)DDNLR	10	3	-0.3989	5660.4	7238.1	5167.6	6401.6	6638.8	6299.1	3954.4	5328.6	4731.3	2102.1	2910.2	2298.2
A0A1U8EMY6	uncharacterized protein At1g04910	64.315	564	27	S	NRVTASPRKRDADGSSSPLVPDSVISNVDGD	43.438	43.438	DADGS(0.106)S(0.442)S(0.442)PLVPDS(0.008)VIS(0.001)NVDGDDDDAGYR	DADGS(-6.2)S(0)S(0)PLVPDS(-17.25)VIS(-27.5)NVDGDDDDAGY(-42.83)R	6	3	-0.69496
A0A1U8EMY6	uncharacterized protein At1g04910	64.315	564	28	S	RVTASPRKRDADGSSSPLVPDSVISNVDGDD	43.438	43.438	DADGS(0.106)S(0.442)S(0.442)PLVPDS(0.008)VIS(0.001)NVDGDDDDAGYR	DADGS(-6.2)S(0)S(0)PLVPDS(-17.25)VIS(-27.5)NVDGDDDDAGY(-42.83)R	7	3	-0.69496
A0A1U8EN23	heterogeneous nuclear ribonucleoprotein 1 isoform X1	50.609	477	315	S	IGYSTSSNRGDSFLSSPTRNLWGNIGLNASA	80.318	80.318	GDSFLS(0.036)S(0.963)PT(0.001)R	GDS(-46.35)FLS(-14.3)S(14.3)PT(-30.84)R	7	2	0.071805	10852		13654	9933.8		13917	5589.2		7909.7	2514.5		4709.3
A0A1U8EN23	heterogeneous nuclear ribonucleoprotein 1 isoform X1	50.609	477	238	S	LASVGGYGVRMDGRFSPVGGGRAGFSQFASP	53.403	53.403	MDGRFS(1)PVGGGR	MDGRFS(53.4)PVGGGR	6	3	0.44713		12813			11958			4920.9			4174
A0A1U8EN55	uncharacterized protein LOC107847820 isoform X1	105.68	950	403	S	VLERKGVPRLNTPPLSNAPNAVFASNQERLI	49.973	49.973	LNT(0.401)PPLS(0.599)NAPNAVFASNQER	LNT(-1.74)PPLS(1.74)NAPNAVFAS(-49.96)NQER	7	3	-2.4504		862.75			868.41			298.38			408.26
A0A1U8EN72	plasma membrane-associated cation-binding protein 1	24.136	225	160	S	PVDVAPADVEATTATSAEEVEVKEKDIVVEA	145.03	117.77	KEEEPAPVDVAPADVEAT(0.001)T(0.005)AT(0.036)S(0.958)AEEVEVK	KEEEPAPVDVAPADVEAT(-29.97)T(-22.67)AT(-14.27)S(14.27)AEEVEVK	22	4	-0.07901	2410.3		5909.3	3123.3		6684.1	659.3		3106.2	527.36		2139.8
A0A1U8EN72	plasma membrane-associated cation-binding protein 1	24.136	225	128	T	SYVSGPIRFVFEKVSTFIVIPEEEKKKEEEP	55.841	55.841	VS(0.5)T(0.5)FIVIPEEEK	VS(0)T(0)FIVIPEEEK	3	3	0.014292	672.44			874.58			480.43			232.77
A0A1U8EN72	plasma membrane-associated cation-binding protein 1	24.136	225	159	T	APVDVAPADVEATTATSAEEVEVKEKDIVVE	112.13	112.13	KEEEPAPVDVAPADVEAT(0.002)T(0.013)AT(0.55)S(0.434)AEEVEVK	KEEEPAPVDVAPADVEAT(-23.44)T(-16.1)AT(1.03)S(-1.03)AEEVEVK	21	4	0.15345		3246.6			4275.2			1892.9			1915.1
A0A1U8EN72	plasma membrane-associated cation-binding protein 1	24.136	225	127	S	PSYVSGPIRFVFEKVSTFIVIPEEEKKKEEE	55.841	55.841	VS(0.5)T(0.5)FIVIPEEEK	VS(0)T(0)FIVIPEEEK	2	3	0.014292	672.44			874.58			480.43			232.77
A0A1U8EN72	plasma membrane-associated cation-binding protein 1	24.136	225	156	T	EEPAPVDVAPADVEATTATSAEEVEVKEKDI	97.437	97.437	KKEEEPAPVDVAPADVEAT(0.822)T(0.149)AT(0.016)S(0.013)AEEVEVK	KKEEEPAPVDVAPADVEAT(7.41)T(-7.41)AT(-17.08)S(-18.04)AEEVEVK	19	4	0.045338	2197.4			2879.4			1549.6			999.51
A0A1U8EN90	serine/arginine-rich splicing factor SR45 isoform X2	47.383	427	308	T	PIRRRSPSPPPRRHRTPPRGSPRRIRGSPVR;PMRRRSPSPPLRRHRTPPRGSPRRIRGSPGR	69.716	69.716	HRT(1)PPRGS(1)PR	HRT(69.72)PPRGS(69.72)PR	3	3	0.32105	4173.9	4918.8	4824.6	5140.4	5033.8	5485.1	2206	2589	2624.5	1275.2	1596.3	1568.9
A0A1U8EN90	serine/arginine-rich splicing factor SR45 isoform X1	47.383	427	241	S	GKKRQQELSPRRKPASPPQRSPIGRRGSPRR	48.053	44.612	RKPAS(1)PPQR	RKPAS(44.61)PPQR	5	3	-0.046957	9488.5	8476.5	11992	10401	9293.1	11995	6544.2	4988.6	9245.6	3458.4	3156.3	5040.7
A0A1U8EN90	serine/arginine-rich splicing factor SR45 isoform X1	47.383	427	11	S	_____MAKPGRGRAASPSGSSSRSRSRSRSY;_____MAKPGRGRAASPSGSSSRSRSRSYTP	48.659	46.063	AAS(0.481)PS(0.481)GS(0.025)S(0.006)S(0.006)R	AAS(0)PS(0)GS(-12.87)S(-18.96)S(-18.96)R	3	2	0.53634
A0A1U8EN90	serine/arginine-rich splicing factor SR45 isoform X1	47.383	427	21	S	RGRAASPSGSSSRSRSRSYTPSDSRSSSSRS	50.562	50.562	S(0.496)RS(0.496)Y(0.006)T(0.002)PSDSR	S(0)RS(0)Y(-19.13)T(-23.15)PS(-30.47)DS(-46.52)R	1	3	-0.074218
A0A1U8EN90	serine/arginine-rich splicing factor SR45 isoform X1	47.383	427	25	T	ASPSGSSSRSRSRSYTPSDSRSSSSRSPSRS	89.827	89.679	S(0.002)YT(0.995)PS(0.004)DSR	S(-28.09)Y(-45.94)T(24.05)PS(-24.05)DS(-63.1)R	3	2	-0.42527	9911.5	12467		7009.3	9195		2481.8	3983.6		1623.1	2775.2
A0A1U8EN90	serine/arginine-rich splicing factor SR45 isoform X1	47.383	427	260	S	RSPIGRRGSPRRGLDSPVRRRVDSPIRRRAN	72.2	60.255	RGLDS(1)PVRR	RGLDS(60.26)PVRR	5	3	-0.39292	8056.7	1335.1	1168.4	9217.4	2057.3	1864	6186.5	672.61	852.04	2570	303.98	303.83
A0A1U8EN90	serine/arginine-rich splicing factor SR45 isoform X1	47.383	427	101	S	GRSPPLPPPPESKKASPPPRKVSPIPESRVI;GRSPPPPPPPESKKASPPPRKVSPIPESRVI	76.847	76.847	KAS(1)PPPR	KAS(76.85)PPPR	3	3	-0.06913	5549.3	5727.1	8199.8	7435.6	10350	11279	3754.5	4828.7	7177.2	2063.3	2562.1	3343.3
A0A1U8EN90	serine/arginine-rich splicing factor SR45 isoform X1	47.383	427	108	S	PPPESKKASPPPRKVSPIPESRVIHVDQLSR	104.24	96.745	KVS(1)PIPESR	KVS(43.51)PIPES(-43.51)R	3	3	0.1585	6132.6	6470.2	5838.6	7924.3	6424.6	6242.2	4495.5	5042.6	3040.7	2118.5	2473.3	1975.5
A0A1U8EN90	serine/arginine-rich splicing factor SR45 isoform X1	47.383	427	63	T	SSSSSASRSASSRSPTPPPRLPPPPPPPARS	40.837	40.837	S(0.257)AS(0.257)S(0.257)RS(0.257)PT(0.971)PPPRLPPPPPPPAR	S(0)AS(0)S(0)RS(0)PT(17.06)PPPRLPPPPPPPAR	8	4	-0.097863		9360.4	20598		10213	17017		7334	11624		4385.9	8603.4
A0A1U8EN90	serine/arginine-rich splicing factor SR45 isoform X1	47.383	427	46	S	SSSSRSPSRSRSRSRSISSSSSASRSASSRS	46.926	46.926	S(0.174)RS(0.81)IS(0.012)S(0.003)S(0.001)SSASR	S(-6.69)RS(6.69)IS(-18.38)S(-24.32)S(-29.86)S(-34.9)S(-34.9)AS(-34.9)R	3	3	-0.55452	1838.3			2277.9			1511.7			724.77
A0A1U8EN90	serine/arginine-rich splicing factor SR45 isoform X1	47.383	427	246	S	QELSPRRKPASPPQRSPIGRRGSPRRGLDSP	48.053	48.053	KPAS(1)PPQRS(1)PIGR	KPAS(48.05)PPQRS(48.05)PIGR	9	4	-0.3942		8476.5			9293.1			4988.6			3156.3
A0A1U8EN90	serine/arginine-rich splicing factor SR45 isoform X1	47.383	427	282	S	DSPIRRRANSPFRRGSPPPPRRRPGSPIRRR	119.22	41.689	RGS(1)PPPPRR	RGS(41.69)PPPPRR	3	3	-0.83968	938.68	3356.9	3887.8	1170.3	4017.7	5098.3	535.53	2571.8	2938.8		1637.8	1983.8
A0A1U8EN90	serine/arginine-rich splicing factor SR45 isoform X1	47.383	427	58	S	RSRSISSSSSASRSASSRSPTPPPRLPPPPP	48.088	48.088	S(0.607)AS(0.649)S(0.64)RS(0.597)PT(0.506)PPPRLPPPPPPPAR	S(0.33)AS(0.98)S(0.66)RS(-0.33)PT(-1.62)PPPRLPPPPPPPAR	3	4	-0.2887		9360.4	7008.6		10213	7350		7334	5815.5		4385.9	4345.8
A0A1U8EN90	serine/arginine-rich splicing factor SR45 isoform X1	47.383	427	78	S	TPPPRLPPPPPPPARSPAGASKRGRSPPLPP	90.316	70.072	LPPPPPPPARS(1)PAGASK	LPPPPPPPARS(33.64)PAGAS(-33.64)K	11	3	0.26385	18694	18657	12911	20457	20720	14004	14563	18402	12196	8041.5	8755.6	6450.9
A0A1U8EN90	serine/arginine-rich splicing factor SR45 isoform X1	47.383	427	199	S	VVHARFTLPERKKAASPPKAVATSSRRDAPR	63.816	61.65	KAAS(1)PPK	KAAS(61.65)PPK	4	3	-0.0048712	10459	12679	5047.5	12264	16496	5541.8	6771.6	9213.9	3356.2	2367.1	4133.7	1621.2
A0A1U8EN90	serine/arginine-rich splicing factor SR45 isoform X1	47.383	427	88	S	PPPARSPAGASKRGRSPPLPPPPESKKASPP	103.04	85.636	RGRS(1)PPLPPPPESK	RGRS(79.93)PPLPPPPES(-79.93)K	4	4	0.091776	33022	48169	9561.9	39376	58353	10308	21773	35575	6812.7	14072	21713	4546.6
A0A1U8EN90	serine/arginine-rich splicing factor SR45 isoform X1	47.383	427	23	S	RAASPSGSSSRSRSRSYTPSDSRSSSSRSPS	50.562	50.562	S(0.496)RS(0.496)Y(0.006)T(0.002)PSDSR	S(0)RS(0)Y(-19.13)T(-23.15)PS(-30.47)DS(-46.52)R	3	3	-0.074218
A0A1U8EN90	serine/arginine-rich splicing factor SR45 isoform X1	47.383	427	268	S	SPRRGLDSPVRRRVDSPIRRRANSPFRRGSP	93.556	38.804	VDS(1)PIRR	VDS(38.8)PIRR	3	2	0.42856	8233.3	18026	9942.7	8955.7	21113	11833	3956.6	9932.3	5128	2078.5	6388.7	2735.5
A0A1U8EN90	serine/arginine-rich splicing factor SR45 isoform X1	47.383	427	61	S	SISSSSSASRSASSRSPTPPPRLPPPPPPPA	52.636	52.636	S(0.973)PT(0.027)PPPR	S(15.54)PT(-15.54)PPPR	1	2	1.3658		9360.4	13341		10213	13484		7334	10690		4385.9	7009.4
A0A1U8EN90	serine/arginine-rich splicing factor SR45 isoform X1	47.383	427	56	S	RSRSRSISSSSSASRSASSRSPTPPPRLPPP	48.088	48.088	S(0.607)AS(0.649)S(0.64)RS(0.597)PT(0.506)PPPRLPPPPPPPAR	S(0.33)AS(0.98)S(0.66)RS(-0.33)PT(-1.62)PPPRLPPPPPPPAR	1	4	-0.2887		9360.4			10213			7334			4385.9
A0A1U8EN90	serine/arginine-rich splicing factor SR45 isoform X1	47.383	427	276	S	PVRRRVDSPIRRRANSPFRRGSPPPPRRRPG;SPRRGPDSPVRRRANSPFRRGSPPPQRRRPA	110.76	110.76	RANS(1)PFR	RANS(110.76)PFR	4	3	-0.23746	10101	9204.6	17408	11273	12693	21353	4965.7	7375.9	12321	2826.4	5629.9	7293.2
A0A1U8EN90	serine/arginine-rich splicing factor SR45 isoform X2	47.383	427	313	S	SPSPPLRRHRTPPRGSPRRIRGSPGRRRSPL;SPSPPPRRHRTPPRGSPRRIRGSPVRRRSPL	69.716	69.716	HRT(1)PPRGS(1)PR	HRT(69.72)PPRGS(69.72)PR	8	3	0.32105	4173.9	4918.8	4824.6	5140.4	5033.8	5485.1	2206	2589	2624.5	1275.2	1596.3	1568.9
A0A1U8EN90	serine/arginine-rich splicing factor SR45 isoform X1	47.383	427	13	S	___MAKPGRGRAASPSGSSSRSRSRSRSYTP;___MAKPGRGRAASPSGSSSRSRSRSYTPSD	48.659	46.063	AAS(0.481)PS(0.481)GS(0.025)S(0.006)S(0.006)R	AAS(0)PS(0)GS(-12.87)S(-18.96)S(-18.96)R	5	2	0.53634
A0A1U8EN90	serine/arginine-rich splicing factor SR45 isoform X1	47.383	427	326	S	RGSPRRIRGSPGRRRSPLPPRRRSPRRARSP;RGSPRRIRGSPVRRRSPLPPRRRSPRRARSP	67.113	35.269	RS(1)PLPPR	RS(35.27)PLPPR	2	2	0.049396	9155.5	5499.8	18529	9633.6	6405.9	19340	6030	3699.1	9856	3592.7	2093.3	5483.1
A0A1U8EN90	serine/arginine-rich splicing factor SR45 isoform X1	47.383	427	59	S	SRSISSSSSASRSASSRSPTPPPRLPPPPPP	48.088	48.088	S(0.607)AS(0.649)S(0.64)RS(0.597)PT(0.506)PPPRLPPPPPPPAR	S(0.33)AS(0.98)S(0.66)RS(-0.33)PT(-1.62)PPPRLPPPPPPPAR	4	4	-0.2887		9360.4	7008.6		10213	7350		7334	5815.5		4385.9	4345.8
A0A1U8ENA6	LOW QUALITY PROTEIN: U4/U6 small nuclear ribonucleoprotein Prp3-like	86.965	777	67	S	RGRDYHDRKRKERSVSVEDRSSNGDEKKRPR	92.939	73.327	S(1)VS(1)VEDR	S(73.33)VS(73.33)VEDR	3	2	-0.020927	30565	21298	18955	34707	23315	21804	17711	12309	12733	11818	8654.7	8853.3
A0A1U8ENA6	LOW QUALITY PROTEIN: U4/U6 small nuclear ribonucleoprotein Prp3-like	86.965	777	65	S	RDRGRDYHDRKRKERSVSVEDRSSNGDEKKR	92.939	73.327	S(1)VS(1)VEDR	S(73.33)VS(73.33)VEDR	1	2	-0.020927	30565	21298	18955	34707	23315	21804	17711	12309	12733	11818	8654.7	8853.3
A0A1U8ENB1	protein indeterminate-domain 9	54.286	490	64	S	NLPGNPDPDAEVIALSPKSLMATNRFLCEIC	87.326	87.326	NLPGNPDPDAEVIALS(1)PK	NLPGNPDPDAEVIALS(87.33)PK	16	3	0.23838	2564.8	2237	1967.7	2281.3	2269.6	2371.5	703.51	532.07	717.7	485.28	529.75	635.62
A0A1U8ENH1	uncharacterized protein LOC107847879 isoform X1	64.595	590	293	S	VSVDADEEHQSNTRKSVDMGSTPASISQDSS	41.521	41.521	S(0.597)VDMGS(0.124)T(0.124)PAS(0.124)IS(0.028)QDS(0.002)S(0.002)FEDVK	S(6.83)VDMGS(-6.83)T(-6.83)PAS(-6.83)IS(-13.32)QDS(-25.02)S(-24.59)FEDVK	1	3	0.74797	2393.8			2202.3			1015.6			858.98
A0A1U8ENM8	vesicle-associated protein 1-2-like isoform X1	28.394	254	133	S	EDCKLKVVYVPPQLPSPVREGSEEGSSPRAS	121.7	88.73	VVYVPPQLPS(1)PVR	VVY(-69.13)VPPQLPS(69.13)PVR	10	2	-0.025873	63482	60954	51989	60407	63536	55766	24921	26284	21968	14936	15705	11748
A0A1U8ENM8	vesicle-associated protein 1-2-like isoform X1	28.394	254	139	S	VVYVPPQLPSPVREGSEEGSSPRASVSENGV	116.57	116.57	VVYVPPQLPS(1)PVREGS(1)EEGS(0.676)S(0.324)PR	VVY(-53.36)VPPQLPS(59.42)PVREGS(46.3)EEGS(3.19)S(-3.19)PR	16	3	-0.27389	44406	45339	36599	41655	46592	38448	18465	20034	15268	11352	12750	8226.2
A0A1U8ENM8	vesicle-associated protein 1-2-like isoform X1	28.394	254	144	S	PQLPSPVREGSEEGSSPRASVSENGVGKTPE	126.34	126.34	EGSEEGS(0.01)S(0.99)PR	EGS(-41.63)EEGS(-20.09)S(20.09)PR	8	2	0.021673	4288.5	5766.6	6946.8	7071.1	9056.9	8673.6	3519.4	3946.2	4621.4	2355.5	3066.1	2617.5
A0A1U8ENM8	vesicle-associated protein 1-2-like isoform X1	28.394	254	143	S	PPQLPSPVREGSEEGSSPRASVSENGVGKTP	121.7	116.57	VVYVPPQLPS(1)PVREGS(1)EEGS(0.676)S(0.324)PR	VVY(-53.36)VPPQLPS(59.42)PVREGS(46.3)EEGS(3.19)S(-3.19)PR	20	3	-0.27389	48735	40632	32056	45525	40387	32829	18972	16721	12404	11139	10880	6574.8
A0A1U8ENX6	enhancer of mRNA-decapping protein 4-like isoform X1	150.49	1394	587	S	VPPPMENAVGFERTESNVSRDAASIEGYLPV	91.151	76.228	T(0.023)ES(0.976)NVS(0.001)R	T(-16.32)ES(16.32)NVS(-28.63)R	3	2	0.13382	5611.2	6053.9	4735.4	4931.3	10479	7414.2	2178.8	3419.4	2794.4	1069.8	1526.3	1371.4
A0A1U8ENX6	enhancer of mRNA-decapping protein 4-like isoform X1	150.49	1394	585	T	QCVPPPMENAVGFERTESNVSRDAASIEGYL	55.413	55.413	T(0.25)ES(0.25)NVS(0.25)RDAAS(0.25)IEGY(0.001)LPVDPPGSK	T(0)ES(0)NVS(0)RDAAS(0)IEGY(-25.11)LPVDPPGS(-54.51)K	1	4	-0.050548
A0A1U8ENX6	enhancer of mRNA-decapping protein 4-like isoform X1	150.49	1394	166	S	SVGVGGISSPMMRMLSSTKLPKGRHLNGDHV	56.225	56.225	MLS(0.983)S(0.015)T(0.002)KLPK	MLS(18.2)S(-18.2)T(-26.42)KLPK	3	3	-0.16635		11238			13171			1567.5			2239.3
A0A1U8ENX6	enhancer of mRNA-decapping protein 4-like isoform X1	150.49	1394	590	S	PMENAVGFERTESNVSRDAASIEGYLPVDPP	91.151	91.151	T(0.287)ES(0.805)NVS(0.87)RDAAS(0.038)IEGYLPVDPPGSK	T(-6.11)ES(6.11)NVS(8.1)RDAAS(-16.7)IEGY(-49.42)LPVDPPGS(-80.99)K	6	3	0.36045	5611.2			4931.3			2178.8			1069.8
A0A1U8ENX6	enhancer of mRNA-decapping protein 4-like isoform X1	150.49	1394	595	S	VGFERTESNVSRDAASIEGYLPVDPPGSKLM	63.491	58.997	DAAS(0.997)IEGY(0.003)LPVDPPGSK	DAAS(24.9)IEGY(-24.9)LPVDPPGS(-57.26)K	4	3	0.56731	1328.6			1079.8			399.58			322.72
A0A1U8EP54	probable calcium-binding protein CML21	26.302	230	13	S	___MGGVLGKNESPLSPKASVPETKLEAKIT	100.93	100.93	NESPLS(1)PK	NES(-53.63)PLS(53.63)PK	6	2	0.0092051	10670	13773	16048	10450	16809	16347	3269.2	5519.3	7520.7	2335.4	3614.3	5549.5
A0A1U8EP76	protein LIGHT-DEPENDENT SHORT HYPOCOTYLS 10-like	22.197	199	16	S	MMSNEKIGVGEGSSSSGGAITIASTPHQDNH	47.745	45.957	IGVGEGS(0.5)S(0.5)S(0.5)S(0.5)GGAIT(0.001)IASTPHQDNHHR	IGVGEGS(0)S(0)S(0)S(0)GGAIT(-29.16)IAS(-40.71)T(-40.77)PHQDNHHR	10	4	-0.46429
A0A1U8EP76	protein LIGHT-DEPENDENT SHORT HYPOCOTYLS 10-like	22.197	199	13	S	___MMSNEKIGVGEGSSSSGGAITIASTPHQ	45.957	45.957	IGVGEGS(0.5)S(0.5)S(0.5)S(0.5)GGAIT(0.001)IASTPHQDNHHR	IGVGEGS(0)S(0)S(0)S(0)GGAIT(-29.16)IAS(-40.71)T(-40.77)PHQDNHHR	7	4	-0.46429
A0A1U8EP76	protein LIGHT-DEPENDENT SHORT HYPOCOTYLS 10-like	22.197	199	15	S	_MMSNEKIGVGEGSSSSGGAITIASTPHQDN	47.745	45.957	IGVGEGS(0.5)S(0.5)S(0.5)S(0.5)GGAIT(0.001)IASTPHQDNHHR	IGVGEGS(0)S(0)S(0)S(0)GGAIT(-29.16)IAS(-40.71)T(-40.77)PHQDNHHR	9	4	-0.46429
A0A1U8EP76	protein LIGHT-DEPENDENT SHORT HYPOCOTYLS 10-like	22.197	199	14	S	__MMSNEKIGVGEGSSSSGGAITIASTPHQD	45.957	45.957	IGVGEGS(0.5)S(0.5)S(0.5)S(0.5)GGAIT(0.001)IASTPHQDNHHR	IGVGEGS(0)S(0)S(0)S(0)GGAIT(-29.16)IAS(-40.71)T(-40.77)PHQDNHHR	8	4	-0.46429
A0A1U8EP82	uncharacterized protein LOC107845391 isoform X1	150.17	1350	510	S	ANDIQGKIVFSRTRSSPELTDTYGEVTSQGK	46.159	46.159	T(0.313)RS(0.313)S(0.313)PELT(0.058)DT(0.002)Y(0.002)GEVTSQGK	T(0)RS(0)S(0)PELT(-7.34)DT(-21.56)Y(-21.86)GEVT(-33.67)S(-37.68)QGK	4	3	-0.23445
A0A1U8EP82	uncharacterized protein LOC107845391 isoform X1	150.17	1350	507	T	DQTANDIQGKIVFSRTRSSPELTDTYGEVTS	46.159	46.159	T(0.313)RS(0.313)S(0.313)PELT(0.058)DT(0.002)Y(0.002)GEVTSQGK	T(0)RS(0)S(0)PELT(-7.34)DT(-21.56)Y(-21.86)GEVT(-33.67)S(-37.68)QGK	1	3	-0.23445
A0A1U8EP82	uncharacterized protein LOC107845391 isoform X1	150.17	1350	509	S	TANDIQGKIVFSRTRSSPELTDTYGEVTSQG	46.159	46.159	T(0.313)RS(0.313)S(0.313)PELT(0.058)DT(0.002)Y(0.002)GEVTSQGK	T(0)RS(0)S(0)PELT(-7.34)DT(-21.56)Y(-21.86)GEVT(-33.67)S(-37.68)QGK	3	3	-0.23445
A0A1U8EP91	uncharacterized protein LOC107845734 isoform X1	42.81	381	118	S	EMKEKLKAMPKEYQPSSPSGPDPKWRYMWRV	67.416	67.416	EYQPS(0.5)S(0.5)PS(0.001)GPDPK	EY(-36.42)QPS(0)S(0)PS(-28.62)GPDPK	5	3	0.52159
A0A1U8EP91	uncharacterized protein LOC107845734 isoform X1	42.81	381	119	S	MKEKLKAMPKEYQPSSPSGPDPKWRYMWRVG	67.416	60.474	EY(0.002)QPS(0.13)S(0.864)PS(0.004)GPDPK	EY(-26.79)QPS(-8.22)S(8.22)PS(-23.84)GPDPK	6	3	0.46367		7995.4			9185			5344.6			2606
A0A1U8EPC6	probable LRR receptor-like serine/threonine-protein kinase At4g20940	106.05	977	665	S	SKDQDESKSPNSLRVSSPDKLAGDLHLLDNS	61.222	61.222	VS(0.5)S(0.5)PDKLAGDLHLLDNSLK	VS(0)S(0)PDKLAGDLHLLDNS(-56.87)LK	2	4	0.1602			2483.8			2014.5			793.89			415.92
A0A1U8EPC6	probable LRR receptor-like serine/threonine-protein kinase At4g20940	106.05	977	666	S	KDQDESKSPNSLRVSSPDKLAGDLHLLDNSL	61.222	61.222	VS(0.5)S(0.5)PDKLAGDLHLLDNSLK	VS(0)S(0)PDKLAGDLHLLDNS(-56.87)LK	3	4	0.1602			2483.8			2014.5			793.89			415.92
A0A1U8EPD5	MLP-like protein 423	17.047	153	65	S	DKSVGSVRLIKYAEGSPLVTYSKEKIESVDD	93.494	93.494	YAEGS(1)PLVTYSK	Y(-51.4)AEGS(51.4)PLVT(-65.4)Y(-78.46)S(-83.65)K	5	3	-0.15097	18763	15167	19629	16198	16827	20970	8037.6	9316.2	9861.7	4184.4	6203	5665.3
A0A1U8EPM4	plant intracellular Ras-group-related LRR protein 6	63.79	584	22	S	AARTSGSLNLSNRSLSEVPTDIYKSLDATSE	92.856	89.013	S(0.086)LS(0.914)EVPTDIYK	S(-10.25)LS(10.25)EVPT(-62.89)DIY(-80.5)K	3	2	-0.48874	5433.3	1116.8	5485.1	4679.3	1187.1	5622.2	1990.6	328.31	2381.6	1323		1284.4
A0A1U8EPM4	plant intracellular Ras-group-related LRR protein 6	63.79	584	20	S	LKAARTSGSLNLSNRSLSEVPTDIYKSLDAT	72.496	72.496	S(0.5)LS(0.5)EVPTDIYK	S(0)LS(0)EVPT(-53.28)DIY(-69.27)K	1	3	-0.030557	943.32			743.74			282.97			209.69
A0A1U8EPT2	DDRGK domain-containing protein 1 isoform X1	34.161	299	81	S	STSSAAVTINELADDSDDEEPGDGYYAAKSS	113.17	113.17	RRPASSAASTSSAAVTINELADDS(1)DDEEPGDGYYAAK	RRPAS(-84.73)S(-84.73)AAS(-84.73)T(-84.73)S(-84.73)S(-79.75)AAVT(-57.4)INELADDS(38.32)DDEEPGDGY(-38.32)Y(-45.6)AAK	24	4	0.11387	4022.9	2918	2830.4	5612.2	4474	3864.7	1911	2188.1	2319.6	1435.8	1248.7	1434.4
A0A1U8EPT7	protein PLASTID MOVEMENT IMPAIRED 1	96.497	881	417	S	TKEVEGEAEEEEEARSEGNSDKRSVSSSNEV	64.488	64.488	EVEGEAEEEEEARS(0.965)EGNS(0.035)DKR	EVEGEAEEEEEARS(14.46)EGNS(-14.46)DKR	14	4	-0.086294		11776			15518			8052.9			5057.4
A0A1U8EPT7	protein PLASTID MOVEMENT IMPAIRED 1	96.497	881	332	S	SSFARKQSKTSFSVPSPRMSSLSSANWTPSQ	127.87	127.87	TSFSVPS(1)PR	T(-93.98)S(-88.08)FS(-59.51)VPS(59.51)PR	7	2	0.15572	7704.1	13338	15098	8916.9	15269	17703	1592.4	3507	4319.3	1014.2	2729.6	2641.2
A0A1U8EPT7	protein PLASTID MOVEMENT IMPAIRED 1	96.497	881	40	S	TLYQPPTTTTTRRTASLVLPRDSIPPVESLT	138.45	138.45	RTAS(1)LVLPR	RT(-42.22)AS(42.22)LVLPR	4	3	-0.15897	8729.5	6148.6	8956	18062	13627	18721	4751.8	4463	7513.1	1696.2	1192.8	2088.1
A0A1U8EPT7	protein PLASTID MOVEMENT IMPAIRED 1	96.497	881	318	S	GGTKSAKSYSSSSSSSFARKQSKTSFSVPSP	145.1	130.47	S(0.001)YS(0.032)S(0.004)S(0.001)S(0.001)S(0.004)S(0.032)S(0.925)FAR	S(-28.86)Y(-62.03)S(-14.64)S(-23.36)S(-31.81)S(-31.81)S(-23.36)S(-14.64)S(14.64)FAR	9	2	0.011095		12991	13894		28141	25604		9192.8	8352.4		2858.1	3368.7
A0A1U8EPT7	protein PLASTID MOVEMENT IMPAIRED 1	96.497	881	477	S	SMFKDENTVKTEEDDSESQRLDADEETVTRE	42.806	42.806	T(0.002)EEDDS(0.519)ES(0.478)QRLDADEET(0.001)VT(0.001)R	T(-24.51)EEDDS(0.35)ES(-0.35)QRLDADEET(-28.74)VT(-28.74)R	6	3	-0.45023	3183			4548			2581.5			1370.3
A0A1U8EPY5	serine/arginine-rich splicing factor RS31-like isoform X2	28.473	238	202	S	PYRRSPSPIYRRNRPSPDYGRHRSPLHNGPS	88.021	88.021	NRPS(1)PDYGR	NRPS(48.72)PDY(-48.72)GR	4	3	-0.11091	3287	4151.6	4012.7	3249.8	4711.3	3764.3	3529.2	4127.4	3153.5	2212.5	2288.4	2009.9
A0A1U8EPY5	serine/arginine-rich splicing factor RS31-like isoform X2	28.473	238	210	S	IYRRNRPSPDYGRHRSPLHNGPSYDRYRSPD	86.455	79.013	HRS(1)PLHNGPSYDR	HRS(64.22)PLHNGPS(-64.22)Y(-66.63)DR	3	4	-0.10881	4033.1	2357.9	1933.6	4193.3	2037.2	1907.7	4124.8	1701.6	1406.1	2043.4	953.5	796.13
A0A1U8EQP3	uncharacterized protein LOC107848468	18.462	164	78	S	RCSYRKQPVIKPRVPSSVPVNVPDWSKILKD	89.866	73.983	VPS(0.5)S(0.5)VPVNVPDWSK	VPS(0)S(0)VPVNVPDWS(-72.62)K	3	3	0.099089	346.29	2082	2117.9	506.35	2288.8	2925.2	250.02	530.82	738.61		390.3	586.36
A0A1U8EQP3	uncharacterized protein LOC107848468	18.462	164	56	S	PSQSPSPARGSARASSPVAATARCSYRKQPV	101.33	56.956	AS(0.061)S(0.939)PVAATAR	AS(-11.84)S(11.84)PVAAT(-42.56)AR	3	2	0.014745	9014.9	8645.2	14010	11417	11450	14723	2585.5	3609.1	4616.3	2163.4	3022.7	3591.2
A0A1U8EQP3	uncharacterized protein LOC107848468	18.462	164	79	S	CSYRKQPVIKPRVPSSVPVNVPDWSKILKDE	89.866	73.983	VPS(0.5)S(0.5)VPVNVPDWSK	VPS(0)S(0)VPVNVPDWS(-72.62)K	4	3	0.099089	346.29	2082	2117.9	506.35	2288.8	2925.2	250.02	530.82	738.61		390.3	586.36
A0A1U8EQW8	aquaporin PIP2-7-like	30.279	283	2	S	______________MSKDVIEEGQAHHHGKD	48.883	48.883	S(1)KDVIEEGQAHHHGK	S(48.88)KDVIEEGQAHHHGK	1	5	0.14078			3536.1			4035.7			1790.9			1298.6
A0A1U8EQW8	aquaporin PIP2-7-like	30.279	283	279	S	FVLRAGAVKALGSFRSNPTN___________	150.37	143.93	ALGS(1)FRS(1)NPTN	ALGS(89.03)FRS(52.11)NPT(-52.11)N	7	2	-0.050798	12461	14301	12343	16803	18657	9792.5	993.25	1509.3	529.42		391.66
A0A1U8EQW8	aquaporin PIP2-7-like	30.279	283	276	S	YHQFVLRAGAVKALGSFRSNPTN________	150.37	150.37	ALGS(1)FRS(1)NPTN	ALGS(75.52)FRS(42.68)NPT(-42.68)N	4	2	0.07934	5238.8	5945.5	5104.7	6209.4	6955.3		457.04	560.2
A0A1U8ES61	BEL1-like homeodomain protein 1	76.679	703	220	S	EVVNVGKSMKSTSTNSTEVVNDDVKKLKNTT	88.565	88.565	S(0.191)T(0.227)S(0.267)T(0.368)NS(0.739)T(0.208)EVVNDDVK	S(-3.48)T(-2.63)S(-1.77)T(1.77)NS(6.08)T(-6.08)EVVNDDVK	6	3	0.38221	4421.1			4898			2459.1			1110.3
A0A1U8ES61	BEL1-like homeodomain protein 1	76.679	703	166	S	QQPGFGNFNAAREIVSPTAGGGSASSGILQQ	66.879	66.879	EIVS(0.473)PT(0.473)AGGGS(0.018)AS(0.018)S(0.018)GILQQPGSSSSSVPLSSK	EIVS(0)PT(0)AGGGS(-14.3)AS(-14.3)S(-14.3)GILQQPGS(-33.08)S(-38.66)S(-43.91)S(-48.78)S(-53.44)VPLS(-62.57)S(-64.57)K	4	3	-0.085312
A0A1U8ES61	BEL1-like homeodomain protein 1	76.679	703	168	T	PGFGNFNAAREIVSPTAGGGSASSGILQQPG	66.879	66.879	EIVS(0.473)PT(0.473)AGGGS(0.018)AS(0.018)S(0.018)GILQQPGSSSSSVPLSSK	EIVS(0)PT(0)AGGGS(-14.3)AS(-14.3)S(-14.3)GILQQPGS(-33.08)S(-38.66)S(-43.91)S(-48.78)S(-53.44)VPLS(-62.57)S(-64.57)K	6	3	-0.085312
A0A1U8ES61	BEL1-like homeodomain protein 1	76.679	703	494	S	NDDSTTSRSIAQQQKSPGSDVSKQHNSTSTM	65.25	65.25	S(0.064)IAQQQKS(0.892)PGS(0.044)DVSK	S(-11.47)IAQQQKS(11.47)PGS(-13.06)DVS(-35.21)K	8	3	0.17486		12639			18374			8780.7			5717.8
A0A1U8ES61	BEL1-like homeodomain protein 1	76.679	703	221	T	VVNVGKSMKSTSTNSTEVVNDDVKKLKNTTM	64.705	64.705	S(0.115)T(0.115)S(0.102)T(0.09)NS(0.243)T(0.336)EVVNDDVK	S(-4.67)T(-4.67)S(-5.19)T(-5.71)NS(-1.4)T(1.4)EVVNDDVK	7	3	0.33916
A0A1U8ES61	BEL1-like homeodomain protein 1	76.679	703	218	T	LDEVVNVGKSMKSTSTNSTEVVNDDVKKLKN	88.565	88.565	S(0.191)T(0.227)S(0.267)T(0.368)NS(0.739)T(0.208)EVVNDDVK	S(-3.48)T(-2.63)S(-1.77)T(1.77)NS(6.08)T(-6.08)EVVNDDVK	4	3	0.38221
A0A1U8ES63	serine/arginine-rich SC35-like splicing factor SCL30A isoform X1	31.189	269	155	S	RGTPTRYHNPPRYSRSPPPRGRNYYSPPKRR	60.564	44.382	Y(0.005)HNPPRY(0.016)S(0.99)RS(0.99)PPPR	Y(-27.66)HNPPRY(-21.31)S(21.31)RS(21.31)PPPR	10	4	-0.0721	3741.3	3770.8	2936.4	3780.8	4127.7	3885.9	937.8	1859	1086.2	610.12	1258.6	540.23
A0A1U8ES63	serine/arginine-rich SC35-like splicing factor SCL30A isoform X1	31.189	269	173	S	PRGRNYYSPPKRRQYSRSVSPEEKRYSRERS	73.983	66.673	QY(0.002)S(0.999)RS(0.999)VS(1)PEEK	QY(-28.58)S(28.58)RS(31.34)VS(43.87)PEEK	3	3	0.21013	13368	5842.6	11587	16263	6694.4	13934	4832.7	2217.6	3838	3466.5	1177.1	2453.2
A0A1U8ES63	serine/arginine-rich SC35-like splicing factor SCL30A isoform X1	31.189	269	165	S	PRYSRSPPPRGRNYYSPPKRRQYSRSVSPEE	93.649	93.649	NYYS(1)PPK	NY(-61.43)Y(-47.93)S(47.93)PPK	4	2	-0.06533	18492	13346	14844	20671	15241	17699	9156.4	3888.9	5785.7	5265.6	2708.6	3172.5
A0A1U8ES63	serine/arginine-rich SC35-like splicing factor SCL30A isoform X1	31.189	269	177	S	NYYSPPKRRQYSRSVSPEEKRYSRERSYSQS	73.983	66.673	QY(0.002)S(0.999)RS(0.999)VS(1)PEEK	QY(-28.58)S(28.58)RS(31.34)VS(43.87)PEEK	7	3	0.21013	13368	5842.6	11587	16263	6694.4	13934	4832.7	2217.6	3838	3466.5	1177.1	2453.2
A0A1U8ES63	serine/arginine-rich SC35-like splicing factor SCL30A isoform X1	31.189	269	20	S	SYSPSPPRGYGRRGRSPIPRGGHYGGRSRDE	74.92	60.518	RGRS(1)PIPR	RGRS(60.52)PIPR	4	3	-0.042457	7011.8	10157	10586	7062.9	12789	12315	2318.6	3154.4	4041.5	1407.9	2924.5	2413.1
A0A1U8ES63	serine/arginine-rich SC35-like splicing factor SCL30A isoform X1	31.189	269	153	S	DRRGTPTRYHNPPRYSRSPPPRGRNYYSPPK	60.564	44.382	Y(0.005)HNPPRY(0.016)S(0.99)RS(0.99)PPPR	Y(-27.66)HNPPRY(-21.31)S(21.31)RS(21.31)PPPR	8	4	-0.0721	3741.3	3770.8	2936.4	3780.8	4127.7	3885.9	937.8	1859	1086.2	610.12	1258.6	540.23
A0A1U8ES63	serine/arginine-rich SC35-like splicing factor SCL30A isoform X1	31.189	269	175	S	GRNYYSPPKRRQYSRSVSPEEKRYSRERSYS	73.983	66.673	QY(0.002)S(0.999)RS(0.999)VS(1)PEEK	QY(-28.58)S(28.58)RS(31.34)VS(43.87)PEEK	5	3	0.21013	13368	5842.6	11587	16263	6694.4	13934	4832.7	2217.6	3838	3466.5	1177.1	2453.2
A0A1U8ES94	LOW QUALITY PROTEIN: eIF-2-alpha kinase activator GCN1	284.84	2614	2601	S	ITGLDARRIAKLPEHSDESGDSDKDASSG__	143.05	118.63	LPEHS(1)DES(1)GDS(1)DKDASSG	LPEHS(97.38)DES(89.17)GDS(63.58)DKDAS(-63.58)S(-69.37)G	5	3	-0.0094896	25735	74745	23725	29176	79967	28566	12486	31573	11725	7643.1	19509	7691.3
A0A1U8ES94	LOW QUALITY PROTEIN: eIF-2-alpha kinase activator GCN1	284.84	2614	1804	S	FKVAGTSGKAHLEGGSDDEGASTEAQGRAII	245.66	245.66	AHLEGGS(1)DDEGASTEAQGR	AHLEGGS(147.6)DDEGAS(-147.6)T(-169.61)EAQGR	7	3	-0.11416	5133.6	1343.4	2893.4	5940.1	1636	2793.8	3146.7	471.05	2066.6	1425.3	646.46	1450.9
A0A1U8ES94	LOW QUALITY PROTEIN: eIF-2-alpha kinase activator GCN1	284.84	2614	2607	S	RRIAKLPEHSDESGDSDKDASSG________	143.05	118.63	LPEHS(1)DES(1)GDS(1)DKDASSG	LPEHS(97.38)DES(89.17)GDS(63.58)DKDAS(-63.58)S(-69.37)G	11	3	-0.0094896	42286	57135	14668	41586	61935	19997	17898	23534	8001.9	11180	14180	5150
A0A1U8ES94	LOW QUALITY PROTEIN: eIF-2-alpha kinase activator GCN1	284.84	2614	2604	S	LDARRIAKLPEHSDESGDSDKDASSG_____	143.05	118.63	LPEHS(1)DES(1)GDS(1)DKDASSG	LPEHS(97.38)DES(89.17)GDS(63.58)DKDAS(-63.58)S(-69.37)G	8	3	-0.0094896	42286	63602	29587	41586	67321	33825	17898	25400	14810	11180	15952	9490.2
A0A1U8ESM7	DEAD-box ATP-dependent RNA helicase 42-like	137.65	1204	348	S	GEEPKLGKTWTLDGESDDEDAEGKNGMDIDM	98.062	98.035	TWTLDGES(1)DDEDAEGK	T(-52.43)WT(-45.25)LDGES(45.25)DDEDAEGK	8	3	0.2615	3317.8	3736.8	3065.6	3240.8	4056	3335.6	1481.8	1741.2	1316.4	881.7	1124.5	1084.6
A0A1U8ESM7	DEAD-box ATP-dependent RNA helicase 42-like	137.65	1204	991	S	AKKAQAKEYGFEEDKSDSEDEDEGIRKAGGD	131.42	131.42	EYGFEEDKS(1)DS(1)EDEDEGIR	EY(-75.54)GFEEDKS(75.54)DS(80.19)EDEDEGIR	9	3	0.12894	24802	16648	16593	33861	25369	22664	24543	15730	14854	16496	10874	8952.4
A0A1U8ESM7	DEAD-box ATP-dependent RNA helicase 42-like	137.65	1204	234	S	EREKERIREKDRYKGSDDEVDRERKRRKRDS	98.439	98.439	YKGS(1)DDEVDRER	Y(-39.77)KGS(39.77)DDEVDRER	4	3	0.1026	14397	15775	11266	17763	17599	13605	15107	14049	9857.8	7589.5	8884.3	6393.6
A0A1U8ESM7	DEAD-box ATP-dependent RNA helicase 42-like	137.65	1204	993	S	KAQAKEYGFEEDKSDSEDEDEGIRKAGGDLS	131.42	112.8	EYGFEEDKS(1)DS(1)EDEDEGIRK	EY(-54.38)GFEEDKS(54.38)DS(77.48)EDEDEGIRK	11	4	-0.28131	24802	16648	16593	33861	25369	22664	24543	15730	14854	16496	10874	8952.4
A0A1U8ESM7	DEAD-box ATP-dependent RNA helicase 42-like	137.65	1204	274	S	DRERSSKTSNRLREGSIDQVSAEKNEKSREE	87.772	87.772	LREGS(1)IDQVSAEKNEK	LREGS(77)IDQVS(-77)AEKNEK	5	4	0.038988	38744	44222	24359	43685	56110	28294	32011	40213	19555	18526	25487	12583
A0A1U8ESV8	sister chromatid cohesion protein PDS5 homolog A isoform X1	186.88	1661	1138	S	GTLKSEITEDEAMKDSETEGNEVPLGKIMER	155.95	96.019	SEITEDEAMKDS(0.992)ET(0.007)EGNEVPLGK	S(-40.96)EIT(-34.42)EDEAMKDS(21.26)ET(-21.26)EGNEVPLGK	12	4	0.2939	8250.9	10213	10496	4042	10842	12142	4977.4	6720	6734.2	3340.8	4040.3	4298.7
A0A1U8ESV8	sister chromatid cohesion protein PDS5 homolog A isoform X1	186.88	1661	1140	T	LKSEITEDEAMKDSETEGNEVPLGKIMERLK	94.08	94.08	SEITEDEAMKDS(0.5)ET(0.5)EGNEVPLGK	S(-52.14)EIT(-46.57)EDEAMKDS(0)ET(0)EGNEVPLGK	14	4	-0.026201			5456.4			6166.6			3868.7			2307.4
A0A1U8ESV8	sister chromatid cohesion protein PDS5 homolog A isoform X1	186.88	1661	1642	S	GDSESSSAAKSDEELSDDEPLSTWKRRVGKS	133.45	133.45	SDEELS(1)DDEPLSTWK	S(-40.47)DEELS(40.47)DDEPLS(-93.42)T(-101.17)WK	6	3	0.051672	2897.3	4031.6	3107.7	2770.4	3345.2	2645.3	1062.6	1117.3	1183.1	460.38	904	690.76
A0A1U8ESV8	sister chromatid cohesion protein PDS5 homolog A isoform X1	186.88	1661	1576	T	EESPMENKKIEDEPGTPQDSRGSDKTSSSHE	64.52	64.52	KIEDEPGT(0.998)PQDS(0.002)R	KIEDEPGT(26.94)PQDS(-26.94)R	8	3	0.20731		5209.7	6699.8		4576.1	4214.1		1738.4	2105.4		1243.7	1179.2
A0A1U8ESV8	sister chromatid cohesion protein PDS5 homolog A isoform X1	186.88	1661	1169	S	LKARSKMRKEVKNDSSPAEGRTENDVDILKV	100.64	100.64	NDS(0.129)S(0.871)PAEGRTENDVDILK	NDS(-8.3)S(8.3)PAEGRT(-33.27)ENDVDILK	4	3	-0.11371	20462	24765	9196	20484	28907	10357	10190	15653	7645.5	7998.3	12445	4557.6
A0A1U8ESV8	sister chromatid cohesion protein PDS5 homolog A isoform X1	186.88	1661	1168	S	RLKARSKMRKEVKNDSSPAEGRTENDVDILK	75.112	75.112	NDS(0.5)S(0.5)PAEGRTENDVDILK	NDS(0)S(0)PAEGRT(-35.82)ENDVDILK	3	3	-0.35736			9196			10357			7645.5			4557.6
A0A1U8ESZ9	uncharacterized protein LOC107850378 isoform X1	137.2	1253	753	S	YRQRVSSDIDVHKGDSDEIIDKRTVKEEGNE	149.74	140.11	VSSDIDVHKGDS(1)DEIIDKR	VS(-91.01)S(-91.47)DIDVHKGDS(91.01)DEIIDKR	12	4	-0.24713	31966	17412	22162	29876	18032	23159	5724.8	3815.1	5352.1	4331.4	2264.9	3356.8
A0A1U8ET22	DEAD-box ATP-dependent RNA helicase 20	55.735	501	44	S	FKSSSSSRKDYEGKESPRKVDLDGLTPFEKN	50.155	50.155	KDYEGKES(1)PR	KDY(-34.62)EGKES(34.62)PR	8	3	-0.04988	6057.5		4646.5	7675.2		6378.7	3341.2		3381.4	2420.1		2126.6
A0A1U8ET36	LOW QUALITY PROTEIN: nuclear pore complex protein NUP1	133.89	1302	618	S	TGAAAVKNTIFLSTRSQSLNSNLLPTAFDKS	111.66	111.66	S(0.6)QS(0.399)LNSNLLPTAFDK	S(1.77)QS(-1.77)LNS(-31.42)NLLPT(-95.52)AFDK	1	3	0.075927	1053.4			902.47			247.8			333.91
A0A1U8ET36	LOW QUALITY PROTEIN: nuclear pore complex protein NUP1	133.89	1302	620	S	AAAVKNTIFLSTRSQSLNSNLLPTAFDKSKE	78.021	78.021	S(0.494)QS(0.494)LNS(0.011)NLLPTAFDK	S(0)QS(0)LNS(-16.37)NLLPT(-61.36)AFDK	3	3	0.14451
A0A1U8ET51	myosin heavy chain, striated muscle isoform X1	81.626	722	331	S	EQENTKVIYHARKLSSESIGSDTSSQRGSEL	54.672	30.428	KLS(0.646)S(0.672)ES(0.672)IGS(0.003)DT(0.002)S(0.002)S(0.002)QR	KLS(-0.33)S(0.33)ES(0.33)IGS(-26.4)DT(-30.28)S(-30.28)S(-30.28)QR	4	3	-0.40323		26303	7626		31132	8228.5		24674	4191		14372	3012.3
A0A1U8ET51	myosin heavy chain, striated muscle isoform X1	81.626	722	333	S	ENTKVIYHARKLSSESIGSDTSSQRGSELSG	54.672	54.672	KLS(0.409)S(0.606)ES(0.982)IGS(0.002)DTSSQR	KLS(-1.76)S(1.76)ES(15.74)IGS(-27.35)DT(-42.88)S(-43.05)S(-43.21)QR	6	3	-0.14735		26303	7626		31132	8228.5		24674	4191		14372	3012.3
A0A1U8ET51	myosin heavy chain, striated muscle isoform X1	81.626	722	229	S	TAYEVSDVGTPHRGRSNNSDFGTDDLSLDED	39.036	39.036	S(0.454)NNS(0.454)DFGT(0.085)DDLS(0.006)LDEDVT(0.001)SPIDK	S(0)NNS(0)DFGT(-7.26)DDLS(-19.06)LDEDVT(-28.64)S(-32.68)PIDK	1	3	-0.28243
A0A1U8ET51	myosin heavy chain, striated muscle isoform X1	81.626	722	232	S	EVSDVGTPHRGRSNNSDFGTDDLSLDEDVTS	39.036	39.036	S(0.454)NNS(0.454)DFGT(0.085)DDLS(0.006)LDEDVT(0.001)SPIDK	S(0)NNS(0)DFGT(-7.26)DDLS(-19.06)LDEDVT(-28.64)S(-32.68)PIDK	4	3	-0.28243
A0A1U8ET51	myosin heavy chain, striated muscle isoform X1	81.626	722	330	S	LEQENTKVIYHARKLSSESIGSDTSSQRGSE	48.656	48.656	KLS(0.959)S(0.038)ES(0.002)IGSDTSSQR	KLS(13.97)S(-13.97)ES(-26.02)IGS(-40.83)DT(-46.91)S(-46.91)S(-47.26)QR	3	3	0.33249	8415.8	14975	19837	10223	18901	22227	5016.7	9410.2	11484	2633.9	5081.1	7634
A0A1U8ET56	LOW QUALITY PROTEIN: uncharacterized protein LOC107850367	119.69	1107	849	S	SRATSPTSRRPSPPRSTTPTPTLGGLTSPRI	45.608	45.608	S(0.323)T(0.323)T(0.287)PT(0.065)PT(0.001)LGGLTSPR	S(0)T(0)T(-0.51)PT(-7)PT(-24.87)LGGLT(-40.74)S(-43.27)PR	1	3	0.20955
A0A1U8ET56	LOW QUALITY PROTEIN: uncharacterized protein LOC107850367	119.69	1107	850	T	RATSPTSRRPSPPRSTTPTPTLGGLTSPRIV	45.608	45.608	S(0.323)T(0.323)T(0.287)PT(0.065)PT(0.001)LGGLTSPR	S(0)T(0)T(-0.51)PT(-7)PT(-24.87)LGGLT(-40.74)S(-43.27)PR	2	3	0.20955
A0A1U8ET58	uncharacterized protein LOC107849511	48.902	433	421	S	AVFCKKAKVSDHTGNSPSSRRKRGHPEL___	60.474	60.474	VSDHT(0.042)GNS(0.951)PS(0.003)S(0.003)R	VS(-43.54)DHT(-13.51)GNS(13.51)PS(-24.72)S(-24.72)R	8	3	0.21412	2684.5		1236.7	2963.8		1227.8	1764.1		328.72	1395.4		319.02
A0A1U8ET76	type II inositol polyphosphate 5-phosphatase 15-like isoform X1	133.49	1203	1202	S	SGFSPDVVDDLINLNSP______________	146.17	146.17	SDFQPSGFSPDVVDDLINLNS(1)P	S(-136.32)DFQPS(-124.72)GFS(-108.89)PDVVDDLINLNS(108.89)P	21	3	0.0094623	3127.9	1329.9		3556.5	1978.3		1887.6	773.25		1143.8	928.86
A0A1U8ET76	type II inositol polyphosphate 5-phosphatase 15-like isoform X1	133.49	1203	60	S	SDSDSDSDSGAGRKFSFDETDRARAPKLFDR	135.58	124.86	KFS(1)FDETDR	KFS(67.84)FDET(-67.84)DR	3	3	0.035837	6048	8149.5	7218.7	9117.5	13257	9708.8	11014	10825	11261	6545.9	7413.1	5717
A0A1U8ET76	type II inositol polyphosphate 5-phosphatase 15-like isoform X1	133.49	1203	13	S	___MENSRIAGDGGGSDGDGDILASTSNTSD	203.99	197.08	IAGDGGGS(1)DGDGDILASTSNTSDRR	IAGDGGGS(139.78)DGDGDILAS(-139.78)T(-147.29)S(-154.42)NT(-154.42)S(-154.42)DRR	8	3	-0.1247	10775	9720.4	2852.4	13454	11926	5328.7	6840.9	10332	3725.2	4443.9	5178.9	1715.9
A0A1U8ETB7	transcription initiation factor IIF subunit alpha isoform X1	59.888	543	236	S	RGRKKASGDEDEGNASDHADEDEDEESARRN	221.5	174.53	ASGDEDEGNAS(1)DHADEDEDEESARR	AS(-114.56)GDEDEGNAS(90.74)DHADEDEDEES(-90.74)ARR	11	4	-0.14884	6798.7	2280	1428.3	9634	4139.7	2073.1	7264.3	3836.4	1938.1	3688.6	2191.5	606.29
A0A1U8ETB7	Putative transcription initiation factor IIF subunit alpha-like	59.888	543	291	T	DDIEKGDDWEHEEIFTDDDEAVGNDPEERED	164.87	83.176	GGDLDLDDDDIEKGDDWEHEEIFT(1)DDDEAVGNDPEER	GGDLDLDDDDIEKGDDWEHEEIFT(83.18)DDDEAVGNDPEER	24	4	-0.027343	1924		1282.4	1894.6		1455.2	1271.7		1009.4	632.55		616.53
A0A1U8ETB7	transcription initiation factor IIF subunit alpha isoform X1	59.888	543	357	S	KELKKLLGKANGLDESDAEDDDDDDDTEEDI	79.829	79.829	ANGLDES(0.975)DAEDDDDDDDT(0.025)EEDISPVLAPKPK	ANGLDES(15.93)DAEDDDDDDDT(-15.93)EEDIS(-48.97)PVLAPKPK	7	4	0.45194	1519.2	1489.4		2053.2	2278.9		809.44	1112.4		623.44	731.88
A0A1U8ETB7	transcription initiation factor IIF subunit alpha isoform X1	59.888	543	368	T	GLDESDAEDDDDDDDTEEDISPVLAPKPKEA	85	85	ANGLDES(0.002)DAEDDDDDDDT(0.992)EEDIS(0.006)PVLAPKPK	ANGLDES(-28.09)DAEDDDDDDDT(21.91)EEDIS(-21.91)PVLAPKPK	18	4	-0.14623	4216.1			3917.8			1409.8			983.77
A0A1U8ETB7	transcription initiation factor IIF subunit alpha isoform X1	59.888	543	391	T	LAPKPKEAPKEEPVDTNSPLKPAASGSNRGT	50.144	50.144	EAPKEEPVDT(0.5)NS(0.5)PLKPAASGSNR	EAPKEEPVDT(0)NS(0)PLKPAAS(-34.21)GS(-34.21)NR	10	4	0.21571
A0A1U8ETB7	transcription initiation factor IIF subunit alpha isoform X1	59.888	543	393	S	PKPKEAPKEEPVDTNSPLKPAASGSNRGTPS	50.144	50.144	EAPKEEPVDT(0.5)NS(0.5)PLKPAASGSNR	EAPKEEPVDT(0)NS(0)PLKPAAS(-34.21)GS(-34.21)NR	12	4	0.21571
A0A1U8ETB9	mitotic spindle checkpoint protein MAD2	23.596	208	185	S	SDPKLIANPQMVKLHSFDTKIHKVDTLVSYK	87.308	82.287	LHS(1)FDTK	LHS(59.65)FDT(-59.65)K	3	3	-0.23491	6842.2	7802.8	8440.2	3823.4	4407.3	4872.2	879.95	1042.6	2332.6	604.04	757.7	1565.2
A0A1U8ETC2	nucleolar protein 14	106.31	929	444	S	EYEEGKTQTIKDWEQSDDDIIDDAKKVMKIK	86.455	86.455	DWEQS(1)DDDIIDDAK	DWEQS(86.46)DDDIIDDAK	5	3	-0.23093	2802.7	3035.5	2509.4	2523.5	3157.4	3164.6	1465.2	1931.8	1862.7	741.41	1289.9	1115.1
A0A1U8ETU6	kinesin-like protein KCA2	142.91	1297	1065	S	QQTRSDMAILTLDDGSSPVRNPSTAAEDARL	133.95	126.18	SDMAILTLDDGS(0.5)S(0.5)PVRNPSTAAEDAR	S(-91.35)DMAILT(-53.48)LDDGS(0)S(0)PVRNPS(-47.35)T(-46.28)AAEDAR	12	3	0.18518		8879.3	9125.4		10106	8742.2		3981.8	3455.5		2732.7	2841
A0A1U8ETU6	kinesin-like protein KCA2	142.91	1297	674	S	DRLTEKASVAGSTQVSSPLPKAPTSQNRETG	58.487	58.487	ASVAGS(0.002)T(0.065)QVS(0.467)S(0.467)PLPK	AS(-49.69)VAGS(-24.39)T(-8.56)QVS(0)S(0)PLPK	10	4	-0.10143
A0A1U8ETU6	kinesin-like protein KCA2	142.91	1297	675	S	RLTEKASVAGSTQVSSPLPKAPTSQNRETGR	126	126	ASVAGSTQVS(0.021)S(0.979)PLPK	AS(-73.14)VAGS(-52.72)T(-46.16)QVS(-16.62)S(16.62)PLPK	11	3	-0.018981	4315.3	4445.8	6743.2	4417.3	4571.7	6961.1	1218	844.55	1743.6	1009.7	728.9	1289
A0A1U8ETU6	kinesin-like protein KCA2	142.91	1297	27	S	KSNNRWSWDVPGFRKSPEHEAFQKPPPPPLT	106.43	80.83	KS(1)PEHEAFQKPPPPPLTR	KS(79.33)PEHEAFQKPPPPPLT(-79.33)R	2	4	0.26186	29819	20212	29784	23306	16652	22335	3592.1	3265.6	4234.3	2489.1	1332.8	3625.8
A0A1U8ETU6	kinesin-like protein KCA2	142.91	1297	1066	S	QTRSDMAILTLDDGSSPVRNPSTAAEDARLA	133.95	126.18	SDMAILTLDDGS(0.5)S(0.5)PVRNPSTAAEDAR	S(-91.35)DMAILT(-53.48)LDDGS(0)S(0)PVRNPS(-47.35)T(-46.28)AAEDAR	13	3	0.18518		8879.3	9125.4		10106	8742.2		3981.8	3455.5		2732.7	2841
A0A1U8ETZ9	uncharacterized protein LOC107847556	56.282	501	391	S	SSDSFASESGSPTTGSSKSLSFSRQESSDSL	112.58	112.58	SSDSFASESGSPT(0.025)T(0.055)GS(0.756)S(0.164)K	S(-98.47)S(-98.47)DS(-93.81)FAS(-77.16)ES(-63.49)GS(-43.64)PT(-14.74)T(-11.41)GS(6.62)S(-6.62)K	16	3	0.1947	21087		3930.7	20415		4854.8	12553		4130.3	7394.7		1608.2
A0A1U8ETZ9	uncharacterized protein LOC107847556	56.282	501	409	S	SLSFSRQESSDSLVNSPPKMGDGRLIYYHMT	58.09	58.09	QES(0.182)S(0.268)DS(0.55)LVNS(1)PPK	QES(-4.81)S(-3.12)DS(3.12)LVNS(36.56)PPK	10	3	-0.039146		3778.9	6303.7		3919.5	6383.8		1523.6	3369.8		1065.8	2351.4
A0A1U8ETZ9	uncharacterized protein LOC107847556	56.282	501	394	S	SFASESGSPTTGSSKSLSFSRQESSDSLVNS	137.16	137.16	S(0.541)LS(0.458)FS(0.16)RQES(0.839)S(0.002)DSLVNSPPK	S(0.72)LS(-0.72)FS(-7.22)RQES(7.22)S(-26.85)DS(-59.97)LVNS(-97.05)PPK	1	3	-0.028631	4878	5528.3	4987.5	5900	6670.8	6038.6	2172.1	2230.9	2626.9	975.03	1407	1384.6
A0A1U8ETZ9	uncharacterized protein LOC107847556	56.282	501	398	S	ESGSPTTGSSKSLSFSRQESSDSLVNSPPKM	86.006	86.006	S(0.53)LS(0.473)FS(0.492)RQES(0.492)S(0.012)DSLVNSPPK	S(0.54)LS(-0.54)FS(0)RQES(0)S(-16.39)DS(-31.75)LVNS(-64.12)PPK	5	3	0.16145
A0A1U8ETZ9	uncharacterized protein LOC107847556	56.282	501	389	T	GRSSDSFASESGSPTTGSSKSLSFSRQESSD	106.86	106.86	SSDSFASESGSPT(0.155)T(0.467)GS(0.309)S(0.069)K	S(-86.21)S(-86.21)DS(-80.11)FAS(-72.64)ES(-45.1)GS(-31.51)PT(-4.8)T(1.8)GS(-1.8)S(-8.32)K	14	3	-0.1248
A0A1U8ETZ9	uncharacterized protein LOC107847556	56.282	501	405	S	GSSKSLSFSRQESSDSLVNSPPKMGDGRLIY	72.184	72.184	QES(0.545)S(0.545)DS(0.911)LVNSPPK	QES(0)S(0)DS(7.08)LVNS(-52.44)PPK	6	3	-0.13099		3778.9	5612.9		3919.5	6135.5		1523.6	4272.9		1065.8	3692
A0A1U8ETZ9	uncharacterized protein LOC107847556	56.282	501	386	S	VELGRSSDSFASESGSPTTGSSKSLSFSRQE	157.97	157.97	SSDSFASESGS(0.999)PTTGSSK	S(-104.92)S(-104.92)DS(-97.94)FAS(-69.22)ES(-34.54)GS(34.54)PT(-34.54)T(-52.3)GS(-68.49)S(-75.62)K	11	3	0.37525	21589	8074.5	15211	20976	7092.4	15630	10037	3066.6	9501.6	6168.4	2527.7	6332.7
A0A1U8ETZ9	uncharacterized protein LOC107847556	56.282	501	403	S	TTGSSKSLSFSRQESSDSLVNSPPKMGDGRL	72.184	61.127	QES(0.402)S(0.584)DS(0.013)LVNSPPK	QES(-1.62)S(1.62)DS(-16.39)LVNS(-47.99)PPK	4	3	0.29725		11375	5612.9		13749	6135.5		1314.4	4272.9		809.81	3692
A0A1U8ETZ9	uncharacterized protein LOC107847556	56.282	501	402	S	PTTGSSKSLSFSRQESSDSLVNSPPKMGDGR	137.16	116.72	S(0.532)LS(0.459)FS(0.026)RQES(0.966)S(0.017)DSLVNSPPK	S(0.64)LS(-0.64)FS(-17.59)RQES(17.59)S(-17.59)DS(-41.01)LVNS(-87.52)PPK	9	3	-0.027722	8137.9	5528.3	23633	9941.1	6670.8	27210	2503.3	2230.9	11281	1425.7	1407	7195.8
A0A1U8EU69	vacuolar protein sorting-associated protein 41 homolog	107.38	956	24	S	GINGGDERDEEGDEDSEAEEDEDDEYEPRLK	128	128	KLSDVGINGGDERDEEGDEDS(1)EAEEDEDDEYEPR	KLS(-76.23)DVGINGGDERDEEGDEDS(76.23)EAEEDEDDEY(-77.74)EPR	21	4	-0.0090927	4554.5	2390.9		6141.5	3415.3		2244.3	1425.4		2180	802.52
A0A1U8EU99	uncharacterized protein LOC107850596	89.07	834	341	S	VSDSPKSSLPVSRSLSGNQHINRSHQPVGHQ	72.958	52.555	S(0.5)LS(0.5)GNQHINR	S(0)LS(0)GNQHINR	3	3	0.53099	5524.2	5069.9	5745.3	7660.8	5919	7528.8	2576	2192.4	3058.9	1723.9	1266	2446.9
A0A1U8EU99	uncharacterized protein LOC107850596	89.07	834	339	S	SAVSDSPKSSLPVSRSLSGNQHINRSHQPVG	72.958	52.555	S(0.5)LS(0.5)GNQHINR	S(0)LS(0)GNQHINR	1	3	0.53099	5524.2	5069.9	5745.3	7660.8	5919	7528.8	2576	2192.4	3058.9	1723.9	1266	2446.9
A0A1U8EU99	uncharacterized protein LOC107850596	89.07	834	486	S	QLDVADDRVQNPVSTSPGSGVILDQKLADNR	140.46	128.43	QLDVADDRVQNPVS(0.002)T(0.019)S(0.978)PGS(0.001)GVILDQK	QLDVADDRVQNPVS(-26.04)T(-17.18)S(17.18)PGS(-32.68)GVILDQK	16	4	0.11088	9037.9	9363.7	7369	8534.1	9218	6713	3649.6	4497.9	3787.3	2667.2	3422.8	2223.1
A0A1U8EUD9	heat shock factor protein HSF8-like	48.537	436	212	S	LSKLDSSPRLENFSNSPESFLDGSPPSNASS	41.491	34.313	LENFS(0.211)NS(0.695)PES(0.084)FLDGS(0.006)PPS(0.001)NAS(0.001)S(0.001)T(0.001)R	LENFS(-5.17)NS(5.17)PES(-9.16)FLDGS(-20.65)PPS(-26.74)NAS(-29.19)S(-29.19)T(-29.19)R	7	3	-0.45309	1923.6			1999.3			752.73			529.83
A0A1U8EUD9	heat shock factor protein HSF8-like	48.537	436	215	S	LDSSPRLENFSNSPESFLDGSPPSNASSTRV	41.491	41.491	LENFS(0.039)NS(0.48)PES(0.48)FLDGS(0.001)PPSNASSTR	LENFS(-10.91)NS(0)PES(0)FLDGS(-26.02)PPS(-36.12)NAS(-35.96)S(-35.96)T(-35.96)R	10	3	-0.45598
A0A1U8EUD9	heat shock factor protein HSF8-like	48.537	436	210	S	RELSKLDSSPRLENFSNSPESFLDGSPPSNA	42.347	42.347	LENFS(0.479)NS(0.416)PES(0.102)FLDGS(0.002)PPSNASSTR	LENFS(0.61)NS(-0.61)PES(-6.7)FLDGS(-23.65)PPS(-33.01)NAS(-39.35)S(-39.35)T(-39.35)R	5	3	-0.18448
A0A1U8EUF8	vacuolar amino acid transporter 1	60.768	555	96	S	PNLTFLGTPSLTRLGSSFLSSSLTRRHTPEV	162.46	157.91	LGS(1)S(1)FLSSSLTR	LGS(39.7)S(34.88)FLS(-34.88)S(-42.1)S(-49.27)LT(-81.09)R	3	2	-0.036113	18955	10096		17366	11012		6176.3	4260.4		3091.2	2383.7
A0A1U8EUF8	vacuolar amino acid transporter 1	60.768	555	97	S	NLTFLGTPSLTRLGSSFLSSSLTRRHTPEVL	162.46	157.91	LGS(1)S(1)FLSSSLTR	LGS(39.7)S(34.88)FLS(-34.88)S(-42.1)S(-49.27)LT(-81.09)R	4	2	-0.036113	18955	10096	8868.5	17366	11012	8026.5	6176.3	4260.4	2964.6	3091.2	2383.7	1287.9
A0A1U8EUF8	vacuolar amino acid transporter 1	60.768	555	156	S	LPSRRSAIKKFPDEKSVAHEFTVSRQSSYGQ	84.946	84.946	KFPDEKS(1)VAHEFTVSR	KFPDEKS(50.77)VAHEFT(-50.77)VS(-50.77)R	7	4	0.15487	6922.1	6829	7795.8	6978.3	7773.3	8990.2	7853.3	10717	10823	5643.6	9887.7	8615.2
A0A1U8EUG7	uncharacterized protein LOC107847657	38.549	359	279	S	LPPNLSVEPSSPSASSVSPKRPLHGAISASG	33.008	33.008	AALELPS(0.003)VAS(0.054)S(0.052)AQAGS(0.145)LPPNLS(0.145)VEPS(0.145)S(0.145)PS(0.158)AS(0.186)S(0.279)VS(0.688)PK	AALELPS(-21.01)VAS(-6.95)S(-7.15)AQAGS(-2.1)LPPNLS(-2.1)VEPS(-2.1)S(-2.1)PS(-1.39)AS(-0.2)S(0.2)VS(6.95)PK	32	5	0.31321
A0A1U8EUG7	uncharacterized protein LOC107847657	38.549	359	281	S	PNLSVEPSSPSASSVSPKRPLHGAISASGLK	33.008	33.008	AALELPS(0.003)VAS(0.054)S(0.052)AQAGS(0.145)LPPNLS(0.145)VEPS(0.145)S(0.145)PS(0.158)AS(0.186)S(0.279)VS(0.688)PK	AALELPS(-21.01)VAS(-6.95)S(-7.15)AQAGS(-2.1)LPPNLS(-2.1)VEPS(-2.1)S(-2.1)PS(-1.39)AS(-0.2)S(0.2)VS(6.95)PK	34	5	0.31321		2649			2878.8			1142			814.66
A0A1U8EUI5	protein GDAP2 homolog	62.532	556	303	S	TSSPKTPQASVDLSASNVGLSRRSSSYLDSF	43.611	43.611	TPQASVDLS(0.235)AS(0.604)NVGLS(0.161)R	T(-40.21)PQAS(-37.15)VDLS(-4.1)AS(4.1)NVGLS(-5.75)R	11	3	0.68284	2721.9			2050.1			1545.7			928.15
A0A1U8EUK0	uncharacterized protein LOC107847362 isoform X1	111.27	998	895	S	SVLETARQVASYPASSTPIPYDQVKNQCEAL	60.032	60.032	QVAS(0.001)YPAS(0.101)S(0.445)T(0.445)PIPY(0.007)DQVK	QVAS(-25.42)Y(-31.16)PAS(-6.45)S(0)T(0)PIPY(-18.17)DQVK	9	3	0.25792
A0A1U8EUK0	uncharacterized protein LOC107847362 isoform X1	111.27	998	896	T	VLETARQVASYPASSTPIPYDQVKNQCEALV	60.032	60.032	QVAS(0.001)YPAS(0.101)S(0.445)T(0.445)PIPY(0.007)DQVK	QVAS(-25.42)Y(-31.16)PAS(-6.45)S(0)T(0)PIPY(-18.17)DQVK	10	3	0.25792
A0A1U8EUK0	uncharacterized protein LOC107847362 isoform X1	111.27	998	546	S	SSLHSRNSSQSILVQSPRKLAKVRIKSFSIQ	110.12	110.12	NSSQSILVQS(1)PR	NS(-97.41)S(-93.95)QS(-72.95)ILVQS(72.95)PR	10	3	0.17383	6141	3601.4	3163.9	6990.8	4574.5	2778	3099.5	1929.3	1496.5	1967.3	1518.8	1176.6
A0A1U8EUK6	glycine-rich RNA-binding protein RZ1B isoform X1	35.099	321	132	S	YGGGGRGSYRGGDRGSYGGGDRGSYGGGDRG	68.283	68.283	GGDRGS(1)YGGGDR	GGDRGS(33.53)Y(-33.53)GGGDR	6	3	0.32331		6077.7			5831.9			4425.1			2138.9
A0A1U8EUL7	60S acidic ribosomal protein P2-2-like	11.314	112	102	S	AAEEKKEEKKEEKEESDEDMGFSLFD_____	195.39	190.88	KEEKEES(1)DEDMGFSLFD	KEEKEES(99.16)DEDMGFS(-99.16)LFD	7	3	0.043878	25667	15083	17656	26735	14290	18888	18265	11295	16183	7625.3	5112.4	5043.1
A0A1U8EUM5	RNA-binding protein 25 isoform X1	106.92	940	468	S	VSESKTSSEHEKAEISSPDHRRHDRRSRDRE	88.176	88.176	TSSEHEKAEIS(0.7)S(0.3)PDHR	T(-80.16)S(-80.16)S(-80.16)EHEKAEIS(3.68)S(-3.68)PDHR	11	4	-0.21485		3662.5			4830.2			3876.5			2244.9
A0A1U8EUM5	RNA-binding protein 25 isoform X1	106.92	940	469	S	SESKTSSEHEKAEISSPDHRRHDRRSRDRER	96.379	48.701	AEIS(0.08)S(0.92)PDHR	AEIS(-10.6)S(10.6)PDHR	5	3	0.083035	5574.3	4735.9	9053	7570	5640.4	10406	5371.5	5127.3	9059.2	1910.6	1957.9	4861.3
A0A1U8EUP3	LOW QUALITY PROTEIN: protein CHROMATIN REMODELING 20	166.94	1473	417	S	EMEPQSKKSWIITLDSDEEDLPGKMLSPTCS	139.67	139.67	SWIIT(0.001)LDS(0.999)DEEDLPGK	S(-54.84)WIIT(-29.3)LDS(29.3)DEEDLPGK	8	3	0.43103		8117.5			7517.5			5621.3			3973.2
A0A1U8EUP6	uncharacterized protein LOC107847397	120.82	1066	479	S	REAYNYSDIQRGEVGSPNGLSSEFYGKREAH	50.358	50.358	GEVGS(0.997)PNGLS(0.001)S(0.002)EFYGK	GEVGS(27.88)PNGLS(-28.52)S(-27.88)EFY(-45.04)GK	5	3	-0.010077	12976	2287.6		12177	2045.2		5098.5	865.38		3763.5	819.87
A0A1U8EUP6	uncharacterized protein LOC107847397	120.82	1066	103	S	GREYSPVGSIRNRERSPPVRSRNQEYSPPGR	72.607	66.568	ERS(1)PPVR	ERS(66.57)PPVR	3	3	0.071003		2644.2	2234.7		3596.2	2731.4		1872.1	1529		1050.3	705.69
A0A1U8EUP6	uncharacterized protein LOC107847397	120.82	1066	62	S	GYSPRRRIRDNKDYTSPPRRIRGSPPIRSQE	83.948	83.948	DYT(0.01)S(0.99)PPRR	DY(-55.77)T(-20.13)S(20.13)PPRR	4	3	0.029831	8032.4	8171	7242.1	8123.3	9737	8306	4043.2	4981.5	4892	2627.6	3005.1	1842.5
A0A1U8EUP6	uncharacterized protein LOC107847397	120.82	1066	38	S	DPGYSPRQRSRNRDYSSPRRMRDGGYSPRRR	55.549	55.549	DYS(0.5)S(0.5)PRR	DY(-30.63)S(0)S(0)PRR	3	2	-0.10327
A0A1U8EUP6	uncharacterized protein LOC107847397	120.82	1066	27	S	RGPPRLPERRKDPGYSPRQRSRNRDYSSPRR	55.401	54.198	KDPGY(0.002)S(0.998)PR	KDPGY(-26.89)S(26.89)PR	6	3	0.01093	12339	7042.8	6118.6	13902	8409.9	6823.8	7076.2	3348.7	3511.8	5202.5	3117.9	2729.7
A0A1U8EUP6	uncharacterized protein LOC107847397	120.82	1066	92	S	ERRNSPPRRYQGREYSPVGSIRNRERSPPVR	167.18	167.18	EYS(1)PVGSIR	EY(-97.12)S(86.47)PVGS(-86.47)IR	3	2	0.22024	12181	8586	13194	13747	10370	13498	4643.7	2863.4	6168.7	2558.7	2253	2838.4
A0A1U8EUP6	uncharacterized protein LOC107847397	120.82	1066	125	S	NQEYSPPGRNRNREISPPARTRNWEQHSPRG	88.37	59.155	NREIS(1)PPAR	NREIS(59.16)PPAR	5	3	-0.027341	6485.4	3698.8	13002	8413.3	5207.6	13677	4280.2	3463.2	10820	2939.3	2486.3	7558.9
A0A1U8EUP6	uncharacterized protein LOC107847397	120.82	1066	114	S	NRERSPPVRSRNQEYSPPGRNRNREISPPAR	96.604	96.604	NQEYS(1)PPGR	NQEY(-59.06)S(59.06)PPGR	5	2	-0.026142	5644.5	6270.2		6480.5	7828.4		3749.8	3855.7		2313.4	2824.1
A0A1U8EUP6	uncharacterized protein LOC107847397	120.82	1066	70	S	RDNKDYTSPPRRIRGSPPIRSQERRNSPPRR	94.616	94.616	IRGS(1)PPIR	IRGS(94.62)PPIR	4	3	-0.14258	3300.3	4243.7	6069.9	4830.9	5137.5	8712.1	1650.5	1815.7	2379.9	1612.9	1269.5	1589.1
A0A1U8EUP6	uncharacterized protein LOC107847397	120.82	1066	39	S	PGYSPRQRSRNRDYSSPRRMRDGGYSPRRRI	55.549	55.549	DYS(0.5)S(0.5)PRR	DY(-30.63)S(0)S(0)PRR	4	2	-0.10327
A0A1U8EUP6	uncharacterized protein LOC107847397	120.82	1066	148	S	WEQHSPRGRSRERRLSPSGQMIGEQRGEYFH	49.036	49.036	RLS(0.959)PS(0.041)GQMIGEQR	RLS(13.73)PS(-13.73)GQMIGEQR	3	3	-0.68037	4628			6171.4			3024.5			2240.7
A0A1U8EUP6	uncharacterized protein LOC107847397	120.82	1066	137	S	REISPPARTRNWEQHSPRGRSRERRLSPSGQ	132.32	115.33	NWEQHS(1)PR	NWEQHS(115.33)PR	6	3	-0.1418	2276.2	3887.6	2135	3506.8	4725.2	2450.9	1265.2	2947.3	1979.5	1437.7	2222.7	1309
A0A1U8EUP6	uncharacterized protein LOC107847397	120.82	1066	534	T	EDKPRGSLFSSQRGSTPDYFESRRGLDQRKP	210.15	210.15	GS(0.002)T(0.998)PDYFESR	GS(-27.43)T(27.43)PDY(-110.18)FES(-132.55)R	3	2	0.075084	9519.6	4090.2	6344.7	13041	5394.5	6835.1	6894.6	2760.1	4462.7	4346.7	2101.7	2856.6
A0A1U8EUQ5	DNA excision repair protein ERCC-8	50.147	453	452	S	EGRDGQAFAIDQDNWSD______________	70.281	70.281	DGQAFAIDQDNWS(1)D	DGQAFAIDQDNWS(70.28)D	13	2	-0.11549	870.91			755.91
A0A1U8EUV4	chromatin assembly factor 1 subunit A-B isoform X1	47.021	418	280	S	AERRRKLGLPPEDPASPKPSTAPVVEEKKSS	145.89	145.89	LGLPPEDPAS(0.992)PKPS(0.004)T(0.004)APVVEEK	LGLPPEDPAS(23.85)PKPS(-23.85)T(-23.85)APVVEEK	10	4	0.0081347	2903.8	8122.7	5052.3	2666.7	6870.3	3083	600.73	2050.5	958.42	483.39	1857.7	713.3
A0A1U8EUZ4	exocyst complex component SEC3A isoform X1	100.86	888	178	T	ALWAKENTPTFTKQHTNLQDGPISAAVEERE	119.83	96.54	QHT(1)NLQDGPISAAVEER	QHT(82.91)NLQDGPIS(-82.91)AAVEER	3	3	0.44233	8421.3	5205.3	5229.6	7607.2	6382.6	6091	3811.4	4100.4	5612.8	2903.7	2538.4	2691
A0A1U8EUZ6	PAX3- and PAX7-binding protein 1	100.77	912	220	S	IALDEGGNHGEVEGLSDEEPEFQQRIGFYGE	106.93	96.064	QARPAGQDFIALDEGGNHGEVEGLS(1)DEEPEFQQR	QARPAGQDFIALDEGGNHGEVEGLS(96.06)DEEPEFQQR	25	4	0.20855	4839.2	4500.3	6605.3	7360	6394.9	9513.1	4194.5	5216.2	6674.4	3103.8	2850.2	3655.6
A0A1U8EUZ8	protein RNA-directed DNA methylation 3	171.58	1612	574	S	NEKGSEPGTSGFADFSSSPKSPLSPEKSWRE	53.342	53.342	GSEPGTS(0.001)GFADFS(0.493)S(0.493)S(0.493)PKS(0.493)PLS(0.026)PEK	GS(-38.93)EPGT(-33.8)S(-27.93)GFADFS(0)S(0)S(0)PKS(0)PLS(-14.05)PEK	13	4	0.53526
A0A1U8EUZ8	protein RNA-directed DNA methylation 3	171.58	1612	579	S	EPGTSGFADFSSSPKSPLSPEKSWREKDDDS	53.342	37.373	GS(0.001)EPGT(0.003)S(0.007)GFADFS(0.406)S(0.406)S(0.406)PKS(0.603)PLS(0.167)PEK	GS(-28.04)EPGT(-23.64)S(-18.47)GFADFS(0)S(0)S(0)PKS(3.84)PLS(-5.9)PEK	18	4	0.1144		1611.7			1348.8			741.37			582.08
A0A1U8EUZ8	protein RNA-directed DNA methylation 3	171.58	1612	575	S	EKGSEPGTSGFADFSSSPKSPLSPEKSWREK	53.342	53.342	GSEPGTS(0.001)GFADFS(0.493)S(0.493)S(0.493)PKS(0.493)PLS(0.026)PEK	GS(-38.93)EPGT(-33.8)S(-27.93)GFADFS(0)S(0)S(0)PKS(0)PLS(-14.05)PEK	14	4	0.53526
A0A1U8EUZ8	protein RNA-directed DNA methylation 3	171.58	1612	576	S	KGSEPGTSGFADFSSSPKSPLSPEKSWREKD	79.511	77.391	GSEPGTSGFADFS(0.009)S(0.212)S(0.779)PK	GS(-67.81)EPGT(-62.47)S(-56.16)GFADFS(-19.32)S(-5.65)S(5.65)PK	15	3	-0.31942	4191.6	3207.2	4400.3	3782	3606.3	4332.2	1553.6	1436.5	1713	755.25	797.6	1061
A0A1U8EV01	zinc finger CCCH domain-containing protein ZFN-like	47.145	434	268	T	TSRSGDPATMGSQGVTSPYRQASTPMGYYAL	87.352	87.352	SGDPATMGS(0.002)QGVT(0.588)S(0.406)PY(0.004)R	S(-76.67)GDPAT(-67.77)MGS(-24.05)QGVT(1.61)S(-1.61)PY(-22.12)R	13	3	-0.38157			3051.9			3585			2866			1347.5
A0A1U8EV01	zinc finger CCCH domain-containing protein ZFN-like	47.145	434	269	S	SRSGDPATMGSQGVTSPYRQASTPMGYYALQ	137.23	137.23	SGDPATMGSQGVT(0.152)S(0.848)PYR	S(-119.51)GDPAT(-102.97)MGS(-54.87)QGVT(-7.46)S(7.46)PY(-50.14)R	14	3	-0.12843	11709	4875.3	3987.5	12264	5104.2	4407.3	7554.8	3442.4	3657.7	4657.7	2942.9	2513.1
A0A1U8EV01	zinc finger CCCH domain-containing protein ZFN-like	47.145	434	175	S	FHHPQPSNMMVSLRGSPVYPTVPSATTPGQL	68.88	51.526	GS(0.942)PVY(0.044)PT(0.012)VPS(0.001)ATTPGQLSYPLSR	GS(13.27)PVY(-13.27)PT(-18.82)VPS(-29.96)AT(-34.5)T(-38.65)PGQLS(-50.07)Y(-50.61)PLS(-51.45)R	2	3	0.23407		2202.7	1995.8		1840.4	1754.7		935.46	888.4		567.48	603.83
A0A1U8EV20	DNA ligase	95.695	859	79	S	VLMANSKKKTPSQDSSPKKRKTPHVESSSKS	80.522	80.522	KKTPSQDS(0.106)S(0.894)PK	KKT(-61.13)PS(-61.13)QDS(-9.28)S(9.28)PK	9	4	0.22209			6133.9			6779.5			4068.8			2934.3
A0A1U8EV60	SWI/SNF complex subunit SWI3D isoform X1	103.24	944	8	T	________MEEKRKDTGTPPPPSADTPPISA	69.873	69.873	DT(0.498)GT(0.455)PPPPS(0.04)ADT(0.007)PPISADAPSVEPPTSR	DT(0.39)GT(-0.39)PPPPS(-11)ADT(-18.29)PPIS(-43.92)ADAPS(-65.52)VEPPT(-68.98)S(-68.98)R	2	3	-0.44901
A0A1U8EV60	SWI/SNF complex subunit SWI3D isoform X1	103.24	944	10	T	______MEEKRKDTGTPPPPSADTPPISADA	43.579	43.579	DT(0.351)GT(0.388)PPPPS(0.13)ADT(0.13)PPIS(0.001)ADAPSVEPPTSR	DT(-0.43)GT(0.43)PPPPS(-4.74)ADT(-4.74)PPIS(-27.64)ADAPS(-41.37)VEPPT(-43.18)S(-43.18)R	4	3	0.058431
A0A1U8EV67	uncharacterized protein LOC107850803	104.75	940	912	S	LERMSMSVEEETKASSPEIKPSTNKADEIVE	56.599	56.599	AS(0.143)S(0.854)PEIKPS(0.002)T(0.002)NK	AS(-7.78)S(7.78)PEIKPS(-27.26)T(-27.26)NK	3	3	-0.21876		11032	12474		12070	11917		8829	6881.1		4761.2	3441.3
A0A1U8EV81	protein decapping 5 isoform X1	65.122	618	501	S	WGHLGKSNREGDGNGSDEDLSYNEYEDDLPK	166.23	166.23	EGDGNGS(1)DEDLSYNEYEDDLPK	EGDGNGS(66.52)DEDLS(-66.52)Y(-96.46)NEY(-133.2)EDDLPK	7	3	-0.039407	9370	15790	4245.6	11308	27060	4962.4	4805.2	11410	2994.8	3131.3	7787.8	2145.4
A0A1U8EVD2	acyl-CoA-binding domain-containing protein 4	54.157	494	332	S	MRPKPRDVLHPKILQSPAAEAAAASVRAAYA	97.32	81.878	ILQS(1)PAAEAAAASVR	ILQS(78.15)PAAEAAAAS(-78.15)VR	4	3	0.068377	1448.4	1287.9	1436.6	1224.5	1508.7	1034.9	846.99	604.75	575.99	498.9	401.16	444.23
A0A1U8EVE5	trihelix transcription factor GT-2-like	57.403	506	333	T	SQRHTEERESTESMKTVGSQENVLQLDNDKE	99.135	95.48	T(0.573)VGS(0.427)QENVLQLDNDKEENTLEK	T(1.28)VGS(-1.28)QENVLQLDNDKEENT(-86.05)LEK	1	4	0.056934	4244.5	3421.3	3591.3	4889	4339.8	3617.8	1964.8	2124.7	2368	2429	1934.2	1853
A0A1U8EVG7	heat stress transcription factor A-5	53.592	482	328	T	TGTSFTLKIDSSLPRTSSNVEHSRLHSLPQS	70.488	70.488	T(0.333)S(0.333)S(0.333)NVEHSR	T(0)S(0)S(0)NVEHS(-62.38)R	1	3	0.19426
A0A1U8EVG7	heat stress transcription factor A-5	53.592	482	330	S	TSFTLKIDSSLPRTSSNVEHSRLHSLPQSLT	71.555	71.555	T(0.098)S(0.098)S(0.804)NVEHSR	T(-9.15)S(-9.15)S(9.15)NVEHS(-61.23)R	3	3	0.093769	3104.7			6312.2			3523.3			2198.9
A0A1U8EVG7	heat stress transcription factor A-5	53.592	482	329	S	GTSFTLKIDSSLPRTSSNVEHSRLHSLPQSL	70.488	70.488	T(0.333)S(0.333)S(0.333)NVEHSR	T(0)S(0)S(0)NVEHS(-62.38)R	2	3	0.19426
A0A1U8EVI1	RNA-binding protein 39	67.558	587	45	S	NSSAEKEKRRKERDVSEDYAEEENRDRRSSK	266.42	102.33	ERDVS(1)EDYAEEENR	ERDVS(80.87)EDY(-80.87)AEEENR	5	3	0.070507	50291	48652	29778	58788	64428	39120	26028	29247	19606	19468	24573	13764
A0A1U8EVK0	magnesium transporter MRS2-5	46.901	418	267	S	DMFGKIRGAARSAPVSPVSSTTGVQKLQRAL	92.264	92.264	S(1)APVS(0.999)PVS(0.001)STTGVQK	S(47.87)APVS(30.79)PVS(-30.79)S(-50.64)T(-55.25)T(-61.78)GVQK	5	3	0.045256	5688.1	5277.3	3533.7	4434.8	4820.4	3267	3134.6	2789.6	1945.1	1608.7	1719.4	2317.3
A0A1U8EVK0	magnesium transporter MRS2-5	46.901	418	263	S	YDQADMFGKIRGAARSAPVSPVSSTTGVQKL	92.264	92.264	S(1)APVS(0.999)PVS(0.001)STTGVQK	S(47.87)APVS(30.79)PVS(-30.79)S(-50.64)T(-55.25)T(-61.78)GVQK	1	3	0.045256	5688.1	5277.3	3533.7	4434.8	4820.4	3267	3134.6	2789.6	1945.1	1608.7	1719.4	2317.3
A0A1U8EVK9	Non-specific serine/threonine protein kinase	196.05	1717	1371	T	DFGLGNIMRDGHFLKTSCGSPNYAAPEVISG	179.86	163.94	DGHFLKT(0.789)S(0.106)CGS(0.106)PNYAAPEVISGK	DGHFLKT(8.73)S(-8.73)CGS(-8.73)PNY(-80.34)AAPEVIS(-148.33)GK	7	4	-0.12248	6676.6		6631.7	6917.1		9989.6	6864.7		7194.8	5207.4		4422.2
A0A1U8EVK9	Non-specific serine/threonine protein kinase	196.05	1717	1375	S	GNIMRDGHFLKTSCGSPNYAAPEVISGKLYA	179.2	179.2	DGHFLKT(0.263)S(0.055)CGS(0.682)PNYAAPEVISGK	DGHFLKT(-4.14)S(-10.94)CGS(4.14)PNY(-94.63)AAPEVIS(-163)GK	11	4	0.0096794		4878.4			5261.7			5741.1			5463.5
A0A1U8EVN1	Serine/threonine-protein phosphatase 2A 55 kDa regulatory subunit B	57.859	518	181	S	KAVANGSVAGSSLCSSPKQCLANGGYGDKAY	66.644	66.644	AVANGSVAGS(0.001)S(0.005)LCS(0.283)S(0.711)PK	AVANGS(-55.34)VAGS(-28.03)S(-21.5)LCS(-4)S(4)PK	15	3	-0.1628			7014.4			7279.3			4588.5			4015.7
A0A1U8EVN9	Putative LOV domain-containing protein	115.39	1025	192	S	FSDDGAGKERGIPRVSEDLRDALSTFQQTFV	146.07	61.167	GIPRVS(1)EDLR	GIPRVS(61.17)EDLR	6	2	0.089561	15789	13390	18179	23067	20281	26166	5221.2	4942.2	4885.1	1993.2	2180.1	2526.7
A0A1U8EVN9	phototropin-1	115.39	1025	373	S	ALSESTNNRPTSMRKSEGDQIEQDKQDIGIT	78.202	78.202	KS(1)EGDQIEQDKQDIGITTHK	KS(74.17)EGDQIEQDKQDIGIT(-74.33)T(-74.17)HK	2	5	0.16604	4702	7094.6	6348.2	5083.8	7407.1	5926	1401.1	2220.7	3580.2	800.77	1223.3	2970.7
A0A1U8EVN9	Putative LOV domain-containing protein	115.39	1025	404	S	THKLNLVNKAPARRHSHAGTRTAMQMEKINE;THKLNLVNKAPARRHSHAGTRTTTMQMEKIN	50.108	50.108	RHS(0.999)HAGT(0.001)R	RHS(30.4)HAGT(-30.4)R	3	4	-0.30039	929.44		4194.9	2057.2		5580.2	287.77		3484.5			1785.6
A0A1U8EVN9	phototropin-1	115.39	1025	150	T	KTDDETGKLQGVKVRTSGDDQNGGKTESSRR	59.673	59.673	VRT(0.5)S(0.5)GDDQNGGK	VRT(0)S(0)GDDQNGGK	3	3	0.22258	3745.9	3066.9	3524.1	5955.9	5692.8	5632.6	1770.3	1155.5	1432.5	921.01	902.95	883.39
A0A1U8EVN9	phototropin-1	115.39	1025	151	S	TDDETGKLQGVKVRTSGDDQNGGKTESSRRN	59.673	59.673	VRT(0.5)S(0.5)GDDQNGGK	VRT(0)S(0)GDDQNGGK	4	3	0.22258	3745.9	3066.9	3524.1	5955.9	5692.8	5632.6	1770.3	1155.5	1432.5	921.01	902.95	883.39
A0A1U8EVQ2	CAX-interacting protein 4	37.699	330	221	S	RSKRRRSGKKRGHSDSEDDDEDKERRKRRRE	92.993	43.598	GHS(1)DS(1)EDDDEDKERR	GHS(43.6)DS(43.6)EDDDEDKERR	5	4	-0.065745	4495.4	2629.3	2584.9	6396.7	4144.2	4758.7	3034.6	2229.7	1795.9	1895.6	1039.2	1093.2
A0A1U8EVQ2	CAX-interacting protein 4	37.699	330	219	S	RGRSKRRRSGKKRGHSDSEDDDEDKERRKRR	92.993	43.598	GHS(1)DS(1)EDDDEDKERR	GHS(43.6)DS(43.6)EDDDEDKERR	3	4	-0.065745	4495.4	2629.3	2584.9	6396.7	4144.2	4758.7	3034.6	2229.7	1795.9	1895.6	1039.2	1093.2
A0A1U8EVV4	uncharacterized protein LOC107850980 isoform X1	60.518	534	35	S	LESEELQVEEVDADESSDDEDRTNSYRSSGG	37.409	37.409	QLES(0.017)EELQVEEVDADES(0.977)S(0.977)DDEDRT(0.013)NS(0.013)Y(0.004)R	QLES(-20.79)EELQVEEVDADES(20.79)S(20.79)DDEDRT(-23.97)NS(-23.97)Y(-29.84)R	17	3	-0.11323		1456	1132.6		1506.8	1516.2		1060.9	1163.2
A0A1U8EVV4	uncharacterized protein LOC107850980 isoform X1	60.518	534	36	S	ESEELQVEEVDADESSDDEDRTNSYRSSGGA	37.409	37.409	QLES(0.017)EELQVEEVDADES(0.977)S(0.977)DDEDRT(0.013)NS(0.013)Y(0.004)R	QLES(-20.79)EELQVEEVDADES(20.79)S(20.79)DDEDRT(-23.97)NS(-23.97)Y(-29.84)R	18	3	-0.11323		1456	1132.6		1506.8	1516.2		1060.9	1163.2
A0A1U8EVV6	30S ribosomal protein S16-like	14.731	132	131	S	ANPKVGSEVDEDRLESD______________	130.39	130.39	VGSEVDEDRLES(1)D	VGS(-115)EVDEDRLES(115)D	12	2	0.21365			7310			9718.7			5701.1			3534.7
A0A1U8EVX2	NF-kappa-B-activating protein	57.616	498	77	S	NRRSISPNRSYRRPQSPINEPPRRFGRGKKP	94.717	94.717	RPQS(1)PINEPPR	RPQS(94.72)PINEPPR	4	3	0.5607	4607.1	3609.5	5630.3	7009	3915.4	7810.9	4265.5	1929.3	3597.6	1836.7	1495.8	2324
A0A1U8EW17	elongation factor 1-beta 2-like	24.655	227	81	S	LASSFPGKAVGVRFGSQAAPAAAASAKEAAK	67.995	67.995	FGS(1)QAAPAAAASAK	FGS(56.08)QAAPAAAAS(-56.08)AK	3	3	0.039953	3233.6	3173.1	2727.9	3047.6	3384.4	3265.2	1660.9	1766.5	1613.8	774.06	1469.2	1162.6
A0A1U8EW47	uncharacterized protein LOC107851016	59.472	512	100	T	DKQREREERKKKGLGTSDIDDEENEDSMGVG	62.848	62.848	GLGT(0.527)S(0.473)DIDDEENEDSMGVGPLIEK	GLGT(0.47)S(-0.47)DIDDEENEDS(-38.45)MGVGPLIEK	4	3	1.1015
A0A1U8EW47	uncharacterized protein LOC107851016	59.472	512	101	S	KQREREERKKKGLGTSDIDDEENEDSMGVGP	52.061	52.061	GLGT(0.499)S(0.499)DIDDEENEDS(0.001)MGVGPLIEK	GLGT(0)S(0)DIDDEENEDS(-26.91)MGVGPLIEK	5	3	0.51027
A0A1U8EWD4	uncharacterized protein LOC107848052	23.59	212	193	T	SKNGDIRAKKRLKRDTSSDDDDDDDFILSPK	133.1	133.1	RDT(0.932)S(0.623)S(0.445)DDDDDDDFILSPK	RDT(9.1)S(1.68)S(-1.68)DDDDDDDFILS(-124.16)PK	3	3	-0.023212	3219.6	2997.9	5394.8	2678.1	2940.1	5395.1	2338.6	2982.6	2883.8	1552.6	2243.1	2417.4
A0A1U8EWD4	uncharacterized protein LOC107848052	23.59	212	195	S	NGDIRAKKRLKRDTSSDDDDDDDFILSPKRR	131.43	43.768	DT(0.382)S(0.809)S(0.809)DDDDDDDFILSPK	DT(-5.1)S(5.1)S(5.1)DDDDDDDFILS(-38.66)PK	4	3	-0.19741	3219.6		9354.3	2678.1		9415	2338.6		6183	1552.6		4016.4
A0A1U8EWD4	uncharacterized protein LOC107848052	23.59	212	194	S	KNGDIRAKKRLKRDTSSDDDDDDDFILSPKR	133.1	43.768	DT(0.382)S(0.809)S(0.809)DDDDDDDFILSPK	DT(-5.1)S(5.1)S(5.1)DDDDDDDFILS(-38.66)PK	3	3	-0.19741	3219.6	2997.9	9354.3	2678.1	2940.1	9415	2338.6	2982.6	6183	1552.6	2243.1	4016.4
A0A1U8EWG0	exocyst complex component SEC8 isoform X1	118.52	1071	288	T	DGSSLVEGHDEDGEDTLSDGNPASLRINGTD	157.74	157.74	TSSIDGSSLVEGHDEDGEDT(0.929)LS(0.071)DGNPASLR	T(-133.63)S(-133.63)S(-133.63)IDGS(-117.33)S(-117.59)LVEGHDEDGEDT(11.15)LS(-11.15)DGNPAS(-49.63)LR	20	3	-0.092676	2195.2		5662.4	3011.6		8826.2	1671.7		5265.2	1439.1		2144.8
A0A1U8EWG0	exocyst complex component SEC8 isoform X1	118.52	1071	486	T	GELLESKCSQQVDLNTPKSMPTDISWNPDSD	128.22	128.22	CSQQVDLNT(1)PK	CS(-116.31)QQVDLNT(116.31)PK	9	3	-0.17126	11122	7313.5	4808.8	15091	8439.6	5442.7	14355	7095.4	5148.7	6740.2	4988.9	3466.8
A0A1U8EWG0	exocyst complex component SEC8 isoform X1	118.52	1071	271	S	QFGSFGAGEGSHRTSSIDGSSLVEGHDEDGE	119.52	93.146	T(0.3)S(0.329)S(0.362)IDGS(0.004)S(0.005)LVEGHDEDGEDT(0.592)LS(0.407)DGNPAS(0.001)LR	T(-0.83)S(-0.41)S(0.41)IDGS(-19.48)S(-19.12)LVEGHDEDGEDT(1.64)LS(-1.64)DGNPAS(-29.71)LR	3	3	0.32365
A0A1U8EWG0	exocyst complex component SEC8 isoform X1	118.52	1071	275	S	FGAGEGSHRTSSIDGSSLVEGHDEDGEDTLS	52.627	52.627	T(0.314)S(0.335)S(0.357)IDGS(0.497)S(0.497)LVEGHDEDGEDT(0.073)LS(0.923)DGNPAS(0.004)LR	T(-0.57)S(-0.29)S(0.29)IDGS(0)S(0)LVEGHDEDGEDT(-11.11)LS(11.11)DGNPAS(-23.43)LR	7	3	-0.51619
A0A1U8EWG0	exocyst complex component SEC8 isoform X1	118.52	1071	871	S	VEENGGQKAPHHSRTSSMPPKDLASFAEEYR	56.055	56.055	T(0.345)S(0.345)S(0.31)MPPKDLASFAEEYR	T(0)S(0)S(-0.47)MPPKDLAS(-42.45)FAEEY(-55.61)R	2	3	-0.23141
A0A1U8EWG0	exocyst complex component SEC8 isoform X1	118.52	1071	870	T	KVEENGGQKAPHHSRTSSMPPKDLASFAEEY	56.055	56.055	T(0.345)S(0.345)S(0.31)MPPKDLASFAEEYR	T(0)S(0)S(-0.47)MPPKDLAS(-42.45)FAEEY(-55.61)R	1	3	-0.23141
A0A1U8EWG0	exocyst complex component SEC8 isoform X1	118.52	1071	259	S	LSRRTRLLKGDNQFGSFGAGEGSHRTSSIDG	143.19	143.19	LLKGDNQFGS(1)FGAGEGSHR	LLKGDNQFGS(98.93)FGAGEGS(-98.93)HR	10	4	0.072036	7841.1	5276.9	6072.4	6938.7	6259.6	5812.2	3436.1	1953.5	2538.4	2174.4	1685.1	2049
A0A1U8EWG0	exocyst complex component SEC8 isoform X1	118.52	1071	269	T	DNQFGSFGAGEGSHRTSSIDGSSLVEGHDED	142.64	142.64	T(0.34)S(0.34)S(0.32)IDGSSLVEGHDEDGEDTLSDGNPASLR	T(0)S(0)S(-0.26)IDGS(-29.31)S(-29.31)LVEGHDEDGEDT(-126.39)LS(-132.54)DGNPAS(-142.34)LR	1	3	-0.017912
A0A1U8EWG0	exocyst complex component SEC8 isoform X1	118.52	1071	270	S	NQFGSFGAGEGSHRTSSIDGSSLVEGHDEDG	142.64	119.52	T(0.31)S(0.345)S(0.345)IDGSSLVEGHDEDGEDT(0.218)LS(0.781)DGNPAS(0.001)LR	T(-0.47)S(0)S(0)IDGS(-36.46)S(-35.7)LVEGHDEDGEDT(-5.54)LS(5.54)DGNPAS(-30.4)LR	2	3	0.33081
A0A1U8EWG0	exocyst complex component SEC8 isoform X1	118.52	1071	290	S	SSLVEGHDEDGEDTLSDGNPASLRINGTDGA	200.03	200.03	TSSIDGSSLVEGHDEDGEDT(0.006)LS(0.994)DGNPASLR	T(-175.92)S(-175.92)S(-176.11)IDGS(-160.15)S(-160.4)LVEGHDEDGEDT(-22.05)LS(22.05)DGNPAS(-60.37)LR	22	3	-0.15049	3205.2	7465.1	1149.9	4305.7	9980.1	1552	2509.4	6584.1	793.3	1095.3	3839.3	329.89
A0A1U8EWG0	exocyst complex component SEC8 isoform X1	118.52	1071	872	S	EENGGQKAPHHSRTSSMPPKDLASFAEEYRK	43.534	43.534	T(0.133)S(0.133)S(0.734)MPPKDLASFAEEYR	T(-7.42)S(-7.42)S(7.42)MPPKDLAS(-38.53)FAEEY(-41.88)R	3	3	-0.3266	4336.8		4073.6	4313.7		3852.1	2028.3		2270.9	1690.3		2067.4
A0A1U8EWG0	exocyst complex component SEC8 isoform X1	118.52	1071	276	S	GAGEGSHRTSSIDGSSLVEGHDEDGEDTLSD	52.627	40.535	T(0.324)S(0.342)S(0.342)IDGS(0.479)S(0.506)LVEGHDEDGEDT(0.289)LS(0.716)DGNPAS(0.003)LR	T(-0.24)S(0)S(0)IDGS(-0.24)S(0.24)LVEGHDEDGEDT(-4.06)LS(4.06)DGNPAS(-24.93)LR	8	3	-0.32752			1149.9			1552			793.3			329.89
A0A1U8EWJ3	protein TIC 100	97.3	845	83	S	VLSYTRAGGGEPDEDSEENNTAEANVRRYMK	104.41	104.41	AGGGEPDEDS(1)EENNTAEANVR	AGGGEPDEDS(67.74)EENNT(-67.74)AEANVR	10	3	-0.04813	3028.2	2458.4	1486.6	2974.7	2980.3	1988.8	1904.5	1559.2	1593.7	1557.3	715.54	1041.9
A0A1U8EWJ6	protein transport protein SEC16B homolog	159.34	1484	1426	T	NKGASTGSLSTNSRRTASWSGSFPDAYSSNK	146.76	146.76	T(0.562)AS(0.432)WS(0.006)GSFPDAYSSNK	T(1.14)AS(-1.14)WS(-19.54)GS(-37.34)FPDAY(-124.61)S(-126.31)S(-136.08)NK	1	3	-0.096565			13937			12792			9191.4			5034.3
A0A1U8EWJ6	protein transport protein SEC16B homolog	159.34	1484	1432	S	GSLSTNSRRTASWSGSFPDAYSSNKSEVKPR	97.457	97.457	RT(0.212)AS(0.212)WS(0.288)GS(0.288)FPDAYSSNK	RT(-1.33)AS(-1.33)WS(0)GS(0)FPDAY(-76.81)S(-87.88)S(-92.35)NK	8	3	0.47716
A0A1U8EWJ6	protein transport protein SEC16B homolog	159.34	1484	1428	S	GASTGSLSTNSRRTASWSGSFPDAYSSNKSE	171.71	171.71	T(0.126)AS(0.855)WS(0.019)GSFPDAYSSNK	T(-8.3)AS(8.3)WS(-16.51)GS(-49.57)FPDAY(-149.55)S(-153.7)S(-161.47)NK	3	3	-0.20478	4491	4063.2		3428.6	3748.4		1750.6	1577.3		989.3	1405.4
A0A1U8EWJ6	protein transport protein SEC16B homolog	159.34	1484	1430	S	STGSLSTNSRRTASWSGSFPDAYSSNKSEVK	97.457	97.457	RT(0.212)AS(0.212)WS(0.288)GS(0.288)FPDAYSSNK	RT(-1.33)AS(-1.33)WS(0)GS(0)FPDAY(-76.81)S(-87.88)S(-92.35)NK	6	3	0.47716
A0A1U8EWJ6	Uncharacterized protein	159.34	1484	1115	S	WAADSSRMTMHNRSVSEPDIGRTPRQVDSSK	58.674	58.674	S(0.035)VS(0.965)EPDIGR	S(-14.37)VS(14.37)EPDIGR	3	2	0.027809		4950.9	8796.1		4883.4	8572.6		3444.9	7073.1		1658.4	4023.4
A0A1U8EWK2	Tubulin alpha chain	49.753	451	349	T	TIKTKRTIQFVDWCPTGFKCGINYQPPTVVP	118.71	110.56	TIQFVDWCPT(1)GFK	T(-75.87)IQFVDWCPT(75.87)GFK	10	3	-0.17834	12281	59249	41598	14397	70498	49487	6015.2	30100	20376	1368.9	6727.2	3961
A0A1U8EWK3	probable AMP deaminase	103.32	895	160	S	LMNSVEKLNSIPSSSSSPRNKSKLGEERFMS	90.754	87.148	LNSIPS(0.011)S(0.008)S(0.06)S(0.46)S(0.46)PR	LNS(-42.34)IPS(-16.17)S(-17.55)S(-8.86)S(0)S(0)PR	9	2	-0.22913
A0A1U8EWK3	probable AMP deaminase	103.32	895	161	S	MNSVEKLNSIPSSSSSPRNKSKLGEERFMSS	90.754	87.148	LNSIPS(0.011)S(0.008)S(0.06)S(0.46)S(0.46)PR	LNS(-42.34)IPS(-16.17)S(-17.55)S(-8.86)S(0)S(0)PR	10	2	-0.22913
A0A1U8EWM6	uncharacterized protein LOC107848120	20.708	190	182	S	TKAATQPVHKTNRTSSNVGMAGYA_______	104	104	T(0.069)S(0.185)S(0.746)NVGMAGYA	T(-10.35)S(-6.05)S(6.05)NVGMAGY(-101.88)A	3	2	-0.24104			6350.4			6420.8			3849.3			3020.9
A0A1U8EWM8	Histone deacetylase	52.993	471	429	S	DRRPKPRIWNGEGYESDADEDEKPRQRSSDS	143.98	143.98	IWNGEGYES(1)DADEDEKPR	IWNGEGY(-81.77)ES(81.77)DADEDEKPR	9	3	-0.15228	10589	16336	11669	13830	20960	14192	5415.8	8149.3	6683.8	3912.8	5904.8	3389.4
A0A1U8EWN1	protein SREK1IP1	17.549	148	20	S	RKRKDEKTKHKRNSPSPSDEGRSKRQKVKGN	70.281	33.697	RNS(0.998)PS(0.981)PS(0.021)DEGR	RNS(26.11)PS(17.12)PS(-17.12)DEGR	5	3	0.11892	1654.9	3818.6	4885.3	2586	5633.1	5118.5	1990	3384	3001	1152.2	2481.9	1082.5
A0A1U8EWN1	protein SREK1IP1	17.549	148	18	S	SDRKRKDEKTKHKRNSPSPSDEGRSKRQKVK	135.02	115.68	RNS(1)PSPSDEGR	RNS(43.36)PS(-43.36)PS(-77.34)DEGR	3	3	-0.22189	9345.1	5363.4	3316.6	14104	7242	3872.7	9595.2	4788.1	2625	7062.5	3448.7	1345.5
A0A1U8EWS3	uncharacterized protein LOC107850663 isoform X1	77.368	711	350	S	EQRGNQQEAPQFGIGSSSPQGREEERVHVFF	52.321	52.321	GNQQEAPQFGIGS(0.406)S(0.328)S(0.267)PQGR	GNQQEAPQFGIGS(0.92)S(-0.92)S(-1.82)PQGR	13	3	2.2594
A0A1U8EWS3	uncharacterized protein LOC107850663 isoform X1	77.368	711	352	S	RGNQQEAPQFGIGSSSPQGREEERVHVFFAE	83.312	83.312	GNQQEAPQFGIGS(0.115)S(0.443)S(0.443)PQGR	GNQQEAPQFGIGS(-5.87)S(0)S(0)PQGR	15	3	1.715
A0A1U8EWS3	uncharacterized protein LOC107850663 isoform X1	77.368	711	351	S	QRGNQQEAPQFGIGSSSPQGREEERVHVFFA	83.312	83.312	GNQQEAPQFGIGS(0.115)S(0.443)S(0.443)PQGR	GNQQEAPQFGIGS(-5.87)S(0)S(0)PQGR	14	3	1.715
A0A1U8EWT2	mitogen-activated protein kinase kinase kinase YODA-like	65.473	600	521	S	SRPLICARENVKAITSLPVSPTSSPLRQYEP	143.93	136.49	AIT(0.003)S(0.997)LPVS(0.997)PT(0.003)SSPLR	AIT(-24.92)S(24.92)LPVS(25.89)PT(-25.89)S(-34.42)S(-40.99)PLR	4	2	-0.16783	642.73	1365.5	17723	498.09	1948.1	18965	385.41	1285.8	10820	340.51	1019.7	7769.2
A0A1U8EWT2	mitogen-activated protein kinase kinase kinase YODA-like	65.473	600	475	S	HVGVTKETYPRSFDGSRTPPVLELHSGGRNI	58.418	58.418	S(0.109)FDGS(0.445)RT(0.445)PPVLELHSGGR	S(-6.1)FDGS(0)RT(0)PPVLELHS(-49.23)GGR	5	4	-0.24109
A0A1U8EWT2	mitogen-activated protein kinase kinase kinase YODA-like	65.473	600	133	S	PLSRSPVRSRGTTTMSSPLHPRFSSMNLDSP	48.527	48.527	GTTTMS(0.5)S(0.5)PLHPR	GT(-35.73)T(-35.73)T(-30.9)MS(0)S(0)PLHPR	6	3	-0.24884
A0A1U8EWT2	mitogen-activated protein kinase kinase kinase YODA-like	65.473	600	520	T	VSRPLICARENVKAITSLPVSPTSSPLRQYE	104.06	104.06	AIT(0.5)S(0.5)LPVS(0.999)PT(0.167)S(0.527)S(0.307)PLR	AIT(0)S(0)LPVS(31.97)PT(-5)S(2.35)S(-2.35)PLR	3	3	0.042356		165.83			180.91
A0A1U8EWT2	mitogen-activated protein kinase kinase kinase YODA-like	65.473	600	134	S	LSRSPVRSRGTTTMSSPLHPRFSSMNLDSPT	48.527	48.527	GTTTMS(0.5)S(0.5)PLHPR	GT(-35.73)T(-35.73)T(-30.9)MS(0)S(0)PLHPR	7	3	-0.24884
A0A1U8EWT2	mitogen-activated protein kinase kinase kinase YODA-like	65.473	600	527	T	ARENVKAITSLPVSPTSSPLRQYEPARKSCY	85.146	85.146	AITSLPVS(0.98)PT(0.508)S(0.29)S(0.221)PLR	AIT(-62.21)S(-56.4)LPVS(17.72)PT(2.56)S(-2.56)S(-3.79)PLR	10	3	-0.16945	660.74			540.26
A0A1U8EWT2	mitogen-activated protein kinase kinase kinase YODA-like	65.473	600	477	T	GVTKETYPRSFDGSRTPPVLELHSGGRNISP	135.86	135.86	S(0.019)FDGS(0.084)RT(0.897)PPVLELHSGGR	S(-16.8)FDGS(-10.28)RT(10.28)PPVLELHS(-102.03)GGR	7	4	-0.072341	3141.1	2629.5		3689.7	2839.1		1034.3	1070.7		668.27	859.96
A0A1U8EWT2	mitogen-activated protein kinase kinase kinase YODA-like	65.473	600	525	S	ICARENVKAITSLPVSPTSSPLRQYEPARKS	143.93	104.06	AIT(0.5)S(0.5)LPVS(0.999)PT(0.167)S(0.527)S(0.307)PLR	AIT(0)S(0)LPVS(31.97)PT(-5)S(2.35)S(-2.35)PLR	8	3	0.042356	6238.9	6904	23060	6814.2	6936.6	24149	2960.1	4179.2	13413	2440.1	2971.6	9655.7
A0A1U8EWT2	mitogen-activated protein kinase kinase kinase YODA-like	65.473	600	528	S	RENVKAITSLPVSPTSSPLRQYEPARKSCYL	104.06	104.06	AIT(0.5)S(0.5)LPVS(0.999)PT(0.167)S(0.527)S(0.307)PLR	AIT(0)S(0)LPVS(31.97)PT(-5)S(2.35)S(-2.35)PLR	11	3	0.042356		165.83			180.91
A0A1U8EWT2	mitogen-activated protein kinase kinase kinase YODA-like	65.473	600	529	S	ENVKAITSLPVSPTSSPLRQYEPARKSCYLS	143.93	143.93	AIT(0.09)S(0.91)LPVS(0.999)PT(0.003)S(0.05)S(0.948)PLR	AIT(-10.09)S(10.09)LPVS(31.4)PT(-25.56)S(-12.84)S(12.84)PLR	12	2	-0.059141	642.73	1199.7	4039.7	498.09	1767.2	4087.7	385.41	1285.8	2192.6	340.51	1019.7	1775.2
A0A1U8EWT6	AT-hook motif nuclear-localized protein 14-like	33.956	331	269	S	KTVGLKHDASPQFGGSPISSVGFRSVVDSSN	134.66	134.66	HDASPQFGGS(1)PISSVGFR	HDAS(-78.79)PQFGGS(34.73)PIS(-34.73)S(-41.07)VGFR	10	3	0.23873	7008.5	6367.9	8663.9	8928.1	7709.1	10602	4242.8	3173.8	4585.2	3815.8	3021.4	3985.1
A0A1U8EWT6	AT-hook motif nuclear-localized protein 14-like	33.956	331	263	S	SFSVDSKTVGLKHDASPQFGGSPISSVGFRS	125.04	125.04	HDAS(1)PQFGGSPISSVGFR	HDAS(89.95)PQFGGS(-89.95)PIS(-111.21)S(-115.35)VGFR	4	3	0.075635	7654.3	7601	8272	7745	7447.3	7743.2	4326.7	3807.9	3656.4	2697.7	2568.5	2508.6
A0A1U8EWT6	AT-hook motif nuclear-localized protein 14-like	33.956	331	320	S	HSTDWRVSTGQGLHQSPENGDYDHLQD____	208.26	208.26	VSTGQGLHQS(1)PENGDYDHLQD	VS(-71.55)T(-64)GQGLHQS(64)PENGDY(-94.75)DHLQD	10	3	-0.12527	6337.3	6294.1	6396.9	7712.5	8593.6	7255.2	5498.1	9891.7	11833	2529	3984.3	3821.3
A0A1U8EWT7	calcium-dependent protein kinase 1-like	64.694	579	69	T	DSNPLPVQDKPPEHITMPKSEPKEEEKPKKP	95.123	95.123	ETDSNPLPVQDKPPEHIT(1)MPK	ET(-81.72)DS(-76.63)NPLPVQDKPPEHIT(76.63)MPK	18	4	-0.33829	6058.5	5037.1	5444.1	5273.2	4932	4879.6	2187	3128.4	2172.1	1360.2	1748.9	1193.8
A0A1U8EWT7	calcium-dependent protein kinase 1-like	64.694	579	570	S	NPVVGGGKKGLEHSFSIGFREALKL______	122.46	42.813	KGLEHS(0.04)FS(0.96)IGFR	KGLEHS(-13.86)FS(13.86)IGFR	8	3	0.015981	11027	2907.5	10927	10462	1851.2	7523.2	3304.5		2351.1	2343		1582
A0A1U8EWT7	calcium-dependent protein kinase 1-like	64.694	579	568	S	KGNPVVGGGKKGLEHSFSIGFREALKL____	110.38	110.38	GLEHS(0.853)FS(0.147)IGFR	GLEHS(7.65)FS(-7.65)IGFR	5	3	0.0017311	3151.5			1858			261.18
A0A1U8EWT7	calcium-dependent protein kinase 1-like	64.694	579	95	S	KPKKPEKPAEMKRVASAGLRTDSVLQKKTGN	107.57	107.57	VAS(1)AGLR	VAS(107.57)AGLR	3	2	-0.045818	15602	9522.3	14862	10017	7075.2	10692	1637.8	1275.9	4222.9	938.83	1174	2459.2
A0A1U8EWV1	pre-mRNA-splicing factor CWC22 homolog isoform X1	143.2	1222	259	S	DDLKRVERQRHGGGSSNDDEDDERDDRRLSK	134.29	97.488	HGGGS(1)S(1)NDDEDDERDDRR	HGGGS(97.49)S(97.49)NDDEDDERDDRR	6	4	-0.018224	4398.2	4065.9	1928.8	7094.5	5594.7	2368.6	5204.2	4433.1	821.45	2437.1	2203.9	638.07
A0A1U8EWV1	pre-mRNA-splicing factor CWC22 homolog isoform X1	143.2	1222	258	S	DDDLKRVERQRHGGGSSNDDEDDERDDRRLS	134.29	97.488	HGGGS(1)S(1)NDDEDDERDDRR	HGGGS(97.49)S(97.49)NDDEDDERDDRR	5	4	-0.018224	4398.2	4065.9	1928.8	7094.5	5594.7	2368.6	5204.2	4433.1	821.45	2437.1	2203.9	638.07
A0A1U8EWV1	pre-mRNA-splicing factor CWC22 homolog isoform X1	143.2	1222	13	S	___MEKVERRRHEDRSSDDDGRGERRARKRV	54.368	54.368	HEDRS(0.5)S(0.5)DDDGRGER	HEDRS(0)S(0)DDDGRGER	5	4	-0.015089	456.01		437.59	487.03		529.44	728.02		983.49	500.33		469.58
A0A1U8EWV1	pre-mRNA-splicing factor CWC22 homolog isoform X1	143.2	1222	466	S	DDGGGRRKTKEMRRRSESIDDDRSGRRRRND	83.692	83.692	RRS(1)ES(1)IDDDR	RRS(83.69)ES(83.69)IDDDR	3	3	-0.12222			2765.7			3364.3			2243.5			1452.2
A0A1U8EWV1	pre-mRNA-splicing factor CWC22 homolog isoform X1	143.2	1222	468	S	GGGRRKTKEMRRRSESIDDDRSGRRRRNDSE	83.692	83.692	RRS(1)ES(1)IDDDR	RRS(83.69)ES(83.69)IDDDR	5	3	-0.12222			2765.7			3364.3			2243.5			1452.2
A0A1U8EWV1	pre-mRNA-splicing factor CWC22 homolog isoform X1	143.2	1222	393	S	ERADRRERRRLVERGSDDDGGDTTNDRRLSR	98.76	85.35	LVERGS(1)DDDGGDTTNDR	LVERGS(72.35)DDDGGDT(-72.92)T(-72.35)NDR	6	3	-1.6403	19691	9807.5	18486	23472	15078	20076	15450	8677	14079	10850	6539.2	9160.7
A0A1U8EWV1	pre-mRNA-splicing factor CWC22 homolog isoform X1	143.2	1222	192	S	DEDLKKIEQQRHGDGSSNDDDERDGRRRRTE	120.11	49.973	HGDGS(1)S(1)NDDDERDGR	HGDGS(49.97)S(49.97)NDDDERDGR	5	3	0.049644	1563.3	1720.9	811.84	3266.8	2199.9	1000.2	1968.9	1190.1	931.13	1133.1	789.75	462.4
A0A1U8EWV1	pre-mRNA-splicing factor CWC22 homolog isoform X1	143.2	1222	193	S	EDLKKIEQQRHGDGSSNDDDERDGRRRRTER	120.11	49.973	HGDGS(1)S(1)NDDDERDGR	HGDGS(49.97)S(49.97)NDDDERDGR	6	3	0.049644	1563.3	1720.9	811.84	3266.8	2199.9	1000.2	1968.9	1190.1	931.13	1133.1	789.75	462.4
A0A1U8EWV1	pre-mRNA-splicing factor CWC22 homolog isoform X1	143.2	1222	33	S	GRGERRARKRVVKRESDDDGGGGDNGRVDRR	85.808	85.808	RES(1)DDDGGGGDNGR	RES(85.81)DDDGGGGDNGR	3	3	0.25883	513.18	532.36	827.81	704.18	723.08	1364.2	475.56	608.5	1026.2		205.19	380.73
A0A1U8EWV1	pre-mRNA-splicing factor CWC22 homolog isoform X1	143.2	1222	482	S	ESIDDDRSGRRRRNDSEDDAGRNGRRQRRLK	50.562	50.562	RNDS(1)EDDAGR	RNDS(50.56)EDDAGR	4	3	0.56627		3486.7	835.11		6341.3	1065.2		4117	663.88		1866.4	566.57
A0A1U8EWV1	pre-mRNA-splicing factor CWC22 homolog isoform X1	143.2	1222	500	S	DAGRNGRRQRRLKDDSEDDDDDRKESRKKIS	82.707	48.883	LKDDS(1)EDDDDDRK	LKDDS(48.88)EDDDDDRK	5	4	-0.24207	4542.7	13388	4753.9	5988.2	16900	5149.9	3957.3	8337.2	2951.8	2684.6	5387.6	1646.8
A0A1U8EWV1	pre-mRNA-splicing factor CWC22 homolog isoform X1	143.2	1222	77	T	GGDNGRDNRRERRGTTERESDDDGDDGRVDR	44.587	44.587	GT(0.358)T(0.358)ERES(0.285)DDDGDDGR	GT(0)T(0)ERES(-0.99)DDDGDDGR	3	3	-0.081016
A0A1U8EWV1	pre-mRNA-splicing factor CWC22 homolog isoform X1	143.2	1222	81	S	GRDNRRERRGTTERESDDDGDDGRVDRRARR	95.094	87.85	RGT(0.012)T(0.012)ERES(0.977)DDDGDDGR	RGT(-19.28)T(-19.28)ERES(19.28)DDDGDDGR	8	3	-0.15151	2881.8	757.72	2425.2	3642.9	1150.1	3489.9	2620.2	724.3	1773.2	1275		713.89
A0A1U8EWV1	pre-mRNA-splicing factor CWC22 homolog isoform X1	143.2	1222	14	S	__MEKVERRRHEDRSSDDDGRGERRARKRVV	54.368	54.368	HEDRS(0.5)S(0.5)DDDGRGER	HEDRS(0)S(0)DDDGRGER	6	4	-0.015089	456.01		437.59	487.03		529.44	728.02		983.49	500.33		469.58
A0A1U8EWV1	pre-mRNA-splicing factor CWC22 homolog isoform X1	143.2	1222	373	S	DAGRNRTRQRRPKDESEEEDERADRRERRRL	97.235	97.235	RPKDES(1)EEEDER	RPKDES(97.24)EEEDER	6	3	0.92519	5764.8	4455.4	6610.4	5522.5	5915.4	7705.1	4364	5012	7416.7	2354.7	2385.9	3169.7
A0A1U8EWV1	pre-mRNA-splicing factor CWC22 homolog isoform X1	143.2	1222	285	S	RRLSKGRIERGSKDDSDDDLMRKRQRDERED	58.83	58.83	GS(0.009)KDDS(0.991)DDDLMR	GS(-20.22)KDDS(20.22)DDDLMR	6	3	-0.099478	10898			14530			7070.9			5682
A0A1U8EWV1	pre-mRNA-splicing factor CWC22 homolog isoform X1	143.2	1222	76	T	GGGDNGRDNRRERRGTTERESDDDGDDGRVD	44.587	44.587	GT(0.358)T(0.358)ERES(0.285)DDDGDDGR	GT(0)T(0)ERES(-0.99)DDDGDDGR	2	3	-0.081016
A0A1U8EWV5	S-acyltransferase	42.743	380	343	S	LDIGDDIMKISQRRNSEEVGDVRGRGSDRSP	76.728	62.042	RNS(1)EEVGDVR	RNS(62.04)EEVGDVR	3	3	0.056607	2970.3	2764.5	3227.5	3354.3	3785.9	3698.6	2156.2	2568.8	1814.5	1045.8	711.85	954.29
A0A1U8EWY5	AT-hook motif nuclear-localized protein 1-like isoform X1	34.131	332	93	S	GPDGVAIPISPKPISSAAPGASPVIDFSVEK	45.22	45.22	KY(0.001)GPDGVAIPIS(0.25)PKPIS(0.25)S(0.25)AAPGAS(0.25)PVIDFSVEK	KY(-22.83)GPDGVAIPIS(0)PKPIS(0)S(0)AAPGAS(0)PVIDFS(-27.45)VEK	18	4	-0.46625
A0A1U8EWY5	AT-hook motif nuclear-localized protein 1-like isoform X1	34.131	332	92	S	YGPDGVAIPISPKPISSAAPGASPVIDFSVE	45.22	45.22	KY(0.001)GPDGVAIPIS(0.25)PKPIS(0.25)S(0.25)AAPGAS(0.25)PVIDFSVEK	KY(-22.83)GPDGVAIPIS(0)PKPIS(0)S(0)AAPGAS(0)PVIDFS(-27.45)VEK	17	4	-0.46625
A0A1U8EWY5	AT-hook motif nuclear-localized protein 1-like isoform X1	34.131	332	99	S	IPISPKPISSAAPGASPVIDFSVEKRGKIRP	45.22	45.22	KY(0.001)GPDGVAIPIS(0.25)PKPIS(0.25)S(0.25)AAPGAS(0.25)PVIDFSVEK	KY(-22.83)GPDGVAIPIS(0)PKPIS(0)S(0)AAPGAS(0)PVIDFS(-27.45)VEK	24	4	-0.46625
A0A1U8EWY5	AT-hook motif nuclear-localized protein 1-like isoform X1	34.131	332	87	S	GRPRKYGPDGVAIPISPKPISSAAPGASPVI	45.22	45.22	KY(0.001)GPDGVAIPIS(0.25)PKPIS(0.25)S(0.25)AAPGAS(0.25)PVIDFSVEK	KY(-22.83)GPDGVAIPIS(0)PKPIS(0)S(0)AAPGAS(0)PVIDFS(-27.45)VEK	12	4	-0.46625
A0A1U8EX57	ALBINO3-like protein 1, chloroplastic	60.301	548	505	S	SLVVKEDKRIQTGEISDDDHNLGEGRHVSDG	90.534	77.681	IQT(0.01)GEIS(0.99)DDDHNLGEGR	IQT(-19.85)GEIS(19.85)DDDHNLGEGR	7	3	0.31983	10984	9700.9	7655.5	9576.7	10593	8334.6	4822.1	4692	4344.1	2748	2652.3	2766.1
A0A1U8EX60	actin-related protein 7	39.542	360	42	S	VIPTQMKRIPEDDEGSAFEEEEVTVDPIERG	92.833	92.833	IPEDDEGS(1)AFEEEEVTVDPIER	IPEDDEGS(77.33)AFEEEEVT(-77.33)VDPIER	8	3	0.22086	2169.2	1541.4	1829.7	1954.4	1452.2	1540.4	804.8	689.07	845.51	440.82	576.69	298.56
A0A1U8EX62	polyadenylation and cleavage factor homolog 4 isoform X1	108.09	977	275	S	VRSSSPYRVGPPRSLSPTLDEFAVDNSAIGL	161.02	161.02	S(0.155)LS(0.814)PT(0.03)LDEFAVDNSAIGLR	S(-7.19)LS(7.19)PT(-14.3)LDEFAVDNS(-141.99)AIGLR	3	3	-0.5437	3440.7			3563.6			1298.7			905.18
A0A1U8EX62	polyadenylation and cleavage factor homolog 4 isoform X1	108.09	977	295	S	EFAVDNSAIGLREGASPSHPALDYGLNRVRG	60.062	45.608	EGAS(0.948)PS(0.052)HPALDYGLNR	EGAS(12.63)PS(-12.63)HPALDY(-43.68)GLNR	4	3	-0.7934	8241.2		6387.3	7846.8		6472.4	3756.2		3153.2	2969.8		2495
A0A1U8EX81	prostatic spermine-binding protein	19.979	177	160	S	VEAPPKRKRSAKDDDSDDDDSGEDEDDERPS	212.17	182.73	SAKDDDS(1)DDDDS(1)GEDEDDERPSK	S(-45.94)AKDDDS(45.94)DDDDS(92.41)GEDEDDERPS(-92.41)K	7	4	-0.18806	5166.7	14498	7207.7	16397	37538	22661	7998.6	12626	11703	2000.3	3417.7	2489.4
A0A1U8EX81	prostatic spermine-binding protein	19.979	177	165	S	KRKRSAKDDDSDDDDSGEDEDDERPSKR___	212.17	212.17	SAKDDDS(1)DDDDS(1)GEDEDDERPSK	S(-39.34)AKDDDS(39.34)DDDDS(129.15)GEDEDDERPS(-147.03)K	12	4	-0.40428	5166.7	5533.3	7207.7	16397	16502	22661	7998.6	8801.8	11703	2000.3	1934.5	2489.4
A0A1U8EXA1	probable protein phosphatase 2C 40	55.159	510	94	S	ILPALDSPTSFRRIPSSASLSKLDLLSSSFQ	59.185	59.185	RIPS(0.98)S(0.02)ASLSK	RIPS(16.98)S(-16.98)AS(-39.09)LS(-51.64)K	4	3	-0.22393	4110.3	6313.2	4993.6	4449.8	8075.6	4761.4	2767.9	5065.1	4594.9	1499.7	2201.9	1733.5
A0A1U8EXA4	coiled-coil domain-containing protein 130-like	34.652	308	19	S	LAAARADNFYYPPEWSPKKGSLNKFHGQHAL	65.943	65.943	ADNFY(0.001)Y(0.004)PPEWS(0.995)PK	ADNFY(-31.76)Y(-23.73)PPEWS(23.73)PK	11	3	-0.0066779	1599.7	1454.4	1464.4	1554.4	1471.5	1322.6	845.63	754.6	790.36	447.12	572.99	471.45
A0A1U8EXM5	uncharacterized protein YAE1-like isoform X1	26.871	237	54	S	LQSSLRSTINTGNNDSQDSDWCDLWSDDGDL	37.238	37.238	S(0.004)T(0.004)INT(0.041)GNNDS(0.469)QDS(0.104)DWCDLWS(0.371)DDGDLCHDS(0.004)T(0.004)DKLDK	S(-20.42)T(-20.42)INT(-10.55)GNNDS(1.02)QDS(-6.55)DWCDLWS(-1.02)DDGDLCHDS(-21.17)T(-21.17)DKLDK	10	4	0.1679
A0A1U8EXP2	multiple myeloma tumor-associated protein 2 homolog	30.125	257	144	S	GLGFSKLPKPWEEPSSPAAFPSNPIDEPVEK	99.871	99.871	LPKPWEEPS(0.5)S(0.5)PAAFPSNPIDEPVEK	LPKPWEEPS(0)S(0)PAAFPS(-55.61)NPIDEPVEK	10	4	-0.027414	1364.7	1988.5	5515.9	1400.7	1865.5	4551.9	1017.7	759.67	2043.3	620.34	357.62	1437.5
A0A1U8EXP2	multiple myeloma tumor-associated protein 2 homolog	30.125	257	143	S	DGLGFSKLPKPWEEPSSPAAFPSNPIDEPVE	99.871	99.871	LPKPWEEPS(0.5)S(0.5)PAAFPSNPIDEPVEK	LPKPWEEPS(0)S(0)PAAFPS(-55.61)NPIDEPVEK	9	4	-0.027414	1364.7	1988.5	5515.9	1400.7	1865.5	4551.9	1017.7	759.67	2043.3	620.34	357.62	1437.5
A0A1U8EXX1	uncharacterized protein LOC107851494	44.244	395	32	S	VTEWKNGRGNLDEPVSPSFRVNDDTSRSRAE	52.823	52.823	GNLDEPVS(0.864)PS(0.136)FR	GNLDEPVS(8.02)PS(-8.02)FR	8	3	-0.49527	1383			1622.6			824.71			318.27
A0A1U8EY00	serine/threonine-protein kinase AFC2-like	50.593	431	31	T	RRPKKRPRLDWHPSHTPKAQSGIYYGQEVGN	55.314	55.314	LDWHPS(1)HT(1)PK	LDWHPS(55.31)HT(55.31)PK	8	4	-0.33573	1492.3			1935.1			509.27			545.32
A0A1U8EY69	serine/arginine-rich splicing factor RSZ21A-like	22.669	201	159	S	RGCSLSPCRGRIFSRSPPYHRGRYESPYAKG	67.275	67.275	IFS(0.999)RS(0.999)PPY(0.001)HR	IFS(32.07)RS(31.54)PPY(-31.54)HR	5	3	0.035597	5677.8	5244.3	3740.7	6920.5	7387.6	4690.3	5314.1	5365	3934.3	2690.2	3129.4	2600
A0A1U8EY69	serine/arginine-rich splicing factor RSZ21A-like	22.669	201	157	S	SPRGCSLSPCRGRIFSRSPPYHRGRYESPYA	67.275	67.275	IFS(0.999)RS(0.999)PPY(0.001)HR	IFS(32.07)RS(31.54)PPY(-31.54)HR	3	3	0.035597	5677.8	5244.3	3740.7	6920.5	7387.6	4690.3	5314.1	5365	3934.3	2690.2	3129.4	2600
A0A1U8EYL7	Histone H2A	15.728	149	145	S	GTAEKAPKSPSKVPKSPKKA___________	63.76	63.76	SPSKVPKS(1)PK	S(-54.23)PS(-42.46)KVPKS(42.46)PK	8	3	0.24547	18468	5635.5	10498	16859	7120.1	11371	19406	4112.6	15659	17927	2664.6	15038
A0A1U8EYL7	Histone H2A	15.728	149	140	S	LPKKTGTAEKAPKSPSKVPKSPKKA______	53.967	53.967	APKS(0.419)PS(0.581)KVPK	APKS(-1.41)PS(1.41)KVPK	6	4	0.054276	5656.5	7098.5	12051	6629.5	5024.7	10341	12313	13406	18457	8264.2	8585.6	12928
A0A1U8EYL7	Histone H2A	15.728	149	138	S	VLLPKKTGTAEKAPKSPSKVPKSPKKA____	57.136	57.136	S(0.997)PS(0.025)KVPKS(0.979)PK	S(24.86)PS(-16.58)KVPKS(16.58)PK	1	4	0.10703	6362.8	12734		6802.9	12145		4764.3	17519		2511.2	11250
A0A1U8EYT5	LOW QUALITY PROTEIN: splicing factor U2AF-associated protein 2	56.962	502	137	T	EAEDEQAINENQRLSTPPDGENEFTDDDGTR	113.51	88.396	LS(0.116)T(0.884)PPDGENEFTDDDGTR	LS(-8.83)T(8.83)PPDGENEFT(-54.72)DDDGT(-72.89)R	3	2	0.45514	2759.1	2291.5	7071.3	3691.4	1773.6	7213.2	2853.6	1017.1	3235.7	1416.8	757.94	1523.9
A0A1U8EZ56	protein KAKU4	59.192	541	96	S	DSIFEDDAREENDICSEVDELNKHPQLRGER	84.181	32.956	EENDICS(1)EVDELNKHPQLR	EENDICS(32.96)EVDELNKHPQLR	7	4	0.028063	2608.6		9926.8	3525.7		9589.6	1819.7		4487.1	1533.2		3219.7
A0A1U8EZG2	cytochrome c oxidase subunit 5b-1, mitochondrial-like isoform X1	19.29	176	170	S	ELEVVGPGGPPDGHGSDDEGHH_________	199.31	190.48	GKPHECPVCSQYFELEVVGPGGPPDGHGS(1)DDEGHH	GKPHECPVCS(-169.03)QY(-164.62)FELEVVGPGGPPDGHGS(164.62)DDEGHH	29	5	-0.23824	2878.6	4715.4	17352	2755.2	5543.9	21904	1190.8	3167	9675.6	485.3	3104.9	6877.1
A0A1U8EZY2	elongator complex protein 4 isoform X1	39.448	361	16	S	MASSRPRGSSFSRNISSAATSQVPGVKLGPN	51.495	51.495	NIS(0.498)S(0.498)AAT(0.003)SQVPGVK	NIS(0)S(0)AAT(-22.4)S(-32.92)QVPGVK	3	3	0.21965
A0A1U8EZY2	elongator complex protein 4 isoform X1	39.448	361	17	S	ASSRPRGSSFSRNISSAATSQVPGVKLGPNG	51.495	51.495	NIS(0.498)S(0.498)AAT(0.003)SQVPGVK	NIS(0)S(0)AAT(-22.4)S(-32.92)QVPGVK	4	3	0.21965
A0A1U8F094	selenoprotein H	19.818	178	73	S	RVNKENSVPISADPKSPKANRGKKAIPEVKA	126.69	126.69	VNKENSVPISADPKS(1)PK	VNKENS(-82.45)VPIS(-54.04)ADPKS(54.04)PK	15	4	0.037018	29055	24225	24330	27156	26264	23298	11636	11624	11561	4410.4	6973.8	6036.7
A0A1U8F094	selenoprotein H	19.818	178	46	S	ADPEPPKPKRVKKANSEPVSADPEPEKRVNK	52.298	52.298	KANS(0.999)EPVS(0.001)ADPEPEKR	KANS(28.57)EPVS(-28.57)ADPEPEKR	4	4	0.1728	5834.7	8556.2	6808.1	5028.3	8443.6	6770.3	3316.6	4685.8	4723.8	1895.7	3716.6	3212.8
A0A1U8F094	selenoprotein H	19.818	178	68	S	PEPEKRVNKENSVPISADPKSPKANRGKKAI	56.9	56.9	VNKENSVPIS(0.831)ADPKS(0.169)PK	VNKENS(-36.75)VPIS(6.93)ADPKS(-6.93)PK	10	5	0.18174		9737.4			10342			3935			3153.2
A0A1U8F0C7	arginine/serine-rich coiled-coil protein 2 isoform X1	56.459	487	114	T	RNHHRHDDYPRHDWHTDDDDRGYSKLCSHSH	91.457	91.457	HDWHT(1)DDDDRGYSK	HDWHT(48.64)DDDDRGY(-73.71)S(-48.64)K	5	4	0.23841	6914.6	3904.6	3082.6	9159	4935.2	3764.1	7522.2	2905.1	3046.1	4646.4	2159.2	1565.8
A0A1U8F0C7	arginine/serine-rich coiled-coil protein 2 isoform X1	56.459	487	55	S	GSSSSEGSPSRKRGFSPISSRKDDWRHKDDY	133.23	133.23	GFS(1)PISSR	GFS(53.24)PIS(-53.24)S(-84.17)R	3	2	0.099808	7120.4	8069.1	5797.2	7826.9	9585	6313	4083.5	4954.5	4519.3	2500.1	3330.9	2388.1
A0A1U8F0E0	uncharacterized protein At1g10890	34.973	293	42	S	IMGRSISRSPSYSRRSRSPVNHRRSSRRSRR	65.842	65.842	S(1)RS(1)PVNHR	S(65.84)RS(65.84)PVNHR	1	3	-0.14831		958.21	1551.2		1567	2196.8		1025.6	1101.6		369.26	524.21
A0A1U8F0E0	uncharacterized protein At1g10890	34.973	293	44	S	GRSISRSPSYSRRSRSPVNHRRSSRRSRRDR	65.842	65.842	S(1)RS(1)PVNHR	S(65.84)RS(65.84)PVNHR	3	3	-0.14831		958.21	1551.2		1567	2196.8		1025.6	1101.6		369.26	524.21
A0A1U8F0Z7	probable ADP-ribosylation factor GTPase-activating protein AGD14	72.104	685	150	S	MAEAEKTDTYQGGSRSPPNEEIYERRYSDRP	107.9	92.426	TDT(0.003)YQGGS(0.032)RS(0.965)PPNEEIYER	T(-44.7)DT(-25.57)Y(-48.83)QGGS(-14.79)RS(14.79)PPNEEIY(-66.54)ER	10	3	-0.1524	8630	5138.7		8255.4	4742.8		4176.3	2246.8		1791	2321.7
A0A1U8F0Z7	probable ADP-ribosylation factor GTPase-activating protein AGD14	72.104	685	176	S	YSDRPSPGGRSSGGRSPGYDQRSPARAEVIN	109.79	109.79	S(0.001)S(0.001)GGRS(0.998)PGYDQR	S(-30.14)S(-30.14)GGRS(30.14)PGY(-36.36)DQR	6	3	-0.035255	8922.9	4487.6	4463.7	10578	5882.9	5567	5343.2	3297.7	2974.8	3253.5	1633.2	1374.1
A0A1U8F0Z7	probable ADP-ribosylation factor GTPase-activating protein AGD14	72.104	685	232	S	FESMSPDRTSDLDTSSPPMVRPVREILGDSV	48.288	48.288	TSDLDT(0.075)S(0.198)S(0.727)PPMVRPVR	T(-36.16)S(-36.16)DLDT(-9.87)S(-5.65)S(5.65)PPMVRPVR	8	3	-0.3003			7804.1			7422.3			6486.5			3534.6
A0A1U8F0Z7	probable ADP-ribosylation factor GTPase-activating protein AGD14	72.104	685	277	S	RSAADGSMQTQRTASSSSLASSNGNPVELKT	109.83	109.83	T(0.078)AS(0.314)S(0.408)S(0.1)S(0.1)LASSNGNPVELK	T(-7.21)AS(-1.13)S(1.13)S(-6.12)S(-6.12)LAS(-45.53)S(-44.96)NGNPVELK	4	3	-0.14186
A0A1U8F0Z7	probable ADP-ribosylation factor GTPase-activating protein AGD14	72.104	685	230	T	SKFESMSPDRTSDLDTSSPPMVRPVREILGD	55.589	55.589	T(0.001)S(0.001)DLDT(0.365)S(0.317)S(0.317)PPMVRPVR	T(-27.12)S(-27.12)DLDT(0.62)S(-0.62)S(-0.62)PPMVRPVR	6	3	-0.16332
A0A1U8F0Z7	probable ADP-ribosylation factor GTPase-activating protein AGD14	72.104	685	183	S	GGRSSGGRSPGYDQRSPARAEVINDWRREDR	74.769	71.879	SPGYDQRS(1)PAR	S(-46.7)PGY(-53.69)DQRS(46.7)PAR	8	3	0.080752	21768	9620.4	12680	25171	10980	12168	16951	7746.8	10803	9792.5	4699	7025.5
A0A1U8F0Z7	probable ADP-ribosylation factor GTPase-activating protein AGD14	72.104	685	248	S	PPMVRPVREILGDSVSPLRVIEPPKTNGGRS	167.32	167.32	EILGDSVS(1)PLR	EILGDS(-46.09)VS(46.09)PLR	8	2	-0.12509	10561	10815	9662.6	6055.1	7205.5	5924.7	822.48	1123.7	513.05	1026.2	1124.2	992.31
A0A1U8F0Z7	probable ADP-ribosylation factor GTPase-activating protein AGD14	72.104	685	276	S	GRSAADGSMQTQRTASSSSLASSNGNPVELK	127.58	127.58	T(0.134)AS(0.699)S(0.134)S(0.026)S(0.007)LASSNGNPVELK	T(-7.17)AS(7.17)S(-7.17)S(-14.22)S(-20.19)LAS(-70.82)S(-81.45)NGNPVELK	3	3	0.13264		6788.1	7554		8429	8281.5		2833.8	1992.9		1530	1658.5
A0A1U8F0Z7	probable ADP-ribosylation factor GTPase-activating protein AGD14	72.104	685	171	S	IYERRYSDRPSPGGRSSGGRSPGYDQRSPAR	51.695	51.695	S(0.681)S(0.681)GGRS(0.638)PGYDQR	S(0.55)S(0.55)GGRS(-0.55)PGY(-38.9)DQR	1	3	0.11253	1989.8	2298.1	1491.4	2674.9	3163.9	1635.1	2051.1	1771.2	781.44	1230.7	1041	475.71
A0A1U8F0Z7	probable ADP-ribosylation factor GTPase-activating protein AGD14	72.104	685	172	S	YERRYSDRPSPGGRSSGGRSPGYDQRSPARA	51.695	51.695	S(0.681)S(0.681)GGRS(0.638)PGYDQR	S(0.55)S(0.55)GGRS(-0.55)PGY(-38.9)DQR	2	3	0.11253	1989.8	2298.1	1491.4	2674.9	3163.9	1635.1	2051.1	1771.2	781.44	1230.7	1041	475.71
A0A1U8F113	LOW QUALITY PROTEIN: probable protein phosphatase 2C 33	64.671	591	95	S	ALDCLLNIVRALRTGSCLTYESRTPVPGSPT	56.383	56.383	T(0.223)GS(0.225)CLT(0.197)Y(0.003)ES(0.174)RT(0.178)PVPGS(0.887)PT(0.093)S(0.021)AVGIK	T(0)GS(0)CLT(-0.68)Y(-20.18)ES(-1.35)RT(-1.35)PVPGS(9.6)PT(-9.6)S(-16.13)AVGIK	3	4	0.33406
A0A1U8F113	LOW QUALITY PROTEIN: probable protein phosphatase 2C 33	64.671	591	103	T	VRALRTGSCLTYESRTPVPGSPTSAVGIKKK	136.35	136.35	T(1)PVPGS(1)PTSAVGIK	T(66.07)PVPGS(37.84)PT(-37.84)S(-63.9)AVGIK	1	3	-0.029544	13195	9050	8772.2	14978	10950	9844.3	8929.8	6756.2	6735.9	6448.4	5046.9	4790.4
A0A1U8F113	LOW QUALITY PROTEIN: probable protein phosphatase 2C 33	64.671	591	93	T	VAALDCLLNIVRALRTGSCLTYESRTPVPGS	56.383	56.383	T(0.223)GS(0.225)CLT(0.197)Y(0.003)ES(0.174)RT(0.178)PVPGS(0.887)PT(0.093)S(0.021)AVGIK	T(0)GS(0)CLT(-0.68)Y(-20.18)ES(-1.35)RT(-1.35)PVPGS(9.6)PT(-9.6)S(-16.13)AVGIK	1	4	0.33406
A0A1U8F113	LOW QUALITY PROTEIN: probable protein phosphatase 2C 33	64.671	591	564	T	VGTEWSALEGVSRLNTLLTLPRFVPDKDEKU	161.48	132.59	LNT(1)LLTLPR	LNT(43.18)LLT(-43.18)LPR	3	2	0.0263	10323	60900	51756	10457	78677	61941	2872.5	20365	17300	2142.9	15058	13056
A0A1U8F113	LOW QUALITY PROTEIN: probable protein phosphatase 2C 33	64.671	591	108	S	TGSCLTYESRTPVPGSPTSAVGIKKKKRRPV	136.35	136.35	T(1)PVPGS(1)PTSAVGIK	T(66.07)PVPGS(37.84)PT(-37.84)S(-63.9)AVGIK	6	3	-0.029544	20943	21094	20711	22579	26092	22689	12497	14282	14436	7926.2	9925.6	9644.6
A0A1U8F113	LOW QUALITY PROTEIN: probable protein phosphatase 2C 33	64.671	591	101	S	NIVRALRTGSCLTYESRTPVPGSPTSAVGIK	70.666	70.666	T(0.017)GS(0.017)CLT(0.018)Y(0.005)ES(0.47)RT(0.474)PVPGS(0.949)PT(0.026)S(0.024)AVGIK	T(-14.28)GS(-14.28)CLT(-14.28)Y(-20.17)ES(0)RT(0)PVPGS(15.25)PT(-15.25)S(-15.62)AVGIK	9	3	0.042904
A0A1U8F113	LOW QUALITY PROTEIN: probable protein phosphatase 2C 33	64.671	591	110	T	SCLTYESRTPVPGSPTSAVGIKKKKRRPVSR	91.615	91.615	T(0.02)GS(0.021)CLT(0.021)Y(0.001)ES(0.128)RT(0.81)PVPGS(0.483)PT(0.446)S(0.071)AVGIK	T(-14.3)GS(-14.3)CLT(-14.72)Y(-28.12)ES(-7.54)RT(7.54)PVPGS(0)PT(0)S(-8.06)AVGIK	18	3	0.16886
A0A1U8F124	sodium/hydrogen exchanger 2-like	58.64	534	528	S	RPMFGGRGFAPPAPSSPTDEGA_________	122.34	122.34	GFAPPAPS(0.008)S(0.992)PT(0.001)DEGA	GFAPPAPS(-20.98)S(20.98)PT(-32.8)DEGA	9	2	0.44406	4393	3347.1	3454.7	5043.7	5469.8	3972.9	2486.3	3246	3066	1559.6	2126.9	2050.1
A0A1U8F1E3	uridine-cytidine kinase C	74.608	667	437	S	DDLKTKLSLDEDLVSSPKEALSRASADRVAW	158.81	141.46	LSLDEDLVS(0.011)S(0.989)PK	LS(-116.53)LDEDLVS(-19.7)S(19.7)PK	10	2	-0.036989	16943	11047	14066	18608	13726	15403	27589	19627	27148	22577	17265	24005
A0A1U8F1E3	uridine-cytidine kinase C	74.608	667	436	S	PDDLKTKLSLDEDLVSSPKEALSRASADRVA	142.98	125.23	LSLDEDLVS(0.615)S(0.385)PKEALSR	LS(-82.06)LDEDLVS(2.04)S(-2.04)PKEALS(-52.58)R	9	3	0.087337	5141.1	2985.5	3577.4	5545.5	3486.9	2984.3	8302.5	3882.4	6254.8	10280	3962.1	7926
A0A1U8F1P5	ASC1-like protein	35.936	305	297	S	VRQIKARGQLSDDVRSDSEDEHED_______	206.49	206.49	GQLSDDVRS(1)DS(1)EDEHED	GQLS(-72.02)DDVRS(72.02)DS(96.08)EDEHED	9	3	-0.20488	7602.2	5269.4	3541	9361.5	6303.1	4326.1	5144	3135.3	2608.3	3885.5	2612.3	1630.5
A0A1U8F1P5	ASC1-like protein	35.936	305	299	S	QIKARGQLSDDVRSDSEDEHED_________	206.49	162.77	GQLSDDVRS(1)DS(1)EDEHED	GQLS(-53.39)DDVRS(53.39)DS(80.82)EDEHED	11	3	-0.21203	7602.2	5269.4	3541	9361.5	6303.1	4326.1	5144	3135.3	2608.3	3885.5	2612.3	1630.5
A0A1U8F1P6	uncharacterized protein LOC107850173 isoform X1	72.513	644	522	S	RATAMKIDTPSATCFSPEPAADLQKGTHLEE	110.67	110.67	IDTPSAT(0.001)CFS(0.999)PEPAADLQK	IDT(-53.9)PS(-46.94)AT(-32.34)CFS(32.34)PEPAADLQK	10	3	-0.24107	3126.2	1083.1	2011.3	2448	837.67	2175.5	870.09	367.64	917.29	916.04		681.99
A0A1U8F1S4	brefeldin A-inhibited guanine nucleotide-exchange protein 5	196.84	1773	1462	S	GSERLADLEEIGGIPSPSGRSERPSGPEGLD	174.65	174.65	LADLEEIGGIPS(0.997)PS(0.003)GR	LADLEEIGGIPS(25.29)PS(-25.29)GR	12	3	-0.15244	21773	2776.5	34688	13742	2196.3	26186	3488.1	693.07	11528	2638.7	227.61	7862.1
A0A1U8F1S4	brefeldin A-inhibited guanine nucleotide-exchange protein 5	196.84	1773	641	S	KNSPASIALFLKSTPSLDKAMVGDYLGQHEE	87.258	87.258	S(0.001)T(0.004)PS(0.995)LDK	S(-30.83)T(-24.04)PS(24.04)LDK	4	2	-0.13357		16951	15968		17571	16802		8131.2	9675		6511.3	8207
A0A1U8F1S4	brefeldin A-inhibited guanine nucleotide-exchange protein 5	196.84	1773	1514	S	FTSKPKIQASDILPNSPSKLLADDVEPEAKD	120.84	117.93	IQASDILPNS(0.997)PS(0.003)K	IQAS(-81.16)DILPNS(25.08)PS(-25.08)K	10	3	0.0070067	4496.1	8391.1	12563	3097.2	6715.8	9607.7	383.01	2137.2	2365.8	246.99	1099.4	1640.9
A0A1U8F1S4	brefeldin A-inhibited guanine nucleotide-exchange protein 5	196.84	1773	1464	S	ERLADLEEIGGIPSPSGRSERPSGPEGLDRS	86.324	49.312	LADLEEIGGIPS(0.879)PS(0.589)GRS(0.499)ERPS(0.033)GPEGLDR	LADLEEIGGIPS(6.45)PS(0.92)GRS(-0.92)ERPS(-13.84)GPEGLDR	14	4	-0.063633	3704	1427.4	1889.7	2378.1	1140.2	1325.8	951.53	440.94	798.55	855.73	227.61	431.4
A0A1U8F1S4	brefeldin A-inhibited guanine nucleotide-exchange protein 5	196.84	1773	1467	S	ADLEEIGGIPSPSGRSERPSGPEGLDRSQTI	69.755	69.755	LADLEEIGGIPS(0.961)PS(0.507)GRS(0.507)ERPS(0.025)GPEGLDR	LADLEEIGGIPS(11.12)PS(0)GRS(0)ERPS(-13.21)GPEGLDR	17	4	-0.0019728		1427.4			1140.2			440.94			227.61
A0A1U8F1S4	brefeldin A-inhibited guanine nucleotide-exchange protein 5	196.84	1773	1424	S	ELLNDLGFENLKHQASLHSVAENGNGGGRSS	78.987	78.987	HQAS(0.995)LHS(0.005)VAENGNGGGR	HQAS(23.4)LHS(-23.4)VAENGNGGGR	4	3	0.23525			2893.7			2339.1			1223.7			1102.2
A0A1U8F1S4	brefeldin A-inhibited guanine nucleotide-exchange protein 5	196.84	1773	1500	T	KIMGNMMDNRFIRSFTSKPKIQASDILPNSP	63.283	63.283	S(0.504)FT(0.504)S(0.992)KPK	S(0)FT(0)S(18.15)KPK	3	3	0.025028			10761			10991			6751.6			4590.5
A0A1U8F1S4	brefeldin A-inhibited guanine nucleotide-exchange protein 5	196.84	1773	1665	S	MNNDAASNDKFQQRGSIKEDKFQQIAEEKLV	155.93	61.097	GS(1)IKEDKFQQIAEEK	GS(61.1)IKEDKFQQIAEEK	2	3	-0.090423	33180	40061	35022	26555	36079	27738	11003	12575	12580	6390.7	8961.7	6448.6
A0A1U8F1V4	small acidic protein 1	7.2959	66	63	S	TDADFFNSFQDDFDDSDIN____________	52.298	52.298	LTDADFFNS(0.039)FQDDFDDS(0.961)DIN	LT(-49.57)DADFFNS(-13.88)FQDDFDDS(13.88)DIN	17	2	0.62474			596.09			1071			552.18			459.98
A0A1U8F1Z5	uncharacterized protein At4g15545 isoform X1	36.442	330	205	S	TSTPRFTPPGSPPSLSASVSPSRSPRPLSPR	64.318	64.318	FT(0.038)PPGS(0.961)PPS(0.044)LS(0.79)AS(0.533)VS(0.509)PS(0.622)RS(0.304)PRPLS(0.198)PR	FT(-14.55)PPGS(14.55)PPS(-13.67)LS(5.82)AS(1.38)VS(0.69)PS(-0.69)RS(-2.71)PRPLS(-5.57)PR	11	4	0.10619	1122.4	2129.6		1001.8	2294.5		339.41	875.26		360.48	589.21
A0A1U8F1Z5	uncharacterized protein At4g15545 isoform X1	36.442	330	196	T	SPSLLLASQTSTPRFTPPGSPPSLSASVSPS	56.055	56.055	FT(1)PPGS(0.998)PPS(0.014)LS(0.469)AS(0.469)VS(0.457)PS(0.582)RS(0.412)PRPLS(0.599)PR	FT(40.36)PPGS(27.24)PPS(-17.84)LS(0)AS(0)VS(0)PS(0.58)RS(-0.58)PRPLS(1.06)PR	2	4	0.36645		955.12	1366		736.24	1228.7			358.62
A0A1U8F1Z5	uncharacterized protein At4g15545 isoform X1	36.442	330	218	S	SLSASVSPSRSPRPLSPRRHSISFSTSRGMY	151.72	60.598	S(0.001)PRPLS(0.999)PR	S(-31.64)PRPLS(31.64)PR	6	3	0.056867	3994.1	7259.7		3827	7732.1		2258.7	2567.6		1281.2	2501.8
A0A1U8F1Z5	uncharacterized protein At4g15545 isoform X1	36.442	330	160	S	EDSSLPPAKPPQRTQSTDGGYSRSEDAESET	101.75	93.716	T(0.012)QS(0.895)T(0.093)DGGYSR	T(-18.7)QS(9.85)T(-9.85)DGGY(-61.87)S(-55.04)R	3	2	0.34342	11361	9791.4	6883.1	13793	10669	7096.9	7665.3	7586.3	4331.5	4437.1	3246.6	1451.1
A0A1U8F1Z5	uncharacterized protein At4g15545 isoform X1	36.442	330	200	S	LLASQTSTPRFTPPGSPPSLSASVSPSRSPR	151.72	151.72	FT(0.002)PPGS(0.998)PPSLS(0.001)AS(0.435)VS(0.565)PS(0.568)RS(0.438)PRPLS(0.994)PR	FT(-28.31)PPGS(28.31)PPS(-49.67)LS(-26.81)AS(-1.16)VS(1.16)PS(1.16)RS(-1.16)PRPLS(19.93)PR	6	4	-0.044665	1122.4	5920.9	5746.8	1001.8	5964.5	5365	339.41	1753.1	1873.7	360.48	908.39	1068.8
A0A1U8F1Z5	uncharacterized protein At4g15545 isoform X1	36.442	330	207	S	TPRFTPPGSPPSLSASVSPSRSPRPLSPRRH	64.318	64.318	FT(0.038)PPGS(0.961)PPS(0.044)LS(0.79)AS(0.533)VS(0.509)PS(0.622)RS(0.304)PRPLS(0.198)PR	FT(-14.55)PPGS(14.55)PPS(-13.67)LS(5.82)AS(1.38)VS(0.69)PS(-0.69)RS(-2.71)PRPLS(-5.57)PR	13	4	0.10619	1122.4		1366	1001.8		1228.7	339.41		358.62	360.48
A0A1U8F1Z5	uncharacterized protein At4g15545 isoform X1	36.442	330	209	S	RFTPPGSPPSLSASVSPSRSPRPLSPRRHSI	151.72	49.25	FT(0.128)PPGS(0.87)PPS(0.005)LS(0.019)AS(0.17)VS(0.683)PS(0.124)R	FT(-8.49)PPGS(8.49)PPS(-22.5)LS(-15.88)AS(-6.09)VS(6.09)PS(-7.49)R	15	3	0.031089	1122.4	1670	2604.9	1001.8	1842.8	2155.5	339.41	439.45	760.08	360.48		273.14
A0A1U8F1Z5	uncharacterized protein At4g15545 isoform X1	36.442	330	211	S	TPPGSPPSLSASVSPSRSPRPLSPRRHSISF	151.72	49.587	FT(1)PPGS(0.995)PPS(0.013)LS(0.051)AS(0.502)VS(0.502)PS(0.741)RS(0.713)PRPLS(0.484)PR	FT(37.29)PPGS(25.15)PPS(-20.22)LS(-11.15)AS(0)VS(0)PS(3.31)RS(2.82)PRPLS(-2.82)PR	17	4	0.14501	1122.4	2625.1	2821.5	1001.8	2579.1	2743.7	339.41	439.45	744.25	360.48		248.79
A0A1U8F1Z5	uncharacterized protein At4g15545 isoform X1	36.442	330	213	S	PGSPPSLSASVSPSRSPRPLSPRRHSISFST	49.587	49.587	FT(1)PPGS(0.995)PPS(0.013)LS(0.051)AS(0.502)VS(0.502)PS(0.741)RS(0.713)PRPLS(0.484)PR	FT(37.29)PPGS(25.15)PPS(-20.22)LS(-11.15)AS(0)VS(0)PS(3.31)RS(2.82)PRPLS(-2.82)PR	19	4	0.14501			2821.5			2743.7			744.25			248.79
A0A1U8F2D7	sister chromatid cohesion 1 protein 4 isoform X1	142.85	1317	1051	S	FNESGREGAVIIPEVSYGSPNRAPAAQVDKA	123.28	123.28	EGAVIIPEVS(0.568)YGS(0.432)PNRAPAAQVDK	EGAVIIPEVS(1.2)Y(-51.74)GS(-1.2)PNRAPAAQVDK	10	3	-0.032327	9473			12564			9772.9			6571.3
A0A1U8F2D7	sister chromatid cohesion 1 protein 4 isoform X1	142.85	1317	1054	S	SGREGAVIIPEVSYGSPNRAPAAQVDKALEK	205.33	132.12	EGAVIIPEVSY(0.002)GS(0.998)PNRAPAAQVDK	EGAVIIPEVS(-33.31)Y(-27.6)GS(27.6)PNRAPAAQVDK	13	4	0.035334	4327.1	15291	10964	5136.3	20212	12045	1927.8	12758	11471	1067.7	9673	6592.6
A0A1U8F2H7	general negative regulator of transcription subunit 3 isoform X1	93.91	859	670	S	RDTDLSPGQPLQSSQSSGSLGVIGRRSVVDF	136.89	136.89	DTDLSPGQPLQS(0.001)S(0.029)QS(0.779)S(0.15)GS(0.041)LGVIGR	DT(-116.13)DLS(-105.62)PGQPLQS(-28.14)S(-14.23)QS(7.15)S(-7.15)GS(-12.81)LGVIGR	15	3	0.18383	7604.1	4251.7		6956.8	4421.9		2061.7	1221.8		1726.4	808.99
A0A1U8F2H7	general negative regulator of transcription subunit 3 isoform X1	93.91	859	369	S	AIKEDDLTSFPGRKPSPALSETALRGVSRGA	51.695	51.695	KPS(0.998)PALS(0.001)ETALR	KPS(28.89)PALS(-28.89)ET(-34.81)ALR	3	3	-0.015959	14793	10048	6906	11537	8786.9	6081.3	3919.4	3519.3	2096.5	2447.9	2321.5	1388.7
A0A1U8F2H7	general negative regulator of transcription subunit 3 isoform X1	93.91	859	668	S	RPRDTDLSPGQPLQSSQSSGSLGVIGRRSVV	112.39	112.39	DTDLSPGQPLQS(0.087)S(0.558)QS(0.249)S(0.04)GS(0.067)LGVIGR	DT(-96.05)DLS(-86.26)PGQPLQS(-8.09)S(3.5)QS(-3.5)S(-11.44)GS(-9.23)LGVIGR	13	3	-0.097226			3631.4			4709.6			1748.8			1288.5
A0A1U8F2I7	serine/threonine-protein kinase OSR1-like	79.097	712	570	T	TSENVDFLKGSQLRKTASVGDWILESKLMPP	67.605	67.605	KT(0.5)AS(0.5)VGDWILESK	KT(0)AS(0)VGDWILES(-64.97)K	2	3	-0.12704	2882.2	3760.8		3239.4	3716.8		1337.9	2322.4		805.59	1093.5
A0A1U8F2I7	serine/threonine-protein kinase OSR1-like	79.097	712	572	S	ENVDFLKGSQLRKTASVGDWILESKLMPPSR	67.605	67.605	KT(0.5)AS(0.5)VGDWILESK	KT(0)AS(0)VGDWILES(-64.97)K	4	3	-0.12704	2882.2	3760.8		3239.4	3716.8		1337.9	2322.4		805.59	1093.5
A0A1U8F2I7	serine/threonine-protein kinase OSR1-like	79.097	712	524	S	SGPLMLPNRASANSKSAPINSSGGFKDSLDD	46.982	46.982	S(0.986)APINS(0.011)S(0.003)GGFKDSLDDK	S(19.37)APINS(-19.37)S(-25.37)GGFKDS(-37.73)LDDK	1	3	-0.061414		12578	10149		13253	11308		4806.5	5170.2		2456.9	2340.9
A0A1U8F2J7	nuclear-pore anchor isoform X1	232.16	2058	1999	S	AGENVAVETEEGKQVSPVNRSSRTINLNERA	118.43	58.699	QVS(1)PVNR	QVS(58.7)PVNR	3	2	0.19227	17997	24176	12462	19806	26064	13597	9771.4	11724	7828.3	5605.7	6971.8	4602.6
A0A1U8F2W0	phosphatidylinositol 4-kinase beta 1-like isoform X1	127.31	1121	191	S	QKLLSLTSSPPAVNRSLSFSPSAGSSLPQDD	119.02	63.979	S(0.829)LS(0.154)FS(0.013)PS(0.001)AGS(0.001)S(0.001)LPQDDGIGSK	S(7.3)LS(-7.3)FS(-18.01)PS(-28.14)AGS(-28.14)S(-28.14)LPQDDGIGS(-61.57)K	1	3	-1.1312	5061.9		2702.9	4049		2440.4	1466.8		754.9	1032.2		304.86
A0A1U8F2W0	phosphatidylinositol 4-kinase beta 1-like isoform X1	127.31	1121	784	S	VDQEPPRKKEHRRVPSTVAIEEVKLAALKGE	145.55	145.55	RVPS(0.979)T(0.021)VAIEEVK	RVPS(16.65)T(-16.65)VAIEEVK	4	3	0.32505	6317.7	9616.4	7138	7463.2	10351	8088.7	3831.4	5591.5	4217.8	3390.2	5275.6	4239.3
A0A1U8F323	dentin sialophosphoprotein	110.43	1024	539	S	DKIVESKVHEPGSPDSISGKQCEKRFECPNM	130.56	130.56	VHEPGS(1)PDS(1)ISGK	VHEPGS(102.23)PDS(48.55)IS(-48.55)GK	9	3	-0.19188	6709.3	5694.7	4856.5	7513.6	5850.8	4859.7	3941.3	3393.9	3313.1	2829.3	2543.8	2630.2
A0A1U8F323	dentin sialophosphoprotein	110.43	1024	536	S	SSSDKIVESKVHEPGSPDSISGKQCEKRFEC	130.56	98.796	VHEPGS(1)PDS(0.998)IS(0.002)GK	VHEPGS(76.36)PDS(27.24)IS(-27.24)GK	6	3	-0.17652	13326	10950	4856.5	13615	10935	4859.7	7574.7	6867.5	3313.1	5001.6	5272.4	2630.2
A0A1U8F364	SNF1-related protein kinase regulatory subunit beta-1	30.832	285	48	S	HALRTRVVSADLMVNSPPQSPHRSVSPLLFG	89.511	89.511	VVSADLMVNS(1)PPQS(1)PHR	VVS(-67.95)ADLMVNS(67.95)PPQS(86.45)PHR	10	3	-0.044402	11623	3223.1	3470	15491	2959.9	3481.4	5728.8	1434.4	1826.6	2898	934.03	1075.6
A0A1U8F364	SNF1-related protein kinase regulatory subunit beta-1	30.832	285	52	S	TRVVSADLMVNSPPQSPHRSVSPLLFGPQVP	89.511	81.312	VVSADLMVNS(1)PPQS(1)PHR	VVS(-50.14)ADLMVNS(50.14)PPQS(76.86)PHR	14	3	-0.16075	11623	3223.1	3470	15491	2959.9	3481.4	5728.8	1434.4	1826.6	2898	934.03	1075.6
A0A1U8F370	SNF1-related protein kinase regulatory subunit beta-2-like	31.247	282	46	S	SMDGRDGELMGQSPPSSPRASHSPFMFRPQM	60.561	59.9	DGELMGQS(0.992)PPS(0.607)S(0.401)PR	DGELMGQS(18.94)PPS(1.83)S(-1.83)PR	11	3	-0.0077503		7224.4	4152.4		8055.3	3661.4		6068.3	1978.5		3323.6	1468.6
A0A1U8F370	SNF1-related protein kinase regulatory subunit beta-2-like	31.247	282	47	S	MDGRDGELMGQSPPSSPRASHSPFMFRPQMP	79.511	79.511	DGELMGQS(1)PPS(0.126)S(0.875)PR	DGELMGQS(33.9)PPS(-8.44)S(8.44)PR	12	2	-0.629		7224.4	12444		8055.3	12964		6068.3	10356		3323.6	4941.5
A0A1U8F370	SNF1-related protein kinase regulatory subunit beta-2-like	31.247	282	43	S	VQESMDGRDGELMGQSPPSSPRASHSPFMFR	79.511	79.511	DGELMGQS(1)PPS(0.126)S(0.875)PR	DGELMGQS(33.9)PPS(-8.44)S(8.44)PR	8	2	-0.629		7224.4	12444		8055.3	12964		6068.3	10356		3323.6	4941.5
A0A1U8F390	DEAD-box ATP-dependent RNA helicase 7-like	73.673	676	44	S	KTKEKKPKKCKTDSLSSDSEEVKKSKKKDKK	38.995	38.995	T(0.002)DS(0.093)LS(0.447)S(0.447)DS(0.011)EEVKK	T(-23.15)DS(-6.84)LS(0)S(0)DS(-16.19)EEVKK	5	3	0.19432
A0A1U8F390	DEAD-box ATP-dependent RNA helicase 7-like	73.673	676	45	S	TKEKKPKKCKTDSLSSDSEEVKKSKKKDKKR	38.995	38.995	T(0.002)DS(0.093)LS(0.447)S(0.447)DS(0.011)EEVKK	T(-23.15)DS(-6.84)LS(0)S(0)DS(-16.19)EEVKK	6	3	0.19432
A0A1U8F394	far upstream element-binding protein 2	69.452	680	183	S	GAKIQVTRDMDADPNSPNRAVELMGTSDQIS	96.27	96.27	DMDADPNS(1)PNR	DMDADPNS(96.27)PNR	8	2	-0.4486	25498	15691	20557	27389	19011	19670	12396	8368.1	9792.4	6611.6	5048.4	5307.9
A0A1U8F394	far upstream element-binding protein 2	69.452	680	28	T	VGGGAGNKRKYDDQTTPSPGTRRPTGFSAPI	115.98	115.98	KYDDQT(0.016)T(0.984)PS(1)PGTR	KY(-80.65)DDQT(-17.94)T(17.94)PS(33.97)PGT(-48.55)R	7	3	-0.041246	6901.9	5434.3	8136.7	5788.7	4845	7116.1	2203.6	1598	3339.4	1490	1057.2	1344.2
A0A1U8F394	far upstream element-binding protein 2	69.452	680	44	S	PSPGTRRPTGFSAPISSLSPPDGSAATGGGG	40.448	40.448	RPT(0.081)GFS(0.081)APIS(0.255)S(0.255)LS(0.232)PPDGS(0.074)AAT(0.017)GGGGGAAS(0.002)Y(0.002)NS(0.002)VPPPMDDFQLAK	RPT(-4.97)GFS(-4.97)APIS(0)S(0)LS(-0.41)PPDGS(-5.35)AAT(-11.82)GGGGGAAS(-20.94)Y(-21.09)NS(-20.94)VPPPMDDFQLAK	10	5	0.0025353
A0A1U8F394	far upstream element-binding protein 2	69.452	680	47	S	GTRRPTGFSAPISSLSPPDGSAATGGGGGAA	127.12	127.12	RPT(0.001)GFS(0.001)APIS(0.006)S(0.026)LS(0.934)PPDGS(0.031)AATGGGGGAASYNSVPPPMDDFQLAK	RPT(-28.23)GFS(-28.23)APIS(-22.29)S(-15.52)LS(14.75)PPDGS(-14.75)AAT(-48.16)GGGGGAAS(-93.71)Y(-93.91)NS(-93.71)VPPPMDDFQLAK	13	5	-0.4629	12959	34113		11181	27110		3205	7571.9		2592.4	7027.5
A0A1U8F394	far upstream element-binding protein 2	69.452	680	30	S	GGAGNKRKYDDQTTPSPGTRRPTGFSAPISS	138.91	115.98	KYDDQT(0.016)T(0.984)PS(1)PGTR	KY(-80.65)DDQT(-17.94)T(17.94)PS(33.97)PGT(-48.55)R	9	3	-0.041246	17501	13797	12820	15052	13924	11627	6104.8	5981.1	5327.4	2957.8	3239.8	2837.9
A0A1U8F394	far upstream element-binding protein 2	69.452	680	45	S	SPGTRRPTGFSAPISSLSPPDGSAATGGGGG	40.448	40.448	RPT(0.081)GFS(0.081)APIS(0.255)S(0.255)LS(0.232)PPDGS(0.074)AAT(0.017)GGGGGAAS(0.002)Y(0.002)NS(0.002)VPPPMDDFQLAK	RPT(-4.97)GFS(-4.97)APIS(0)S(0)LS(-0.41)PPDGS(-5.35)AAT(-11.82)GGGGGAAS(-20.94)Y(-21.09)NS(-20.94)VPPPMDDFQLAK	11	5	0.0025353
A0A1U8F3A2	transcription factor HBP-1b(C38)-like	36.041	323	32	S	KNRFLNQQLAIASDGSDRPKDQKTLRRLAQN	138.11	123.79	FLNQQLAIAS(1)DGS(1)DRPKDQK	FLNQQLAIAS(123.79)DGS(123.79)DRPKDQK	13	4	0.11738	20979	9425	9092.3	18701	11224	10183	7946.9	3141.9	3715.5	4602.7	2469.4	2106.6
A0A1U8F3A2	transcription factor HBP-1b(C38)-like	36.041	323	29	S	TEDKNRFLNQQLAIASDGSDRPKDQKTLRRL	138.11	123.79	FLNQQLAIAS(1)DGS(1)DRPKDQK	FLNQQLAIAS(123.79)DGS(123.79)DRPKDQK	10	4	0.11738	14379	9425	9092.3	13922	11224	10183	4890.5	3141.9	3715.5	2709.1	2469.4	2106.6
A0A1U8F3C1	Putative calmodulin-binding transcription activator 2-like	123.37	1104	888	S	ATQAAARIHQVFRVQSFQRKQLKEYGGSEFG;ATQAASRIHQIFRVQSFQRKQIIEQCDNELS	54.416	54.416	VQS(1)FQRK	VQS(54.42)FQRK	3	3	0.01248			6836.7			11067			5637			6359.1
A0A1U8F3C1	calmodulin-binding transcription activator 3-like isoform X1	123.37	1104	453	S	LLDGVLKREGLKKLDSFDRWISRELEDVSES	82.417	80.763	KLDS(1)FDR	KLDS(80.76)FDR	4	3	-0.050687	12335	6970.5	8884.3	14353	9017.8	11271	9492.5	5856.6	9175.2	5979.6	4190.7	5958.2
A0A1U8F3C1	calmodulin-binding transcription activator 3-like isoform X1	123.37	1104	1041	S	KQTEERLQKALARVKSMVQYPEARDQYRRLL	146.16	146.16	VKS(1)MVQYPEAR	VKS(93.47)MVQY(-93.47)PEAR	3	3	0.33975	8619.7	10143	13046	9022.2	10471	15882	4183	5522.6	7708	3163.3	4011.9	6396.5
A0A1U8F3C5	pre-mRNA-processing protein 40A-like	101.66	881	255	S	KVSSMMIETVEMKNSSEPSSPAVANSEKIGI	104.84	104.84	NS(0.192)S(0.807)EPS(0.468)S(0.533)PAVANSEK	NS(-6.27)S(6.27)EPS(-0.92)S(0.92)PAVANS(-88.51)EK	3	3	0.33108		13822	17000		14171	20020		5798.6	9849		5233.4	7118.4
A0A1U8F3C5	pre-mRNA-processing protein 40A-like	101.66	881	198	T	SISHASDFGSIPVVKTSSPGADGSLVSVRGA	95.662	95.662	T(0.333)S(0.333)S(0.333)PGADGSLVSVR	T(0)S(0)S(0)PGADGS(-78.37)LVS(-89)VR	1	3	0.4263
A0A1U8F3C5	pre-mRNA-processing protein 40A-like	101.66	881	259	S	MMIETVEMKNSSEPSSPAVANSEKIGIAVTL	104.84	67.579	NS(0.214)S(0.726)EPS(0.482)S(0.578)PAVANSEK	NS(-5.25)S(5.25)EPS(-0.82)S(0.82)PAVANS(-55.94)EK	7	3	0.097186	8875.1	13822	17000	9808.5	14171	20020	4678.1	5798.6	9849	3351.9	5233.4	7118.4
A0A1U8F3C5	pre-mRNA-processing protein 40A-like	101.66	881	258	S	SMMIETVEMKNSSEPSSPAVANSEKIGIAVT	96.591	96.591	NS(0.5)S(0.5)EPS(0.5)S(0.5)PAVANSEK	NS(0)S(0)EPS(0)S(0)PAVANS(-83.26)EK	6	3	-0.0057418	8875.1			9808.5			4678.1			3351.9
A0A1U8F3C5	pre-mRNA-processing protein 40A-like	101.66	881	254	S	GKVSSMMIETVEMKNSSEPSSPAVANSEKIG	96.591	96.591	NS(0.5)S(0.5)EPS(0.5)S(0.5)PAVANSEK	NS(0)S(0)EPS(0)S(0)PAVANS(-83.26)EK	2	3	-0.0057418
A0A1U8F3C5	pre-mRNA-processing protein 40A-like	101.66	881	200	S	SHASDFGSIPVVKTSSPGADGSLVSVRGAKS	95.662	64.52	T(0.007)S(0.034)S(0.958)PGADGSLVSVR	T(-21.07)S(-14.47)S(14.47)PGADGS(-46.94)LVS(-51.22)VR	3	2	-0.046396	18673	6230.7	12521	19587	5628.2	13970	16916	3724.3	9419.7	7378.4	2044.8	4129.8
A0A1U8F3C5	pre-mRNA-processing protein 40A-like	101.66	881	199	S	ISHASDFGSIPVVKTSSPGADGSLVSVRGAK	95.662	95.662	T(0.333)S(0.333)S(0.333)PGADGSLVSVR	T(0)S(0)S(0)PGADGS(-78.37)LVS(-89)VR	2	3	0.4263
A0A1U8F3C5	pre-mRNA-processing protein 40A-like	101.66	881	319	T	EDVKKDAAITEIGGATPSDEKTVELGPLVYE	133.93	133.93	DAAITEIGGAT(1)PSDEK	DAAIT(-86.85)EIGGAT(33.91)PS(-33.91)DEK	11	3	0.21687			4023.3			3228.3			2574.4			1736.4
A0A1U8F3F5	Glutamate decarboxylase	56.655	502	6	T	__________MVLSKTASESDVSIHSTFASR	115.57	115.57	T(0.552)AS(0.436)ES(0.012)DVSIHSTFASR	T(1.02)AS(-1.02)ES(-16.48)DVS(-48.32)IHS(-98.58)T(-101.59)FAS(-104.5)R	1	3	0.2171			7030.6			7360.1			3308.6			2379.3
A0A1U8F3F5	Glutamate decarboxylase	56.655	502	8	S	________MVLSKTASESDVSIHSTFASRYV	89.353	89.353	T(0.266)AS(0.688)ES(0.045)DVSIHSTFASR	T(-4.12)AS(4.12)ES(-11.8)DVS(-38.49)IHS(-66.33)T(-69.6)FAS(-74.92)R	3	3	0.2602	7284.1	6707.9		7154.7	6944.1		3771.8	2824.5		2848.1	2090.9
A0A1U8F3J0	ubiquitin carboxyl-terminal hydrolase 3	42.02	369	135	T	LLNELVDILEKEASATKSDQETSSPTEKIAN	58.015	35.94	EAS(0.347)AT(0.347)KS(0.301)DQET(0.117)S(0.441)S(0.441)PT(0.005)EK	EAS(0)AT(0)KS(-0.62)DQET(-6.02)S(0)S(0)PT(-19.6)EK	5	3	0.032832
A0A1U8F3J0	ubiquitin carboxyl-terminal hydrolase 3	42.02	369	141	T	DILEKEASATKSDQETSSPTEKIANGPTSVH	58.015	48.489	EAS(0.172)AT(0.148)KS(0.681)DQET(0.913)S(0.041)S(0.041)PT(0.004)EK	EAS(-6.03)AT(-6.73)KS(6.03)DQET(13.77)S(-13.77)S(-13.77)PT(-23.59)EK	11	4	-0.80743	7672.9			8754.3			6162.7			3385.9
A0A1U8F3J0	ubiquitin carboxyl-terminal hydrolase 3	42.02	369	142	S	ILEKEASATKSDQETSSPTEKIANGPTSVHA	66.533	66.533	SDQET(0.054)S(0.55)S(0.395)PT(0.001)EK	S(-34.71)DQET(-10.05)S(1.44)S(-1.44)PT(-29.11)EK	6	3	-0.55433			4571.7			5275			3948.5			2639.2
A0A1U8F3J0	ubiquitin carboxyl-terminal hydrolase 3	42.02	369	143	S	LEKEASATKSDQETSSPTEKIANGPTSVHAN	65.092	65.092	SDQET(0.017)S(0.154)S(0.826)PT(0.003)EK	S(-40.53)DQET(-16.98)S(-7.29)S(7.29)PT(-25.07)EK	7	3	-0.16141	2366.2		3958.8	3004.1		4311.1	2205.9		3910.4	1250.1		2768
A0A1U8F3J0	ubiquitin carboxyl-terminal hydrolase 3	42.02	369	137	S	NELVDILEKEASATKSDQETSSPTEKIANGP	58.015	48.489	EAS(0.172)AT(0.148)KS(0.681)DQET(0.913)S(0.041)S(0.041)PT(0.004)EK	EAS(-6.03)AT(-6.73)KS(6.03)DQET(13.77)S(-13.77)S(-13.77)PT(-23.59)EK	7	4	-0.80743	7672.9			8754.3			6162.7			3385.9
A0A1U8F3J0	ubiquitin carboxyl-terminal hydrolase 3	42.02	369	133	S	NYLLNELVDILEKEASATKSDQETSSPTEKI	58.015	35.94	EAS(0.347)AT(0.347)KS(0.301)DQET(0.117)S(0.441)S(0.441)PT(0.005)EK	EAS(0)AT(0)KS(-0.62)DQET(-6.02)S(0)S(0)PT(-19.6)EK	3	3	0.032832
A0A1U8F3K5	ankyrin repeat-containing protein At5g02620-like isoform X1	63.514	577	8	S	________MIMEKQVSFQGAKMEKQQSFRNG	103.91	96.229	QVS(1)FQGAK	QVS(96.23)FQGAK	3	2	0.035983	15500	23093	15888	15881	22181	14673	8383.5	15536	9730.5	4946.2	10605	4691.3
A0A1U8F3L5	Mitogen-activated protein kinase	64.821	567	508	S	QNNNCEKRTVSTTLQSPPAQSEGSENYNARS	84.529	75.71	T(0.005)VS(0.005)T(0.005)T(0.008)LQS(0.978)PPAQSEGSENYNAR	T(-23)VS(-23)T(-23)T(-21.1)LQS(21.1)PPAQS(-52.41)EGS(-61.6)ENY(-65.02)NAR	8	3	0.39396	4659.6	5456.1	4339.7	4780.7	5784.8	4977.6	3561.5	5047.6	3180.3	1642.6	2356.2	1726.4
A0A1U8F3R6	uncharacterized protein LOC107850359	30.565	277	222	S	LAAAASSSSSLGRSNSEDLTSSSRIVDELQQ	81.713	61.127	S(0.031)NS(0.969)EDLTSSSR	S(-14.97)NS(14.97)EDLT(-38.78)S(-45.93)S(-45.93)S(-49.17)R	3	2	0.17748	10486	12943	8024	14034	17588	7838.6	3256.7	2993.3	2031.2	2064.1	2313.1	1350
A0A1U8F3U2	vacuolar protein sorting-associated protein 26A	34.83	301	159	S	VEYQDFVVRNYTPPPSINNSIKMEVGIEDCL	55.885	55.885	NY(0.001)T(0.005)PPPS(0.991)INNS(0.003)IK	NY(-29.76)T(-22.58)PPPS(22.58)INNS(-25.75)IK	7	3	-0.15353	3063.5	2697		3313.9	2692.3		1611.7	2167.4		872.15	1305.2
A0A1U8F477	DNA (Cytosine-5)-methyltransferase CMT3	103.25	916	82	S	VESEKLKKRAVEKAESDDDFVSESKLLMSRA	148.91	148.91	AVEKAES(1)DDDFVSESK	AVEKAES(103.82)DDDFVS(-103.82)ES(-127.56)K	7	3	0.04483	14358	17736	23295	14419	15890	22452	9025.4	6505.4	11967	2244.3	3776.8	4405.2
A0A1U8F484	clathrin interactor EPSIN 2-like isoform X1	98.724	936	302	T	APPSYEEAVGGSRSPTHSERDVETSSASAPK	46.77	46.77	RFS(0.995)EQNLS(0.006)APPS(0.378)Y(0.033)EEAVGGS(0.376)RS(0.369)PT(0.485)HS(0.358)ER	RFS(23.84)EQNLS(-23.84)APPS(0)Y(-11.65)EEAVGGS(0)RS(0)PT(1.45)HS(-1.45)ER	24	4	0.037441
A0A1U8F484	clathrin interactor EPSIN 2-like isoform X1	98.724	936	229	S	NSRDGDRYGRDYDEHSRDGHKDDDYRGRSRS	43.116	43.116	DYDEHS(1)RDGHKDDDYR	DY(-37.27)DEHS(37.27)RDGHKDDDY(-41.34)R	6	5	0.26482		2149			2197.2			1529.8			1441.3
A0A1U8F484	clathrin interactor EPSIN 2-like isoform X1	98.724	936	300	S	LSAPPSYEEAVGGSRSPTHSERDVETSSASA	46.77	46.77	RFS(0.995)EQNLS(0.006)APPS(0.378)Y(0.033)EEAVGGS(0.376)RS(0.369)PT(0.485)HS(0.358)ER	RFS(23.84)EQNLS(-23.84)APPS(0)Y(-11.65)EEAVGGS(0)RS(0)PT(1.45)HS(-1.45)ER	22	4	0.037441
A0A1U8F484	clathrin interactor EPSIN 2-like isoform X1	98.724	936	290	S	PLERRFSEQNLSAPPSYEEAVGGSRSPTHSE	121.85	121.85	RFS(1)EQNLSAPPS(0.582)YEEAVGGS(0.23)RS(0.183)PT(0.005)HSER	RFS(60.97)EQNLS(-57.53)APPS(4.04)Y(-34.48)EEAVGGS(-4.04)RS(-5.01)PT(-20.69)HS(-36.49)ER	12	4	0.16256	4343.7	2698.1	3903.5	5656.2	4124.2	5004.3	3242.2	4179.8	3683.2	1329.7	1731.6	1204.9
A0A1U8F484	clathrin interactor EPSIN 2-like isoform X1	98.724	936	244	S	SRDGHKDDDYRGRSRSVDDYSYGSRSRSSDR	126.91	49.559	S(0.037)RS(0.959)VDDYSY(0.001)GS(0.002)R	S(-14.09)RS(14.09)VDDY(-35.84)S(-34.32)Y(-28.7)GS(-27.73)R	3	2	0.20375	9068.5	9204.5	6905.7	8348.5	11357	7577.5	6769	7223.3	5217.4	4952.2	6806.1	5171.6
A0A1U8F484	clathrin interactor EPSIN 2-like isoform X1	98.724	936	312	S	GSRSPTHSERDVETSSASAPKSSSPHASASP	66.498	66.498	DVET(0.012)S(0.096)S(0.867)AS(0.025)APK	DVET(-18.58)S(-9.55)S(9.55)AS(-15.41)APK	6	3	-0.32499	2965.1	4423.5	5406.5	3230.2	4976	5525.3	1691.1	3319.9	4234.1	1252.4	2354.4	2910.1
A0A1U8F484	clathrin interactor EPSIN 2-like isoform X1	98.724	936	298	S	QNLSAPPSYEEAVGGSRSPTHSERDVETSSA	46.77	46.77	RFS(0.995)EQNLS(0.006)APPS(0.378)Y(0.033)EEAVGGS(0.376)RS(0.369)PT(0.485)HS(0.358)ER	RFS(23.84)EQNLS(-23.84)APPS(0)Y(-11.65)EEAVGGS(0)RS(0)PT(1.45)HS(-1.45)ER	20	4	0.037441
A0A1U8F484	clathrin interactor EPSIN 2-like isoform X1	98.724	936	281	S	DDDGQYSSRPLERRFSEQNLSAPPSYEEAVG	121.85	121.85	RFS(1)EQNLSAPPS(0.582)YEEAVGGS(0.23)RS(0.183)PT(0.005)HSER	RFS(60.97)EQNLS(-57.53)APPS(4.04)Y(-34.48)EEAVGGS(-4.04)RS(-5.01)PT(-20.69)HS(-36.49)ER	3	4	0.16256	11887	12694	11765	20271	18463	16290	7943.6	14981	9208.9	4214.6	6734.5	4570.8
A0A1U8F4H5	14-3-3-like protein 16R	28.914	257	244	T	RDNLTLWTSDMQDDGTDEIKEAAPKPDNE__	127.21	127.21	DNLTLWTSDMQDDGT(1)DEIKEAAPKPDNE	DNLT(-91.74)LWT(-72.51)S(-65.98)DMQDDGT(65.98)DEIKEAAPKPDNE	15	4	-0.027647	6322.1	3596.7	4803.5	6047.7	3745.3	4371.6	2352.2	1896.5	2379.4	1760.9	1214	1288.2
A0A1U8F4H5	14-3-3-like protein 16R	28.914	257	236	T	STLIMQLLRDNLTLWTSDMQDDGTDEIKEAA	60.104	47.018	DNLT(0.007)LWT(0.534)S(0.454)DMQDDGT(0.005)DEIKEAAPKPDNE	DNLT(-18.87)LWT(0.71)S(-0.71)DMQDDGT(-20.36)DEIKEAAPKPDNE	7	4	-0.020704			1235.6			1205.8			636.77			209.79
A0A1U8F4H5	14-3-3-like protein 16R	28.914	257	237	S	TLIMQLLRDNLTLWTSDMQDDGTDEIKEAAP	106.67	106.67	DNLTLWT(0.147)S(0.853)DMQDDGTDEIK	DNLT(-46.77)LWT(-7.64)S(7.64)DMQDDGT(-52.43)DEIK	8	3	-0.20744	3711.8	3100.3	17541	3334.8	2852	15609	1839.4	1387.6	7066.7	1429.8	1075.3	4808.9
A0A1U8F4I8	SART-1 family protein DOT2	105.67	917	11	T	_____MGMMEIDGRETSVDDLEDSMKHRSSK	86.291	76.588	ET(0.553)S(0.447)VDDLEDSMK	ET(0.92)S(-0.92)VDDLEDS(-65.93)MK	2	3	-0.0025787	2717.9	2386	2766.6	2561.7	2140.6	2576.9	1664.3	1230.7	1380.2	782.86	768.13	891.99
A0A1U8F4I8	SART-1 family protein DOT2	105.67	917	241	S	GHDRSSNKERRKEEDSDNENVAVKKEVVDSH	76.85	55.589	RKEEDS(1)DNENVAVK	RKEEDS(55.59)DNENVAVK	6	4	-0.32462	9305.5	18883	19340	9664.3	20070	20278	11788	16494	18431	6002.2	9568.4	9217.2
A0A1U8F4I8	SART-1 family protein DOT2	105.67	917	159	S	GHDRSSNKERRKEEDSDYENVAAKQEVDEDK	95.666	95.666	RKEEDS(1)DYENVAAK	RKEEDS(49.35)DY(-49.35)ENVAAK	6	3	0.066377	6843.8	25928	6168.6	9081.9	36059	8539.7	5185.9	25611	5543.6	3130.1	14227	2306.2
A0A1U8F4I8	SART-1 family protein DOT2	105.67	917	199	S	DEGHDRSKERRKDEDSDYENVAAKQEVDEDK	159.7	159.7	RKDEDS(1)DYENVAAK	RKDEDS(70.97)DY(-70.97)ENVAAK	6	3	0.28585	15693	31559	12855	23417	43280	16060	11377	22829	10686	5269	12640	4649.8
A0A1U8F4I8	SART-1 family protein DOT2	105.67	917	12	S	____MGMMEIDGRETSVDDLEDSMKHRSSKD	86.291	80.534	ET(0.1)S(0.9)VDDLEDSMK	ET(-9.55)S(9.55)VDDLEDS(-72.99)MK	3	2	0.014207	7191.9	10788	5141.4	9167.6	12520	8290.9	4939.7	6536	3697	3173.1	4283.5	2191.9
A0A1U8F4J5	uncharacterized protein LOC107850528	114.47	1012	306	S	GVVEVRDVDLEGDVESDDGLIKGLKRSASGK	119.23	119.23	DVDLEGDVES(1)DDGLIK	DVDLEGDVES(119.23)DDGLIK	10	3	-0.051197	2459.8	2886.6	3074.5	1951.1	3067.4	3592.8	1058.2	1740.5	1809.2	473.02	1075.5	1221.6
A0A1U8F4Q2	uncharacterized membrane protein At1g16860-like	51.304	471	152	T	NSGPIAPILPTTGLITSGPLNSAGAPRKVSG	112.74	112.74	QNS(1)GPIAPILPTTGLIT(0.667)S(0.333)GPLNSAGAPR	QNS(67.32)GPIAPILPT(-41.32)T(-41.8)GLIT(3.02)S(-3.02)GPLNS(-33.36)AGAPR	17	3	-2.1992	4948.1			5647.4			3254.9			3941
A0A1U8F4Q2	uncharacterized membrane protein At1g16860-like	51.304	471	138	S	SGPQAGGGTVSSRQNSGPIAPILPTTGLITS	112.74	112.74	QNS(1)GPIAPILPTTGLIT(0.667)S(0.333)GPLNSAGAPR	QNS(67.32)GPIAPILPT(-41.32)T(-41.8)GLIT(3.02)S(-3.02)GPLNS(-33.36)AGAPR	3	3	-2.1992	4948.1			5647.4			3254.9			3941
A0A1U8F4U0	KH domain-containing protein At4g18375-like	76.081	699	479	S	RLRERCLRDANSKVESTPVRPLPGFVPSEDF	116.24	113.26	VES(0.541)T(0.459)PVRPLPGFVPSEDFR	VES(0.72)T(-0.72)PVRPLPGFVPS(-98.68)EDFR	3	3	0.089462	4026.4	4996.2		5073.3	7293.4		3252.7	3448.5		1897.6	3026.4
A0A1U8F4U0	KH domain-containing protein At4g18375-like	76.081	699	579	S	INEFAGSSARFRDPRSMGPGFIDDIRGTSDH	48.527	48.527	S(1)MGPGFIDDIR	S(48.53)MGPGFIDDIR	1	2	-0.063731		3352.7			2839.5			1366.1			912.64
A0A1U8F4U0	KH domain-containing protein At4g18375-like	76.081	699	656	S	QQSAYQSYPAKGGYPSGSPSQLPYQNTNSHQ	38.89	38.89	GGY(0.042)PS(0.306)GS(0.306)PS(0.175)QLPY(0.046)QNT(0.049)NS(0.049)HQAPY(0.014)QS(0.015)INPQQQQQPPPYK	GGY(-8.65)PS(0)GS(0)PS(-2.42)QLPY(-8.21)QNT(-7.98)NS(-7.98)HQAPY(-13.43)QS(-13.23)INPQQQQQPPPY(-37.77)K	5	4	-0.028485
A0A1U8F4U0	KH domain-containing protein At4g18375-like	76.081	699	542	S	SYPDLPIATRYSGISSPPEMKFPDHSFGSAK	118.37	118.37	YSGIS(0.011)S(0.989)PPEMK	Y(-89.56)S(-73.25)GIS(-19.36)S(19.36)PPEMK	6	2	0.50335	13340	15342	12899	14243	19397	13560	7395.8	8021.5	7216.5	4344.5	5450.6	4128.9
A0A1U8F4U0	KH domain-containing protein At4g18375-like	76.081	699	541	S	PSYPDLPIATRYSGISSPPEMKFPDHSFGSA	49.089	44.426	Y(0.007)S(0.029)GIS(0.528)S(0.436)PPEMK	Y(-19.08)S(-12.54)GIS(0.83)S(-0.83)PPEMK	5	3	-2.6425e-05			4587.2			5021.3			2732.8			1756.8
A0A1U8F4U0	KH domain-containing protein At4g18375-like	76.081	699	658	S	SAYQSYPAKGGYPSGSPSQLPYQNTNSHQAP	38.89	38.89	GGY(0.042)PS(0.306)GS(0.306)PS(0.175)QLPY(0.046)QNT(0.049)NS(0.049)HQAPY(0.014)QS(0.015)INPQQQQQPPPYK	GGY(-8.65)PS(0)GS(0)PS(-2.42)QLPY(-8.21)QNT(-7.98)NS(-7.98)HQAPY(-13.43)QS(-13.23)INPQQQQQPPPY(-37.77)K	7	4	-0.028485
A0A1U8F4U0	KH domain-containing protein At4g18375-like	76.081	699	480	T	LRERCLRDANSKVESTPVRPLPGFVPSEDFR	122.3	122.3	VES(0.255)T(0.745)PVRPLPGFVPSEDFR	VES(-4.66)T(4.66)PVRPLPGFVPS(-100.46)EDFR	4	3	0.094562			4475.4			5632.7			3252.7			2535.2
[truncated: 2,635 more rows]
