# Supplementary material for: Comprehensive Phosphoproteomic Analysis of Pepper Fruit Development Provides Insight into Plant Signaling Transduction
Source: Int J Mol Sci. 2020 Mar 13;21(6):1962. doi: 10.3390/ijms21061962 (PMC7139842; doi:10.3390/ijms21061962)
Supplement: Supplementary file 1 [file ijms-21-01962-s001.zip › Supplementary files/Table S2.xlsx]

## Sheet: Sheet1
Table S2. Number of phosphorylation sites in proteins
Protein	Number
A0A088BHA3	1
A0A089N971	1
A0A0S3G5W7	1
A0A0U2Q299	1
A0A0V0GYL3	1
A0A0V0H2L1	1
A0A0V0H505	1
A0A0V0H9L2	1
A0A0V0HEK9	1
A0A0V0HFY0	1
A0A0V0HGX2	1
A0A0V0HI40	1
A0A0V0HIA5	1
A0A0V0HJ25	1
A0A0V0HJV5	1
A0A0V0HKF4	1
A0A0V0HMC5	1
A0A0V0HPH6	1
A0A0V0HQB0	1
A0A0V0HS66	1
A0A0V0HSL8	1
A0A0V0HT66	1
A0A0V0HUG4	1
A0A0V0HWS3	1
A0A0V0HXJ7	1
A0A0V0HYA6	1
A0A0V0HZW7	1
A0A0V0I0D4	1
A0A0V0I176	1
A0A0V0I547	1
A0A0V0I5J9	1
A0A0V0I5P3	1
A0A0V0I6L3	1
A0A0V0I6W9	1
A0A0V0I8T2	1
A0A0V0IA15	1
A0A0V0IA74	1
A0A0V0IAQ2	1
A0A0V0IC03	1
A0A0V0ICL4	1
A0A0V0IFJ8	1
A0A0V0IG51	1
A0A0V0IHA6	1
A0A0V0IHU8	1
A0A0V0IJ36	1
A0A0V0IK09	1
A0A0V0IKE2	1
A0A0V0IKJ4	1
A0A0V0ILW0	1
A0A0V0IN27	1
A0A0V0IQC5	1
A0A0V0IQM6	1
A0A0V0IQR2	1
A0A0V0IQT7	1
A0A0V0IR43	1
A0A0V0IS08	1
A0A0V0ISV3	1
A0A0V0IW13	1
A0A0V0IWG8	1
A0A0V0IWT9	1
A0A0V0IXG6	1
A0A0V0IY90	1
A0A0V0IYP2	1
A0A0V0IZA2	1
A0A0V0IZA6	1
A0A0V0IZH5	1
A0A0V0IZM5	1
A0A0V0IZP4	1
A0A0V0J0R8	1
A0A0V0J192	1
A0A126WW02	1
A0A1U8DRF7	1
A0A1U8DS07	1
A0A1U8DS24	1
A0A1U8DS46	1
A0A1U8DS51	1
A0A1U8DSV5	1
A0A1U8DSY1	1
A0A1U8DT43	1
A0A1U8DT97	1
A0A1U8DTG5	1
A0A1U8DTX4	1
A0A1U8DUV2	1
A0A1U8DUY5	1
A0A1U8DV84	1
A0A1U8DV86	1
A0A1U8DVA4	1
A0A1U8DVD5	1
A0A1U8DVX9	1
A0A1U8DW12	1
A0A1U8DW55	1
A0A1U8DWJ4	1
A0A1U8DWU3	1
A0A1U8DWZ7	1
A0A1U8DY07	1
A0A1U8DY77	1
A0A1U8DY90	1
A0A1U8DYD0	1
A0A1U8DYV5	1
A0A1U8DZ17	1
A0A1U8DZ57	1
A0A1U8DZ62	1
A0A1U8E0G8	1
A0A1U8E141	1
A0A1U8E253	1
A0A1U8E2F0	1
A0A1U8E2J1	1
A0A1U8E3G7	1
A0A1U8E3R3	1
A0A1U8E3T3	1
A0A1U8E494	1
A0A1U8E4B7	1
A0A1U8E4H2	1
A0A1U8E4Y6	1
A0A1U8E5B3	1
A0A1U8E5E9	1
A0A1U8E5G5	1
A0A1U8E654	1
A0A1U8E675	1
A0A1U8E6B0	1
A0A1U8E6D7	1
A0A1U8E6Q9	1
A0A1U8E6V4	1
A0A1U8E721	1
A0A1U8E767	1
A0A1U8E7D3	1
A0A1U8E7M2	1
A0A1U8E7U4	1
A0A1U8E7Z7	1
A0A1U8E806	1
A0A1U8E845	1
A0A1U8E874	1
A0A1U8E8C7	1
A0A1U8E8S8	1
A0A1U8E900	1
A0A1U8E935	1
A0A1U8E9G7	1
A0A1U8E9J0	1
A0A1U8E9W4	1
A0A1U8E9Z5	1
A0A1U8EA26	1
A0A1U8EA30	1
A0A1U8EAC7	1
A0A1U8EB70	1
A0A1U8EBC2	1
A0A1U8EBU0	1
A0A1U8EC83	1
A0A1U8ED06	1
A0A1U8ED08	1
A0A1U8ED23	1
A0A1U8ED39	1
A0A1U8EDA0	1
A0A1U8EDB6	1
A0A1U8EDG7	1
A0A1U8EDL5	1
A0A1U8EDL7	1
A0A1U8EE31	1
A0A1U8EE49	1
A0A1U8EE69	1
A0A1U8EEU6	1
A0A1U8EF52	1
A0A1U8EFA0	1
A0A1U8EFC2	1
A0A1U8EFP0	1
A0A1U8EFZ0	1
A0A1U8EGA1	1
A0A1U8EGB0	1
A0A1U8EGS6	1
A0A1U8EHD5	1
A0A1U8EHK8	1
A0A1U8EI76	1
A0A1U8EI85	1
A0A1U8EIA1	1
A0A1U8EIT4	1
A0A1U8EIT8	1
A0A1U8EJ85	1
A0A1U8EJP8	1
A0A1U8EK22	1
A0A1U8EKQ0	1
A0A1U8EKT2	1
A0A1U8EKV0	1
A0A1U8EL80	1
A0A1U8ELY3	1
A0A1U8EM43	1
A0A1U8EMA4	1
A0A1U8EMD1	1
A0A1U8EMD6	1
A0A1U8EMM7	1
A0A1U8EMR3	1
A0A1U8EMT0	1
A0A1U8EN55	1
A0A1U8ENB1	1
A0A1U8ENH1	1
A0A1U8EP54	1
A0A1U8EPD5	1
A0A1U8EPT2	1
A0A1U8ESZ9	1
A0A1U8ET22	1
A0A1U8ET58	1
A0A1U8ETB9	1
A0A1U8ETC2	1
A0A1U8EU69	1
A0A1U8EUI5	1
A0A1U8EUK6	1
A0A1U8EUL7	1
A0A1U8EUP3	1
A0A1U8EUQ5	1
A0A1U8EUV4	1
A0A1U8EUZ4	1
A0A1U8EUZ6	1
A0A1U8EV20	1
A0A1U8EV67	1
A0A1U8EV81	1
A0A1U8EVD2	1
A0A1U8EVE5	1
A0A1U8EVI1	1
A0A1U8EVN1	1
A0A1U8EVV6	1
A0A1U8EVX2	1
A0A1U8EW17	1
A0A1U8EWJ3	1
A0A1U8EWK2	1
A0A1U8EWM6	1
A0A1U8EWM8	1
A0A1U8EWV5	1
A0A1U8EX57	1
A0A1U8EX60	1
A0A1U8EXA1	1
A0A1U8EXA4	1
A0A1U8EXM5	1
A0A1U8EXX1	1
A0A1U8EY00	1
A0A1U8EYT5	1
A0A1U8EZ56	1
A0A1U8EZG2	1
A0A1U8F124	1
A0A1U8F1P6	1
A0A1U8F1V4	1
A0A1U8F2J7	1
A0A1U8F3K5	1
A0A1U8F3L5	1
A0A1U8F3R6	1
A0A1U8F3U2	1
A0A1U8F477	1
A0A1U8F4J5	1
A0A1U8F4U2	1
A0A1U8F5J4	1
A0A1U8F637	1
A0A1U8F6L3	1
A0A1U8F776	1
A0A1U8F789	1
A0A1U8F7N5	1
A0A1U8F7Y1	1
A0A1U8F8C2	1
A0A1U8F8U1	1
A0A1U8F9V4	1
A0A1U8F9Z1	1
A0A1U8FA88	1
A0A1U8FAF1	1
A0A1U8FAT4	1
A0A1U8FAW7	1
A0A1U8FBJ0	1
A0A1U8FBN4	1
A0A1U8FBW8	1
A0A1U8FC47	1
A0A1U8FC65	1
A0A1U8FD91	1
A0A1U8FDA2	1
A0A1U8FDF7	1
A0A1U8FDH6	1
A0A1U8FDV4	1
A0A1U8FE35	1
A0A1U8FE39	1
A0A1U8FE86	1
A0A1U8FEE6	1
A0A1U8FEZ7	1
A0A1U8FF22	1
A0A1U8FF81	1
A0A1U8FFB2	1
A0A1U8FFX4	1
A0A1U8FGD1	1
A0A1U8FGL2	1
A0A1U8FGQ5	1
A0A1U8FGX8	1
A0A1U8FH21	1
A0A1U8FH36	1
A0A1U8FHT5	1
A0A1U8FI45	1
A0A1U8FIN8	1
A0A1U8FIT1	1
A0A1U8FIW1	1
A0A1U8FIZ8	1
A0A1U8FJ80	1
A0A1U8FJD0	1
A0A1U8FJE5	1
A0A1U8FJI2	1
A0A1U8FK08	1
A0A1U8FK29	1
A0A1U8FK45	1
A0A1U8FKF1	1
A0A1U8FKQ2	1
A0A1U8FKS8	1
A0A1U8FLA7	1
A0A1U8FLA9	1
A0A1U8FLN5	1
A0A1U8FLP6	1
A0A1U8FLU5	1
A0A1U8FMF9	1
A0A1U8FML6	1
A0A1U8FMS0	1
A0A1U8FNJ5	1
A0A1U8FNU2	1
A0A1U8FNU7	1
A0A1U8FPQ9	1
A0A1U8FQ24	1
A0A1U8FQ63	1
A0A1U8FQC8	1
A0A1U8FQE9	1
A0A1U8FQK2	1
A0A1U8FR26	1
A0A1U8FRE5	1
A0A1U8FRF3	1
A0A1U8FRL2	1
A0A1U8FRN4	1
A0A1U8FSB9	1
A0A1U8FSE2	1
A0A1U8FSG4	1
A0A1U8FT12	1
A0A1U8FTB9	1
A0A1U8FTI5	1
A0A1U8FTJ3	1
A0A1U8FTS6	1
A0A1U8FTV2	1
A0A1U8FTY7	1
A0A1U8FTZ7	1
A0A1U8FU21	1
A0A1U8FU33	1
A0A1U8FU71	1
A0A1U8FU72	1
A0A1U8FUL5	1
A0A1U8FUP6	1
A0A1U8FUQ6	1
A0A1U8FUV6	1
A0A1U8FV10	1
A0A1U8FV51	1
A0A1U8FV55	1
A0A1U8FV61	1
A0A1U8FV96	1
A0A1U8FWU1	1
A0A1U8FWU9	1
A0A1U8FWW6	1
A0A1U8FX07	1
A0A1U8FX28	1
A0A1U8FXE1	1
A0A1U8FXM1	1
A0A1U8FXU7	1
A0A1U8FY04	1
A0A1U8FY85	1
A0A1U8FY91	1
A0A1U8FYG1	1
A0A1U8FYI3	1
A0A1U8FYI4	1
A0A1U8FYL6	1
A0A1U8FYR9	1
A0A1U8FZC9	1
A0A1U8FZE9	1
A0A1U8FZG3	1
A0A1U8G078	1
A0A1U8G0F5	1
A0A1U8G1B7	1
A0A1U8G1N9	1
A0A1U8G1T6	1
A0A1U8G1X3	1
A0A1U8G2H9	1
A0A1U8G2X3	1
A0A1U8G343	1
A0A1U8G369	1
A0A1U8G3D9	1
A0A1U8G3H5	1
A0A1U8G3H6	1
A0A1U8G3I8	1
A0A1U8G3J9	1
A0A1U8G3K8	1
A0A1U8G3U9	1
A0A1U8G3W6	1
A0A1U8G453	1
A0A1U8G482	1
A0A1U8G4A3	1
A0A1U8G4K9	1
A0A1U8G4N2	1
A0A1U8G4Z6	1
A0A1U8G503	1
A0A1U8G562	1
A0A1U8G5A6	1
A0A1U8G5E7	1
A0A1U8G676	1
A0A1U8G6C0	1
A0A1U8G6E6	1
A0A1U8G6H6	1
A0A1U8G6Q1	1
A0A1U8G6T9	1
A0A1U8G715	1
A0A1U8G7A7	1
A0A1U8G7J8	1
A0A1U8G7S5	1
A0A1U8G868	1
A0A1U8G8F6	1
A0A1U8G8V4	1
A0A1U8G997	1
A0A1U8G9F4	1
A0A1U8G9I0	1
A0A1U8G9N9	1
A0A1U8G9Z2	1
A0A1U8GA21	1
A0A1U8GAA7	1
A0A1U8GAD4	1
A0A1U8GAK4	1
A0A1U8GAM3	1
A0A1U8GB01	1
A0A1U8GBA6	1
A0A1U8GBJ1	1
A0A1U8GBN5	1
A0A1U8GBX6	1
A0A1U8GCD1	1
A0A1U8GCW4	1
A0A1U8GD08	1
A0A1U8GD11	1
A0A1U8GDD5	1
A0A1U8GDI8	1
A0A1U8GDS5	1
A0A1U8GDV6	1
A0A1U8GDX8	1
A0A1U8GDY2	1
A0A1U8GE02	1
A0A1U8GEA7	1
A0A1U8GEC4	1
A0A1U8GEE9	1
A0A1U8GEY8	1
A0A1U8GF84	1
A0A1U8GFM5	1
A0A1U8GFY1	1
A0A1U8GG47	1
A0A1U8GGH7	1
A0A1U8GGI0	1
A0A1U8GHK2	1
A0A1U8GHS5	1
A0A1U8GIM6	1
A0A1U8GIP5	1
A0A1U8GIQ8	1
A0A1U8GJD7	1
A0A1U8GJX1	1
A0A1U8GK08	1
A0A1U8GL25	1
A0A1U8GLJ0	1
A0A1U8GLJ2	1
A0A1U8GLM9	1
A0A1U8GLX0	1
A0A1U8GMC1	1
A0A1U8GMH6	1
A0A1U8GMK0	1
A0A1U8GMK8	1
A0A1U8GMP4	1
A0A1U8GMU9	1
A0A1U8GMW9	1
A0A1U8GMZ8	1
A0A1U8GN08	1
A0A1U8GNH1	1
A0A1U8GNZ1	1
A0A1U8GPK6	1
A0A1U8GPK7	1
A0A1U8GPU0	1
A0A1U8GQ85	1
A0A1U8GQH2	1
A0A1U8GQZ6	1
A0A1U8GR40	1
A0A1U8GR56	1
A0A1U8GRR0	1
A0A1U8GRT2	1
A0A1U8GRX1	1
A0A1U8GTM3	1
A0A1U8GTP3	1
A0A1U8GTW5	1
A0A1U8GTY4	1
A0A1U8GUI8	1
A0A1U8GUM2	1
A0A1U8GUU0	1
A0A1U8GVL0	1
A0A1U8GVL4	1
A0A1U8GW55	1
A0A1U8GWG0	1
A0A1U8GWN3	1
A0A1U8GWT3	1
A0A1U8GWW6	1
A0A1U8GX22	1
A0A1U8GX72	1
A0A1U8GX96	1
A0A1U8GXA4	1
A0A1U8GXD8	1
A0A1U8GXM6	1
A0A1U8GXM8	1
A0A1U8GXX7	1
A0A1U8GY46	1
A0A1U8GZC2	1
A0A1U8H0Y0	1
A0A1U8H2D0	1
A0A1U8H2H0	1
A0A1U8H2Q9	1
A0A1U8H2S3	1
A0A1U8H2Y1	1
A0A1U8H311	1
A0A1U8H368	1
A0A1U8H385	1
A0A1U8H395	1
A0A1U8H3B2	1
A0A1U8H3E9	1
A0A1U8H3H7	1
A0A1U8H3J9	1
A0A1U8H3K0	1
A0A1U8H4P1	1
A0A1U8H4Q8	1
A0A1U8H4S0	1
A0A1U8H4T9	1
A0A1U8H535	1
A0A1U8H552	1
A0A1U8H5Z0	1
A0A1U8H646	1
A0A1U8H662	1
A0A1U8H6C5	1
A0A1U8H6H6	1
A0A1U8H883	1
A0A1U8H8P5	1
A0A1U8H8T3	1
A0A1U8H8V6	1
A0A1U8H8X6	1
A0A1U8H901	1
A0A1U8H9A9	1
A0A1U8H9C7	1
A0A1U8H9K0	1
A0A1U8H9M6	1
A0A1U8HA02	1
A0A1U8HA37	1
A0A1U8HA96	1
A0A1U8HA99	1
A0A1U8HAH2	1
A0A1U8HAX5	1
A0A1U8HB06	1
A0A1U8HB29	1
A0A1U8HB64	1
A0A1U8HBE5	1
A0A1U8HBN5	1
A0A1U8HBP2	1
A0A1U8HC32	1
A0A1U8HCA1	1
A0A1U8HCB9	1
A0A1U8HCE2	1
A0A1U8HCT4	1
A0A1U8HCV0	1
A0A1U8HD35	1
A0A1U8HDC3	1
A0A1U8HDH7	1
A0A1U8HDI9	1
A0A1U8HDS8	1
A0A1U8HDY3	1
A0A1U8HET1	1
A0A1U8HFI8	1
A0A1U8HFK6	1
A0A1U8HGF3	1
A0A1U8HGL1	1
A0A1U8HH08	1
A0A1U8HHJ0	1
A0A1U8HHW3	1
A0A1U8HIB2	1
A0A1U8HJA7	1
A0A1U8HJV5	1
A0A1U8HJY8	1
A0A1U8HJY9	1
A0A1U8HKT9	1
A0A1U8HLH2	1
A0A1U8HM27	1
A0A1U8HNI3	1
B1PDK0	1
B5B3R3	1
B6EWZ2	1
C6ZRH7	1
D1M6Z5	1
K4AVB1	1
K4B0C0	1
K4B0K5	1
K4B510	1
K4B937	1
K4BDP3	1
K4BFY6	1
K4BI25	1
K4BLP4	1
K4BN90	1
K4BPW0	1
K4BQ74	1
K4BXW3	1
K4BZ47	1
K4C1C9	1
K4C2D4	1
K4C5S4	1
K4CC52	1
K4CDT1	1
K4CDV0	1
K4CKJ9	1
K4CNX9	1
K4CRA5	1
K4CRL9	1
K4CX83	1
K4CX96	1
K4D9L5	1
K4DCA5	1
K4DFN8	1
M0ZNV4	1
M0ZNV9	1
M0ZWB4	1
M1A2D9	1
M1A6J0	1
M1A8S9	1
M1ACH7	1
M1AFD9	1
M1AXJ2	1
M1BDD4	1
M1BEN0	1
M1BLT1	1
M1BNS6	1
M1BV56	1
M1BWF4	1
M1C6M6	1
M1C7C3	1
M1C8L6	1
M1CBR7	1
M1CDH4	1
M1CDQ6	1
M1CHX9	1
M1CKT4	1
M1CMN7	1
M1CNF1	1
M1D2H4	1
M1DAR0	1
M1DKL6	1
Q0KII0	1
Q2XPW2	1
Q2XTE5	1
Q38HT4	1
Q42657	1
Q5GMM3	1
Q6S4N4	1
S4T6W4	1
S5U252	1
V5L071	1
A0A0K0NLC3	2
A0A0V0H2G4	2
A0A0V0HDE4	2
A0A0V0HGL0	2
A0A0V0HJU2	2
A0A0V0HPF5	2
A0A0V0HPK0	2
A0A0V0HPS7	2
A0A0V0HR59	2
A0A0V0HRA7	2
A0A0V0HRW4	2
A0A0V0HTU9	2
A0A0V0HU37	2
A0A0V0HVP5	2
A0A0V0HWI1	2
A0A0V0I0A2	2
A0A0V0I9E6	2
A0A0V0IE73	2
A0A0V0IGC0	2
A0A0V0III4	2
A0A0V0IJN2	2
A0A0V0IL16	2
A0A0V0IMI4	2
A0A0V0IPN4	2
A0A0V0IQ52	2
A0A0V0IS49	2
A0A0V0IT96	2
A0A0V0IVL1	2
A0A0V0IVN0	2
A0A0V0IX82	2
A0A0V0IX88	2
A0A0V0IXD6	2
A0A0V0IXF4	2
A0A0V0IYH0	2
A0A0V0IZ02	2
A0A0V0IZK0	2
A0A172QZV1	2
A0A1U8DRX6	2
A0A1U8DSS3	2
A0A1U8DT48	2
A0A1U8DTE5	2
A0A1U8DTG3	2
A0A1U8DTH5	2
A0A1U8DTQ7	2
A0A1U8DTR4	2
A0A1U8DUS4	2
A0A1U8DV24	2
A0A1U8DV71	2
A0A1U8DVK4	2
A0A1U8DVM5	2
A0A1U8DX67	2
A0A1U8DY27	2
A0A1U8DZE1	2
A0A1U8E020	2
A0A1U8E0J0	2
A0A1U8E0P4	2
A0A1U8E0V0	2
A0A1U8E1G0	2
A0A1U8E1J4	2
A0A1U8E1L3	2
A0A1U8E283	2
A0A1U8E2K8	2
A0A1U8E2W8	2
A0A1U8E393	2
A0A1U8E3F4	2
A0A1U8E3I6	2
A0A1U8E3P5	2
A0A1U8E432	2
A0A1U8E450	2
A0A1U8E4L7	2
A0A1U8E4P7	2
A0A1U8E4T4	2
A0A1U8E5R8	2
A0A1U8E6I9	2
A0A1U8E6M1	2
A0A1U8E855	2
A0A1U8E8I0	2
A0A1U8E8I5	2
A0A1U8E8N5	2
A0A1U8E8Z6	2
A0A1U8E949	2
A0A1U8E9Y3	2
A0A1U8EAV2	2
A0A1U8EBG9	2
A0A1U8ECK6	2
A0A1U8ECR7	2
A0A1U8ECU6	2
A0A1U8EDE9	2
A0A1U8EDI4	2
A0A1U8EDP6	2
A0A1U8EEM1	2
A0A1U8EES6	2
A0A1U8EES7	2
A0A1U8EF55	2
A0A1U8EFB9	2
A0A1U8EFE0	2
A0A1U8EFF4	2
A0A1U8EFV4	2
A0A1U8EFW1	2
A0A1U8EGJ6	2
A0A1U8EIC5	2
A0A1U8EIW2	2
A0A1U8EIX2	2
A0A1U8EIY5	2
A0A1U8EJ21	2
A0A1U8EJ43	2
A0A1U8EJA8	2
A0A1U8EJD5	2
A0A1U8EJE4	2
A0A1U8EJF8	2
A0A1U8EJP4	2
A0A1U8EKP5	2
A0A1U8EKU8	2
A0A1U8EKW3	2
A0A1U8EL28	2
A0A1U8ELA2	2
A0A1U8ELE9	2
A0A1U8ELG6	2
A0A1U8ELH6	2
A0A1U8ELM1	2
A0A1U8EM85	2
A0A1U8EMY6	2
A0A1U8EN23	2
A0A1U8ENA6	2
A0A1U8EP91	2
A0A1U8EPC6	2
A0A1U8EPM4	2
A0A1U8EPY5	2
A0A1U8ET36	2
A0A1U8ET56	2
A0A1U8EUG7	2
A0A1U8EUM5	2
A0A1U8EV60	2
A0A1U8EVK0	2
A0A1U8EVK9	2
A0A1U8EVQ2	2
A0A1U8EVV4	2
A0A1U8EW47	2
A0A1U8EWK3	2
A0A1U8EWN1	2
A0A1U8EX62	2
A0A1U8EX81	2
A0A1U8EXP2	2
A0A1U8EY69	2
A0A1U8EZY2	2
A0A1U8F0C7	2
A0A1U8F0E0	2
A0A1U8F1E3	2
A0A1U8F1P5	2
A0A1U8F2D7	2
A0A1U8F2W0	2
A0A1U8F323	2
A0A1U8F364	2
A0A1U8F390	2
A0A1U8F3A2	2
A0A1U8F3F5	2
A0A1U8F4Q2	2
A0A1U8F4Z8	2
A0A1U8F5D5	2
A0A1U8F5I1	2
A0A1U8F5J1	2
A0A1U8F617	2
A0A1U8F6H9	2
A0A1U8F712	2
A0A1U8F740	2
A0A1U8F7R5	2
A0A1U8F7S2	2
A0A1U8F7U9	2
A0A1U8F9J9	2
A0A1U8FAB1	2
A0A1U8FAI2	2
A0A1U8FB00	2
A0A1U8FB23	2
A0A1U8FBC6	2
A0A1U8FBE0	2
A0A1U8FBL9	2
A0A1U8FBS6	2
A0A1U8FCE0	2
A0A1U8FDK4	2
A0A1U8FDU3	2
A0A1U8FEV3	2
A0A1U8FGR9	2
A0A1U8FGS2	2
A0A1U8FHF6	2
A0A1U8FHV4	2
A0A1U8FI94	2
A0A1U8FI99	2
A0A1U8FIE4	2
A0A1U8FIW6	2
A0A1U8FJ72	2
A0A1U8FJ82	2
A0A1U8FJQ9	2
A0A1U8FK72	2
A0A1U8FKH3	2
A0A1U8FKN2	2
A0A1U8FKU8	2
A0A1U8FKW3	2
A0A1U8FLC2	2
A0A1U8FLR0	2
A0A1U8FM34	2
A0A1U8FMC4	2
A0A1U8FMI4	2
A0A1U8FMK5	2
A0A1U8FNH6	2
A0A1U8FNI4	2
A0A1U8FNP8	2
A0A1U8FNU9	2
A0A1U8FPA3	2
A0A1U8FPE0	2
A0A1U8FQC0	2
A0A1U8FRM1	2
A0A1U8FRW2	2
A0A1U8FS36	2
A0A1U8FT20	2
A0A1U8FTB1	2
A0A1U8FTG0	2
A0A1U8FTG7	2
A0A1U8FTR1	2
A0A1U8FU36	2
A0A1U8FU98	2
A0A1U8FUH1	2
A0A1U8FV31	2
A0A1U8FVF4	2
A0A1U8FWA1	2
A0A1U8FWC2	2
A0A1U8FWM6	2
A0A1U8FXJ4	2
A0A1U8FXQ2	2
A0A1U8FXS4	2
A0A1U8FY54	2
A0A1U8FY75	2
A0A1U8FY81	2
A0A1U8FYG6	2
A0A1U8FYM5	2
A0A1U8FYR4	2
A0A1U8FZW5	2
A0A1U8G0I8	2
A0A1U8G116	2
A0A1U8G174	2
A0A1U8G232	2
A0A1U8G242	2
A0A1U8G330	2
A0A1U8G3B0	2
A0A1U8G3V5	2
A0A1U8G451	2
A0A1U8G461	2
A0A1U8G4E6	2
A0A1U8G4U9	2
A0A1U8G6U9	2
A0A1U8G6W4	2
A0A1U8G7Q4	2
A0A1U8G7X9	2
A0A1U8G8N8	2
A0A1U8G933	2
A0A1U8G970	2
A0A1U8GAG6	2
A0A1U8GAH6	2
A0A1U8GAV6	2
A0A1U8GAW4	2
A0A1U8GB27	2
A0A1U8GBQ8	2
A0A1U8GBV3	2
A0A1U8GC05	2
A0A1U8GD71	2
A0A1U8GE11	2
A0A1U8GEI5	2
A0A1U8GEQ1	2
A0A1U8GER7	2
A0A1U8GET9	2
A0A1U8GEU4	2
A0A1U8GEU7	2
A0A1U8GGF9	2
A0A1U8GGT3	2
A0A1U8GGT5	2
A0A1U8GH00	2
A0A1U8GHJ6	2
A0A1U8GIA4	2
A0A1U8GJ49	2
A0A1U8GJ76	2
A0A1U8GJT2	2
A0A1U8GL07	2
A0A1U8GLK8	2
A0A1U8GLS6	2
A0A1U8GLW9	2
A0A1U8GM72	2
A0A1U8GMD5	2
A0A1U8GMG9	2
A0A1U8GMP3	2
A0A1U8GMX5	2
A0A1U8GMY1	2
A0A1U8GN79	2
A0A1U8GP80	2
A0A1U8GQD0	2
A0A1U8GQD4	2
A0A1U8GQW6	2
A0A1U8GR64	2
A0A1U8GR74	2
A0A1U8GR87	2
A0A1U8GUC7	2
A0A1U8GUN4	2
A0A1U8GUU8	2
A0A1U8GVA9	2
A0A1U8GVJ1	2
A0A1U8GWB6	2
A0A1U8GWK2	2
A0A1U8GWN7	2
A0A1U8GWU7	2
A0A1U8GX77	2
A0A1U8GXH3	2
A0A1U8GXT4	2
A0A1U8GXV8	2
A0A1U8GY21	2
A0A1U8GZD2	2
A0A1U8H1B2	2
A0A1U8H1I4	2
A0A1U8H1P3	2
A0A1U8H229	2
A0A1U8H3F8	2
A0A1U8H3J5	2
A0A1U8H3M2	2
A0A1U8H461	2
A0A1U8H4U0	2
A0A1U8H509	2
A0A1U8H854	2
A0A1U8H877	2
A0A1U8H894	2
A0A1U8H8I9	2
A0A1U8H8S8	2
A0A1U8H917	2
A0A1U8H9B8	2
A0A1U8H9F4	2
A0A1U8H9M1	2
A0A1U8HAR3	2
A0A1U8HAZ1	2
A0A1U8HB99	2
A0A1U8HBB7	2
A0A1U8HBF0	2
A0A1U8HBT5	2
A0A1U8HC91	2
A0A1U8HCJ3	2
A0A1U8HCV7	2
A0A1U8HD74	2
A0A1U8HDE2	2
A0A1U8HDS6	2
A0A1U8HFF8	2
A0A1U8HG55	2
A0A1U8HGL3	2
A0A1U8HGP1	2
A0A1U8HHX4	2
A0A1U8HJL5	2
A0A1U8HJW0	2
A8IDV8	2
B5U1C2	2
K4AZA2	2
K4B985	2
K4BAK0	2
K4BF05	2
K4BMQ8	2
K4BNH7	2
K4BVZ0	2
K4BWV5	2
K4BY70	2
K4C8Q1	2
K4CCJ2	2
K4CEC6	2
K4CGU1	2
K4CGX7	2
K4CHA4	2
K4CKZ6	2
K4D0W4	2
K4D3F1	2
K4D3K4	2
K4D8J4	2
K4DDN2	2
M0ZGS6	2
M0ZM92	2
M0ZTY3	2
M0ZWE6	2
M0ZXC7	2
M1ADT7	2
M1APL2	2
M1AZT1	2
M1B469	2
M1BE00	2
M1BH37	2
M1BRN7	2
M1BRQ6	2
M1CE56	2
M1CIM7	2
M1DFM6	2
R4JAV9	2
A0A097F7F9	3
A0A0A0Y1N1	3
A0A0V0HXL0	3
A0A0V0I4E2	3
A0A0V0IIU3	3
A0A0V0IXH9	3
A0A0V0J037	3
A0A0V0J0C6	3
A0A1U8DQQ6	3
A0A1U8DR94	3
A0A1U8DTK0	3
A0A1U8DU43	3
A0A1U8DVC3	3
A0A1U8DVG5	3
A0A1U8DVI7	3
A0A1U8DVT5	3
A0A1U8DW29	3
A0A1U8DWD5	3
A0A1U8DY04	3
A0A1U8E1E5	3
A0A1U8E2K0	3
A0A1U8E3S0	3
A0A1U8E3V2	3
A0A1U8E3V6	3
A0A1U8E3W5	3
A0A1U8E444	3
A0A1U8E4A6	3
A0A1U8E4K1	3
A0A1U8E4R4	3
A0A1U8E580	3
A0A1U8E5A9	3
A0A1U8E5G8	3
A0A1U8E5Q7	3
A0A1U8E7D4	3
A0A1U8E7E5	3
A0A1U8E7K8	3
A0A1U8E7L3	3
A0A1U8E9Z8	3
A0A1U8EA32	3
A0A1U8EC51	3
A0A1U8ED58	3
A0A1U8ED98	3
A0A1U8EDG1	3
A0A1U8EF15	3
A0A1U8EFB4	3
A0A1U8EGR2	3
A0A1U8EI31	3
A0A1U8EID6	3
A0A1U8EK64	3
A0A1U8EL38	3
A0A1U8EL54	3
A0A1U8ELY1	3
A0A1U8EM24	3
A0A1U8EP82	3
A0A1U8EQP3	3
A0A1U8EQW8	3
A0A1U8ET76	3
A0A1U8EU99	3
A0A1U8EUD9	3
A0A1U8EUF8	3
A0A1U8EUK0	3
A0A1U8EV01	3
A0A1U8EVG7	3
A0A1U8EWD4	3
A0A1U8EWS3	3
A0A1U8EWT6	3
A0A1U8EYL7	3
A0A1U8F094	3
A0A1U8F2H7	3
A0A1U8F2I7	3
A0A1U8F370	3
A0A1U8F3C1	3
A0A1U8F4H5	3
A0A1U8F5B4	3
A0A1U8F5R8	3
A0A1U8F664	3
A0A1U8F6H7	3
A0A1U8F6Z4	3
A0A1U8F950	3
A0A1U8F997	3
A0A1U8FB39	3
A0A1U8FBM9	3
A0A1U8FC10	3
A0A1U8FC93	3
A0A1U8FDH5	3
A0A1U8FEZ8	3
A0A1U8FFG2	3
A0A1U8FGE2	3
A0A1U8FHS3	3
A0A1U8FIC9	3
A0A1U8FIP4	3
A0A1U8FJ29	3
A0A1U8FLP3	3
A0A1U8FM95	3
A0A1U8FMD7	3
A0A1U8FMK9	3
A0A1U8FN45	3
A0A1U8FRR4	3
A0A1U8FSP7	3
A0A1U8FTN9	3
A0A1U8FTR4	3
A0A1U8FU55	3
A0A1U8FUM6	3
A0A1U8FV04	3
A0A1U8FV32	3
A0A1U8FV50	3
A0A1U8FVG9	3
A0A1U8FVU1	3
A0A1U8FW63	3
A0A1U8FWC7	3
A0A1U8FWK6	3
A0A1U8FXD0	3
A0A1U8FXD2	3
A0A1U8FY12	3
A0A1U8FYB4	3
A0A1U8FYP7	3
A0A1U8FZ28	3
A0A1U8FZ29	3
A0A1U8FZH9	3
A0A1U8FZI9	3
A0A1U8G0Q5	3
A0A1U8G298	3
A0A1U8G3Q4	3
A0A1U8G442	3
A0A1U8G4Q1	3
A0A1U8G5H0	3
A0A1U8G5H1	3
A0A1U8G5I7	3
A0A1U8G694	3
A0A1U8G817	3
A0A1U8G8Y5	3
A0A1U8G9E0	3
A0A1U8GAC2	3
A0A1U8GAD6	3
A0A1U8GB94	3
A0A1U8GBK2	3
A0A1U8GBV9	3
A0A1U8GC75	3
A0A1U8GCJ4	3
A0A1U8GCL2	3
A0A1U8GCW6	3
A0A1U8GD70	3
A0A1U8GEJ5	3
A0A1U8GFU2	3
A0A1U8GGF7	3
A0A1U8GL90	3
A0A1U8GLZ9	3
A0A1U8GMS0	3
A0A1U8GMV0	3
A0A1U8GNQ1	3
A0A1U8GNX4	3
A0A1U8GP58	3
A0A1U8GPW8	3
A0A1U8GQV7	3
A0A1U8GSU5	3
A0A1U8GTI0	3
A0A1U8GTX8	3
A0A1U8GUS3	3
A0A1U8GV83	3
A0A1U8GWV8	3
A0A1U8GX09	3
A0A1U8GXN8	3
A0A1U8H2T8	3
A0A1U8H3U6	3
A0A1U8H3Y6	3
A0A1U8H497	3
A0A1U8H4C1	3
A0A1U8H4D4	3
A0A1U8H593	3
A0A1U8H8X1	3
A0A1U8H938	3
A0A1U8H9B3	3
A0A1U8H9U3	3
A0A1U8HAE0	3
A0A1U8HAF1	3
A0A1U8HAQ0	3
A0A1U8HAS2	3
A0A1U8HAV6	3
A0A1U8HD75	3
A0A1U8HD91	3
A0A1U8HDA4	3
A0A1U8HDP0	3
A0A1U8HDP9	3
A0A1U8HDR2	3
A0A1U8HI51	3
A0A1U8HIW3	3
A0A1U8HKE2	3
A1IKU3	3
K4B482	3
K4B614	3
K4BPI5	3
K4BUU8	3
K4CBI3	3
K4CGJ8	3
K4CN24	3
K4DAC7	3
K4DFN2	3
M1BTA3	3
M1C5U9	3
M1CMR2	3
M1CT49	3
M1D5U8	3
M1DGF7	3
S4WIQ7	3
A0A076V4W1	4
A0A0V0GL69	4
A0A0V0HPP3	4
A0A0V0HS79	4
A0A0V0HYI3	4
A0A0V0ITD5	4
A0A1U8DSP2	4
A0A1U8DT92	4
A0A1U8DXC3	4
A0A1U8E1Y4	4
A0A1U8E3S9	4
A0A1U8E4C9	4
A0A1U8E5G7	4
A0A1U8E6D9	4
A0A1U8E8X9	4
A0A1U8EA35	4
A0A1U8EAJ0	4
A0A1U8EF81	4
A0A1U8EFF9	4
A0A1U8EG19	4
A0A1U8EH89	4
A0A1U8ELK1	4
A0A1U8EM98	4
A0A1U8ENM8	4
A0A1U8EP76	4
A0A1U8ES94	4
A0A1U8EUZ8	4
A0A1U8EWT7	4
A0A1U8EWY5	4
A0A1U8F581	4
A0A1U8F598	4
A0A1U8F946	4
A0A1U8FAW6	4
A0A1U8FCD9	4
A0A1U8FDP6	4
A0A1U8FHP8	4
A0A1U8FIR3	4
A0A1U8FLC7	4
A0A1U8FM00	4
A0A1U8FNM8	4
A0A1U8FPK7	4
A0A1U8FPL9	4
A0A1U8FQ92	4
A0A1U8FQD4	4
A0A1U8FQW6	4
A0A1U8FSC0	4
A0A1U8FTK2	4
A0A1U8FV53	4
A0A1U8FVU6	4
A0A1U8FW29	4
A0A1U8FWC5	4
A0A1U8FYP8	4
A0A1U8FZN5	4
A0A1U8G3N1	4
A0A1U8G555	4
A0A1U8G5I0	4
A0A1U8G5Z0	4
A0A1U8G8J8	4
A0A1U8GAD8	4
A0A1U8GBZ3	4
A0A1U8GCS4	4
A0A1U8GE96	4
A0A1U8GF16	4
A0A1U8GL49	4
A0A1U8GLA5	4
A0A1U8GLT7	4
A0A1U8GLX3	4
A0A1U8GM06	4
A0A1U8GP39	4
A0A1U8GQ43	4
A0A1U8GQG7	4
A0A1U8GRN1	4
A0A1U8GSJ6	4
A0A1U8GXR7	4
A0A1U8GYZ7	4
A0A1U8H068	4
A0A1U8H2X8	4
A0A1U8H3D4	4
A0A1U8H4W8	4
A0A1U8H5F2	4
A0A1U8H8T7	4
A0A1U8H976	4
A0A1U8HAR8	4
A0A1U8HC88	4
A0A1U8HCS6	4
A0A1U8HDH9	4
A0A1U8HH50	4
A0A1U8HJQ7	4
A0A1U8HJW3	4
A0A1U8HKY3	4
K4B674	4
K4BF01	4
K4C3I4	4
K4CJ72	4
K4D6G3	4
K4D9C5	4
M1DXX7	4
A0A023JGD5	5
A0A075B8I5	5
A0A0V0IDD0	5
A0A0V0IYS5	5
A0A1U8DTK7	5
A0A1U8DTL0	5
A0A1U8DWN2	5
A0A1U8DWX6	5
A0A1U8DXW3	5
A0A1U8DY12	5
A0A1U8DZJ8	5
A0A1U8DZK8	5
A0A1U8DZQ2	5
A0A1U8E1M5	5
A0A1U8E374	5
A0A1U8E449	5
A0A1U8E4C2	5
A0A1U8E5R0	5
A0A1U8E9F6	5
A0A1U8EEN8	5
A0A1U8EGK6	5
A0A1U8EIR5	5
A0A1U8EIY0	5
A0A1U8EJ16	5
A0A1U8EJ35	5
A0A1U8EJQ3	5
A0A1U8ELP0	5
A0A1U8EN72	5
A0A1U8ENX6	5
A0A1U8EPT7	5
A0A1U8ESM7	5
A0A1U8ET51	5
A0A1U8ETU6	5
A0A1U8EVN9	5
A0A1U8EWJ6	5
A0A1U8F4I8	5
A0A1U8F7Y0	5
A0A1U8F981	5
A0A1U8FFE5	5
A0A1U8FKU5	5
A0A1U8FMI5	5
A0A1U8FN99	5
A0A1U8FQ20	5
A0A1U8FQ38	5
A0A1U8FSF0	5
A0A1U8FXA4	5
A0A1U8FXB7	5
A0A1U8FY21	5
A0A1U8FY56	5
A0A1U8FY98	5
A0A1U8FZ96	5
A0A1U8G061	5
A0A1U8G1R2	5
A0A1U8G2S9	5
A0A1U8G5S0	5
A0A1U8GA98	5
A0A1U8GDR0	5
A0A1U8GE54	5
A0A1U8GRU3	5
A0A1U8GS61	5
A0A1U8GV28	5
A0A1U8GVG3	5
A0A1U8GWE4	5
A0A1U8GY38	5
A0A1U8H4M5	5
A0A1U8H4U6	5
A0A1U8H724	5
A0A1U8HA05	5
A0A1U8HCF0	5
A0A1U8HJM3	5
K4BLY6	5
M0ZHQ4	5
M1BG39	5
M1C7W6	5
M1D5I6	5
Q6RVW5	5
A0A1U8DTZ1	6
A0A1U8DVL2	6
A0A1U8EC85	6
A0A1U8EE53	6
A0A1U8EJG3	6
A0A1U8EMJ8	6
A0A1U8ES61	6
A0A1U8ESV8	6
A0A1U8ETB7	6
A0A1U8F394	6
A0A1U8F3J0	6
A0A1U8F5M0	6
A0A1U8F874	6
A0A1U8FJZ9	6
A0A1U8FLQ0	6
A0A1U8FNG5	6
A0A1U8FQK8	6
A0A1U8FVU4	6
A0A1U8FWR1	6
A0A1U8FX40	6
A0A1U8G205	6
A0A1U8G222	6
A0A1U8G2N7	6
A0A1U8G6A5	6
A0A1U8GAK5	6
A0A1U8GBA9	6
A0A1U8GBL7	6
A0A1U8GD22	6
A0A1U8GFL5	6
A0A1U8GL42	6
A0A1U8GM57	6
A0A1U8GMR0	6
A0A1U8GPF6	6
A0A1U8GVQ3	6
A0A1U8GVR2	6
A0A1U8H887	6
A0A1U8H9A4	6
A0A1U8HIA7	6
I6WZC5	6
K4B9R3	6
K4C824	6
A0A0V0HMM4	7
A0A1U8DTV5	7
A0A1U8DYX6	7
A0A1U8E6Y8	7
A0A1U8ES63	7
A0A1U8F113	7
A0A1U8F4U0	7
A0A1U8F578	7
A0A1U8F614	7
A0A1U8F9I9	7
A0A1U8FJJ0	7
A0A1U8FQE3	7
A0A1U8FVN0	7
A0A1U8G1A6	7
A0A1U8G243	7
A0A1U8GA59	7
A0A1U8GAJ4	7
A0A1U8GD40	7
A0A1U8GJD0	7
A0A1U8GLK2	7
A0A1U8GN04	7
A0A1U8GN18	7
A0A1U8GPP6	7
A0A1U8GTV5	7
A0A1U8GXD4	7
A0A1U8GY34	7
A0A1U8H3I6	7
A0A1U8HBW2	7
A0A1U8HHG0	7
K4D5A4	7
A0A1U8DV54	8
A0A1U8DX26	8
A0A1U8EIB4	8
A0A1U8EL95	8
A0A1U8F1S4	8
A0A1U8F3C5	8
A0A1U8F484	8
A0A1U8F5Q5	8
A0A1U8FQC7	8
A0A1U8G2Z5	8
A0A1U8GMR1	8
A0A1U8GYX8	8
A0A1U8H2Q3	8
A0A1U8HJQ2	8
A0A1U8E0Y8	9
A0A1U8ETZ9	9
A0A1U8F1Z5	9
A0A1U8F7E1	9
A0A1U8F7P8	9
A0A1U8FJE2	9
A0A1U8FRJ4	9
A0A1U8G409	9
A0A1U8GBZ6	9
A0A1U8GIM9	9
A0A1U8GNU0	9
A0A1U8H906	9
A0A1U8HIM1	9
A0A1U8E8G2	10
A0A1U8EWT2	10
A0A1U8F0Z7	10
A0A1U8FN71	10
A0A1U8G1A5	10
A0A1U8G3F8	10
A0A1U8GDB7	10
A0A1U8H738	10
A0A1U8HEM2	10
Q6XLQ1	10
A0A1U8DS87	11
A0A1U8EJ44	11
A0A1U8EKU6	11
A0A1U8ELU3	11
A0A1U8FEG4	11
A0A1U8GBE9	11
A0A1U8GII6	11
A0A1U8GUV4	11
A0A1U8GW08	11
A0A1U8GXY1	11
A0A1U8HCX2	11
A0A1U8EA00	12
A0A1U8EWG0	12
A0A1U8FKQ4	12
A0A1U8GJG9	12
A0A1U8GQ28	12
A0A1U8GTL8	12
A0A1U8DXK3	13
A0A1U8EUP6	13
A0A1U8FFD5	13
A0A1U8GRG4	13
A0A1U8EFI5	14
A0A1U8FAZ2	14
A0A1U8FU05	14
A0A1U8GDP4	14
A0A1U8GL40	14
A0A1U8GMG6	14
A0A1U8DSB1	15
A0A1U8E5W3	15
A0A1U8EJT9	15
A0A1U8FM84	15
A0A1U8FZU3	15
A0A1U8EWV1	17
A0A1U8EJW5	18
A0A1U8HDM6	19
A0A1U8EN90	25
A0A1U8GUL7	27
A0A1U8FF91	41
