# Supplementary material for: Comprehensive Phosphoproteomic Analysis of Pepper Fruit Development Provides Insight into Plant Signaling Transduction
Source: Int J Mol Sci. 2020 Mar 13;21(6):1962. doi: 10.3390/ijms21061962 (PMC7139842; doi:10.3390/ijms21061962)
Supplement: Supplementary file 1 [file ijms-21-01962-s001.zip › Supplementary files/Table S3.xlsx]

## Sheet: Sheet1
Table S3. Differentially expressed phosphoproteins of pepper fruit.
MG/IMG
Protein	Reporter intensity MG-1	Reporter intensity MG-2	Reporter intensity MG-3	Average MG	Reporter intensity IMG-1	Reporter intensity IMG-2	Reporter intensity IMG-3	Average IMG	MG/IMG	t test p value
A0A1U8E5W3	3983.6	7245.2	6470.1	5899.63	2070.8	625.69	858.15	1184.88	4.9791	0.0120485
A0A1U8EX81	16397	16502	22661	18520	5166.7	5533.3	7207.7	5969.23	3.10258	0.0043946
A0A1U8EFF4	11971	25218	23182	20123.7	6139.1	8707.3	9128.6	7991.67	2.51808	0.0453424
A0A1U8EFF4	18906	29414	20409	22909.7	10308	11432	7204.1	9648.03	2.37454	0.0195768
A0A1U8FGE2	6250.5		6733.7	6492.1	2604.1		2989.8	2796.95	2.32114	0.00692611
A0A1U8GD40		14585	16479	15532		6498.8	7844.1	7171.45	2.16581	0.0187616
A0A1U8HDM6	9573.2	6918.2	8880.4	8457.27	4262.9	3891	3823.6	3992.5	2.11829	0.00520985
A0A1U8EPT7	18062	13627	18721	16803.3	8729.5	6148.6	8956	7944.7	2.11504	0.00848496
A0A1U8GL40	27394	37720	21805	28973	14805	17164	10209	14059.3	2.06077	0.0427959
A0A1U8EPT7		28141	25604	26872.5		12991	13894	13442.5	1.99907	0.00990248
A0A0V0HJ25	9018.1	9195.4		9106.75	4924.7	4354.1		4639.4	1.96291	0.00444253
A0A1U8FU05	12823	12755		12789	7623.3	5675.6		6649.45	1.92332	0.0242771
A0A1U8E9Y3	3111.2	4756.8	3029.1	3632.37	1947.1	2130.1	1681.4	1919.53	1.89232	0.0413302
A0A1U8E9Y3	3111.2	4756.8	3029.1	3632.37	1947.1	2130.1	1681.4	1919.53	1.89232	0.0413302
M0ZTY3	1716.3	2181.8	1465.9	1788	972.75	1078.2	867.92	972.957	1.8377	0.0202504
A0A1U8GYX8	14365	17143	11929	14479	8747	7527	7601.9	7958.63	1.81928	0.0138345
A1IKU3	8718.3	9537.4	8836.2	9030.63	5116	5142.4	5376.4	5211.6	1.7328	0.000142339
A0A1U8E6M1	21170	16767	17804	18580.3	13154	8749.2	10568	10823.7	1.71663	0.0136193
A0A1U8FVU4	5076.4	6659.2	5669.2	5801.6	2961.9	3612.9	3638.6	3404.47	1.70411	0.00943631
A0A1U8DX67	47703	37618	38532	41284.3	28041	21869	22947	24285.7	1.69995	0.0104621
A0A1U8G6A5	1542.5	1347.2	1660.9	1516.87	774.04	836.52	1087	899.187	1.68693	0.00953206
A0A1U8EVN9	5955.9	5692.8	5632.6	5760.43	3745.9	3066.9	3524.1	3445.63	1.67181	0.000487908
A0A1U8EVN9	5955.9	5692.8	5632.6	5760.43	3745.9	3066.9	3524.1	3445.63	1.67181	0.000487908
A0A1U8HD75		5278.6	5761	5519.8		3193.3	3492.9	3343.1	1.6511	0.0165927
A0A1U8FY12	3055.9	2981.9	3140	3059.27	1890.8	2027.2	1783.1	1900.37	1.60983	0.000160772
M1CIM7	2955	3368.2	4173.2	3498.8	1919.7	2225.2	2414.8	2186.57	1.60013	0.0272124
M1CIM7	2955	3368.2	4173.2	3498.8	1919.7	2225.2	2414.8	2186.57	1.60013	0.0272124
A0A1U8DTV5	19917	20776	18360	19684.3	13050	12664	11255	12323	1.59736	0.00118131
A0A088BHA3	20124	19319	24544	21329	13158	11905	15148	13403.7	1.59128	0.0134939
A0A0V0H505	5435.5	4701.9	4716.7	4951.37	3693	3202.4	2547.4	3147.6	1.57306	0.0117717
A0A1U8HJM3	11486	13336		12411	8010	7809.6		7909.8	1.56907	0.0401693
A0A1U8GD40	30166	32908	33043	32039	19290	21091	21146	20509	1.56219	0.000499007
A0A1U8EKU6	7535.4	7170.5	7027.1	7244.33	5442.3	3916	4659.1	4672.47	1.55043	0.00525839
A0A1U8DX67	18851	20695	19589	19711.7	11131	13626	13557	12771.3	1.54343	0.00209763
A0A1U8GC75	13563	12911	14485	13653	9767.3	7771.1	9247	8928.47	1.52915	0.00328216
A0A1U8GL40	7876.9	8172.3	6668.1	7572.43	5533.4	5377.7	3986.6	4965.9	1.52489	0.0179851
A0A1U8F484	20271	18463	16290	18341.3	11887	12694	11765	12115.3	1.51389	0.00632108
A0A1U8E8G2	26644	22871	21190	23568.3	18211	14395	14475	15693.7	1.50177	0.0183145
A0A1U8EVN9	23067	20281	26166	23171.3	15789	13390	18179	15786	1.46784	0.02802
A0A1U8G205	16434	13656	12032	14040.7	10354	9415.3	8929.8	9566.37	1.46771	0.0296367
A0A1U8F5Q5	5734.3	6041.7	5318.3	5698.1	3827.3	4303.8	3712.9	3948	1.44329	0.00320626
A0A1U8ETB7	2053.2	2278.9		2166.05	1519.2	1489.4		1504.3	1.43991	0.0283367
A0A1U8FXS4	9986.8	8937.1	9099.8	9341.23	7356.4	5625.3	6732.1	6571.27	1.42153	0.0100301
A0A1U8FRJ4	7750.8	7671.3		7711.05	5729.8	5132		5430.9	1.41985	0.0170422
A0A1U8FFE5	31313	29990	32234	31179	21251	22810	22357	22139.3	1.40831	0.000347996
A0A1U8GDP4	8430.3	10698	9656.6	9594.97	6720	7349	6469.2	6846.07	1.40153	0.0176089
A0A1U8GDP4	8430.3	10698	9656.6	9594.97	6720	7349	6469.2	6846.07	1.40153	0.0176089
A0A1U8GQ43	4774.5	4627.2	4532.4	4644.7	3420.1	2849.1	3683.1	3317.43	1.40009	0.00658941
A0A1U8GDI8	2246.4	2329.9	2475	2350.43	1597.6	1616.3	1838.2	1684.03	1.39572	0.00284944
A0A1U8G6H6	10108	13543	10968	11539.7	8384.1	8679.2	8064.2	8375.83	1.37773	0.0391094
A0A1U8G5I7	8145.3	6926.1	6900	7323.8	6470.2	4942.9	4541	5318.03	1.37716	0.0489411
A0A1U8EA30	2200	2388.2		2294.1	1738.3	1598		1668.15	1.37524	0.0334073
A0A1U8EFC2	17509	13619	15971	15699.7	12399	10186	11759	11448	1.37139	0.0313844
A0A1U8DQQ6	4582.2	4750.9	3841.1	4391.4	3576.1	3472.8	2562.9	3203.93	1.37063	0.0495257
A0A1U8DQQ6	4582.2	4750.9	3841.1	4391.4	3576.1	3472.8	2562.9	3203.93	1.37063	0.0495257
A0A1U8E9J0	6042.9	6637.7	6413.2	6364.6	4861.3	5034.4	4167.5	4687.73	1.35771	0.0061011
A0A1U8F7E1	2984.2	3655.9	2949.2	3196.43	2052.2	2521.2	2540.1	2371.17	1.34804	0.0420349
A0A1U8FU05	8092.3	8303.2	8229.3	8208.27	6615.5	5859.3	5802.4	6092.4	1.3473	0.00141687
A0A1U8E6Y8	6335.3	6879.6	6823.7	6679.53	4002.7	4985.8	5941.6	4976.7	1.34216	0.0438201
A0A1U8EJT9	17079	15874	17893	16948.7	12773	10733	14809	12771.7	1.32705	0.0336264
A0A1U8FZU3	2455.9	2785.9	2804.9	2682.23	2194	2099.2	1843.8	2045.67	1.31118	0.0145108
M1CE56	13234	14226		13730	10824	10252		10538	1.3029	0.0306997
A0A1U8EIY5	27936	29871	29078	28961.7	22047	24902	20063	22337.3	1.29656	0.0118788
A0A1U8HCV7	5431.8	5348.1		5389.95	4384.5	3971.4		4177.95	1.29009	0.0289299
A0A1U8E4K1	8401.3	8331.4	9564.2	8765.63	7223.6	6424.8	6784.3	6810.9	1.287	0.0133316
A0A1U8E4K1	8401.3	8331.4	9564.2	8765.63	7223.6	6424.8	6784.3	6810.9	1.287	0.0133316
A0A1U8HGF3	19523	20406	22815	20914.7	15743	14866	18162	16257	1.2865	0.0287086
A0A1U8GJD0	11101	11573	11224	11299.3	7956.9	8825.8	9667.2	8816.63	1.28159	0.00843616
A0A1U8GL49	12995	13469	13321	13261.7	10562	10434	10073	10356.3	1.28054	0.000137338
A0A1U8FN71	11744	13362	12943	12683	9363	9590.7	10760	9904.57	1.28052	0.0128946
A0A1U8EFI5	6889.8	6821.8	6104.8	6605.47	5171.8	5314.2	5002.1	5162.7	1.27946	0.00566433
A0A1U8EFI5	6889.8	6821.8	6104.8	6605.47	5171.8	5314.2	5002.1	5162.7	1.27946	0.00566433
A0A1U8EFI5	6889.8	6821.8	6104.8	6605.47	5171.8	5314.2	5002.1	5162.7	1.27946	0.00566433
A0A1U8GQ28	9164.6	8118.8	8141.7	8475.03	6940.9	6078.9	6860.5	6626.77	1.27891	0.0137965
A0A1U8GQ28	9164.6	8118.8	8141.7	8475.03	6940.9	6078.9	6860.5	6626.77	1.27891	0.0137965
A0A1U8GM57	18140	14908	15908	16318.7	13582	11635	13084	12767	1.27819	0.0337912
A0A1U8H1I4		14985	14122	14553.5		11594	11244	11419	1.2745	0.0213631
A0A1U8HDM6	15572	16995	18728	17098.3	12368	13043	14878	13429.7	1.27318	0.0360094
A0A1U8F5I1	8630.2	8798.6		8714.4	6836.1	6916.9		6876.5	1.26727	0.00257208
A0A1U8H9A4		7397.9	7793.6	7595.75		6289.6	5755.2	6022.4	1.26125	0.0418705
A0A1U8E5G8	3584	3530.9	3736.2	3617.03	2720.3	3088.9	2805.5	2871.57	1.2596	0.00424012
A0A1U8GWU7	15592	15576	17297	16155	12510	12162	13823	12831.7	1.259	0.012092
Q6XLQ1	11067	11217	11852	11378.7	8395.6	8822.6	10008	9075.4	1.25379	0.0129166
A0A1U8GRX1	11585	12023	12571	12059.7	10348	8987.5	9781.5	9705.67	1.24254	0.00843047
A0A1U8EGK6	18036	17609	17509	17718	15594	12859	14383	14278.7	1.24087	0.013066
A0A1U8EWT6	7712.5	8593.6	7255.2	7853.77	6337.3	6294.1	6396.9	6342.77	1.23822	0.018522
K4B937	10416	10074	10011	10167	8043.1	7972.9	8728.1	8248.03	1.23266	0.0021219
A0A1U8H724	5166.8	4622.4	5302.8	5030.67	4000.1	4359.8	3948.6	4102.83	1.22615	0.0192733
A0A1U8FVU4	9062	9967.1	8047.3	9025.47	7654.7	7216.7	7224.8	7365.4	1.22539	0.0442579
A0A1U8DXK3	34254	36044	33198	34498.7	28447	29915	26843	28401.7	1.21467	0.0074011
A0A1U8EWV5	3354.3	3785.9	3698.6	3612.93	2970.3	2764.5	3227.5	2987.43	1.20938	0.0291214
A0A1U8ETZ9	5900	6670.8	6038.6	6203.13	4878	5528.3	4987.5	5131.27	1.20889	0.026123
A0A1U8GDP4	13240	14793	12356	13463	11824	11119	10477	11140	1.20853	0.0458217
A0A1U8GIM9	9471.9	7937.7	8775	8728.2	11327	10531	10317	10725	0.813818	0.0208195
A0A1U8FC65	2021.1	1862.2	1983.7	1955.67	2452.1	2392.9	2408.2	2417.73	0.808884	0.000831248
A0A1U8G7Q4	3264.3	3634.5		3449.4	4341.1	4240.8		4290.95	0.803878	0.0482058
A0A1U8GMR1	4051.6	4297.8	4822.4	4390.6	4965.7	5566.2	5928.8	5486.9	0.800197	0.0386145
A0A1U8G868	3766.6	3834.6	3458.7	3686.63	5172.6	4545	4363.8	4693.8	0.785426	0.0205289
A0A1U8G5Z0	14730	15499	17690	15973	20308	18737	22385	20476.7	0.780059	0.0309277
A0A1U8FTB9	22090	23280	24263	23211	28244	29817	32411	30157.3	0.769664	0.00708665
A0A1U8DYV5	16711		17065	16888	22945		21118	22031.5	0.766539	0.0312033
A0A1U8EJ44	1093.8	859.96	1003.6	985.787	1371.6	1177.1	1357	1301.9	0.757191	0.0268007
A0A1U8FFD5	9925	9835	9980.3	9913.43	13962	13183	13261	13468.7	0.736037	0.000144883
A0A1U8E8N5	1558.1	1367.9	1363.3	1429.77	2023	1867.4	1958.7	1949.7	0.733326	0.00269074
A0A1U8DXK3	66596	60219	53838	60217.7	88063	82296	76261	82206.7	0.732516	0.0118504
A0A1U8FFD5	9925	9835		9880	13962	13183		13572.5	0.727943	0.0110882
A0A1U8FQE3	9239.8	10199	7817.2	9085.33	12584	14175	11761	12840	0.70758	0.0192455
A0A1U8FFD5	37525	29036	30751	32437.3	51147	44168	42725	46013.3	0.704955	0.020874
A0A1U8DY04	2088	3043.9	3411.8	2847.9	3621.2	4578.4	4628.8	4276.13	0.665999	0.0495892
A0A1U8DYX6	2323.9		2181.4	2252.65	3579.8		3390.1	3484.95	0.646394	0.0091405
A0A1U8GBE9	3875.7		4026.9	3951.3	6170.3		6206.5	6188.4	0.638501	0.0012053
A0A1U8E8I5	12154	9552.1	9302.3	10336.1	15995	17534	15107	16212	0.637561	0.00704427
A0A1U8F0Z7	6055.1	7205.5	5924.7	6395.1	10561	10815	9662.6	10346.2	0.618111	0.00181095
A0A1U8FFD5	9321.6	8331.3	8591.1	8748	16720	14460	13197	14792.3	0.591387	0.00487476
A0A1U8H887	4493.1	4707.7		4600.4	7300.1	8417.5		7858.8	0.585382	0.0291578
A0A1U8FMD7	1601.4	1473.5	1160.8	1411.9	2910.6	2527.7	2006.1	2481.47	0.568978	0.0217589
A0A1U8ETB9	3823.4	4407.3	4872.2	4367.63	6842.2	7802.8	8440.2	7695.07	0.567589	0.0038874
A0A1U8FFD5	9321.6	8331.3		8826.45	16720	14460		15590	0.566161	0.031699
A0A1U8GY34	6525.6	7701.1	7084.1	7103.6	11793	13693	12803	12763	0.556578	0.000932211
A0A1U8GY34	6525.6	7701.1	7084.1	7103.6	11793	13693	12803	12763	0.556578	0.000932211
A0A1U8FQ24	28239	24916	26026	26393.7	58384	45796	45437	49872.3	0.529225	0.00578594
A0A0V0IY90	6276.8	7155.6	6377.3	6603.23	16157	15843	16734	16244.7	0.406486	1.44874e-05
A0A1U8GWN7	25319	19526	20201	21682	66224	52551	52511	57095.3	0.379751	0.00197005
Br/MG
Protein	Reporter intensity Br-1	Reporter intensity Br-2	Reporter intensity Br-3	average Br	Reporter intensity MG-1	Reporter intensity MG-2	Reporter intensity MG-3	average MG	Br/MG	t test p value
K4B482	10783	10582	14379	11914.7	875.01	2438.4	1248.7	1520.7	7.83497	0.0014082
K4CRA5	13905	15764	9453.2	13040.7	2643.2	2725.9	1429.2	2266.1	5.7547	0.00494176
M0ZTY3	6056.2	7117	5695.6	6289.6	1716.3	2181.8	1465.9	1788	3.51767	0.000693747
B5B3R3	14133	15989	7731.9	12618	5187.4	6152.4	2953.9	4764.57	2.64829	0.0425393
A0A1U8GWU7	44083	40513	36841	40479	15592	15576	17297	16155	2.50566	0.000358915
A0A1U8FAT4	5356.3	5070.3		5213.3	2052.1	2139.9		2096	2.48726	0.00229473
A0A1U8G078	97606	119500	141880	119662	40826	59915	57715	52818.7	2.26552	0.00910469
A0A1U8DS46	4973.1	2702.4	4014.1	3896.53	2194.6	1885.2	1695.8	1925.2	2.02396	0.0430335
A0A1U8EYL7	12313	13406	18457	14725.3	6629.5	5024.7	10341	7331.73	2.00844	0.039801
A0A1U8GWW6	132130	168690	136580	145800	64554	89894	64841	73096.3	1.99463	0.00698033
A0A1U8FRW2		13525	13988	13756.5		7383.2	7278.1	7330.65	1.87657	0.00136199
A0A1U8HDI9	9889.1	13701	12755	12115	5456.9	6632.7	7297.4	6462.33	1.87471	0.011118
A0A1U8FRW2	15709	13525	13988	14407.3	11025	7383.2	7278.1	8562.1	1.68269	0.0139588
A1IKU3	14002	16628	14879	15169.7	8718.3	9537.4	8836.2	9030.63	1.6798	0.00164885
A0A1U8E6Y8	6543	6315.8	7006.9	6621.9	2800.7	4393.2	4671.9	3955.27	1.6742	0.0124506
A0A1U8F1E3	27589	19627	27148	24788	18608	13726	15403	15912.3	1.55778	0.0397608
A0A1U8H068		7051.5	6287.9	6669.7		4761.6	4416.5	4589.05	1.45339	0.0382391
A0A1U8GIM9	10596	11351	11374	11107	9471.9	7937.7	8775	8728.2	1.27254	0.00968171
A0A1U8EI85	3216.7	3370.2	3231	3272.63	3971.6	3944.8	4045.7	3987.37	0.820751	0.000241009
A0A1U8GM57	9173.5	7341.9	7471.8	7995.73	10041	9299.9	10040	9793.63	0.816422	0.0482766
A0A1U8GDI8	1770.7	1745.2	2160.2	1892.03	2246.4	2329.9	2475	2350.43	0.804972	0.0377877
A0A1U8FCD9	12040	9699.5	13370	11703.2	15158	14973	14631	14920.7	0.78436	0.0412112
A0A0V0HI40	5888	6242.9		6065.45	8048.2	7618		7833.1	0.774336	0.0239934
A0A1U8DZK8	7286	8627.6	7805.4	7906.33	9185.2	11919	10189	10431.1	0.75796	0.046841
A0A1U8EL54	15099	14706	18684	16163	20209	21544	22300	21351	0.757014	0.0209959
A0A1U8G5I7	5486.8	5343.2	5764.6	5531.53	8145.3	6926.1	6900	7323.8	0.755282	0.0139471
A0A1U8GL49	10114	10034	9871	10006.3	12995	13469	13321	13261.7	0.754531	3.21348e-05
A0A1U8DXK3	29246	20206	27011	25487.7	34254	36044	33198	34498.7	0.738801	0.0338572
A0A1U8EVV4		1060.9	1163.2	1112.05		1506.8	1516.2	1511.5	0.735726	0.0161364
A0A1U8EVV4		1060.9	1163.2	1112.05		1506.8	1516.2	1511.5	0.735726	0.0161364
A0A1U8E9Z5	41994	52956	59856	51602	67857	66347	77093	70432.3	0.732646	0.0383413
A0A1U8G298		1408.1	1547.9	1478		1921.9	2123.4	2022.65	0.730725	0.0471341
A0A1U8G298		1408.1	1547.9	1478		1921.9	2123.4	2022.65	0.730725	0.0471341
A0A1U8HDM6	7886.6	7405.1	7439.6	7577.1	10155	12140	8924.6	10406.5	0.72811	0.0407341
A0A1U8H854	9354	10557	14180	11363.7	16131	14939	15822	15630.7	0.727011	0.046083
A0A1U8EMT0	3954.4	5328.6	4731.3	4671.43	6401.6	6638.8	6299.1	6446.5	0.724646	0.012391
A0A1U8HDH7	6767.8	8573.1	10327	8555.97	11532	11382	12728	11880.7	0.720159	0.0403714
A0A1U8FYG1		2799	2409.7	2604.35		3737.6	3497.1	3617.35	0.719961	0.0474149
A0A1U8FZU3	10535	9216	9956.9	9902.63	14737	13193	13545	13825	0.716285	0.0028876
A0A0V0HGX2		5310.9	5714.4	5512.65		7485.7	7958.2	7721.95	0.713894	0.0192062
A0A1U8GGT3	2926.6	2647.7	2630.5	2734.93	4509.2	3460.8	3602.9	3857.63	0.708967	0.030447
A0A1U8FFE5	21196	21781	23156	22044.3	31313	29990	32234	31179	0.707025	0.000470809
A0A1U8FIN8	2781.4	2265	1824.5	2290.3	2968.4	3607.6	3167.4	3247.8	0.705185	0.0459558
A0A1U8E2F0	11363		10493	10928	16126		15165	15645.5	0.698476	0.0183588
A0A1U8H2Y1	1440.4	1305.8		1373.1	1891.4	2041.2		1966.3	0.698317	0.0276257
A0A1U8HGF3	13107	13145	17087	14446.3	19523	20406	22815	20914.7	0.690727	0.0171265
A0A1U8GJD0	7175.5	7776.7	8446.8	7799.67	11101	11573	11224	11299.3	0.690277	0.000882772
A0A1U8DUY5	3535.2	2797.8	3413.4	3248.8	5608.5	4028.8	4559.4	4732.23	0.686526	0.0455543
A0A1U8DVL2	6431.8	6793.9	7141.6	6789.1	9817.3	9874.4	9993.8	9895.17	0.686103	0.000124887
A0A1U8GAD8	7661.4	9903.6	8852.9	8805.97	13095	13554	11856	12835	0.68609	0.00805604
A0A1U8H1I4	3172.2	4082.1	4999.2	4084.5	6230.3	5913	5762.9	5968.73	0.684316	0.0258976
A0A1U8GMP4	7526.9	9340	8339.5	8402.13	10240	14606	12056	12300.7	0.683063	0.0466538
A0A1U8FZU3	3290.6	2658.8	2801.6	2917	4015.1	5154.3	3671.1	4280.17	0.681516	0.0489479
A0A1U8GYZ7	1983.4		2277.3	2130.35	3164.1		3104.3	3134.2	0.679711	0.0215959
A0A1U8EFI5	2497.4		2318.8	2408.1	3559.7		3576.2	3567.95	0.674925	0.00592539
A0A1U8EUZ4	3811.4	4100.4	5612.8	4508.2	7607.2	6382.6	6091	6693.6	0.673509	0.0396175
A0A1U8GAV6	2498.7	2038.7	2761.1	2432.83	3820	3583.8	3479.6	3627.8	0.670608	0.00694045
M1BG39		7251.2	6835.5	7043.35		11178	9959.8	10568.9	0.666422	0.031746
A0A1U8EEM1	4535.2		4732.6	4633.9	7308.1		6635.3	6971.7	0.664673	0.0217573
A0A076V4W1	7579.5	7979.9	6567.9	7375.77	11170	12509	9691.9	11123.6	0.663072	0.0149364
A0A076V4W1	7579.5	7979.9	6567.9	7375.77	11170	12509	9691.9	11123.6	0.663072	0.0149364
A0A1U8HBW2	1929	1960.3		1944.65	2987.2	2903.3		2945.25	0.660267	0.00199633
A0A1U8HBW2	1929	1960.3		1944.65	2987.2	2903.3		2945.25	0.660267	0.00199633
A0A1U8FZU3	1921.5	1408.1	1969.9	1766.5	2455.9	2785.9	2804.9	2682.23	0.658593	0.0125472
A0A076V4W1	7579.5	7979.9		7779.7	11170	12509		11839.5	0.657097	0.0283721
K4C824	5341.7	5170.8	5479.6	5330.7	8005.4	7778.6	8618.4	8134.13	0.655349	0.000460158
A0A1U8E9J0	4137.6	4633.5	3740.1	4170.4	6042.9	6637.7	6413.2	6364.6	0.655249	0.00213394
A0A1U8GAH6	18529	17100	15804	17144.3	26420	27300	25252	26324	0.651281	0.000739164
A0A1U8FXB7		1447.9	1389.8	1418.85		2137.5	2220.5	2179	0.651147	0.00441166
A0A1U8GMP3		1106.9	1358.5	1232.7		1818.5	1971.2	1894.85	0.650553	0.0460088
A0A1U8E8N5	13580	11548	14687	13271.7	18883	20273	22354	20503.3	0.647293	0.00608929
A0A1U8GYX8	9896.3	10336	7857.6	9363.3	14365	17143	11929	14479	0.646681	0.0388028
A0A1U8DZQ2	10959	12963	14321	12747.7	19028	20214	20222	19821.3	0.643129	0.00256567
A0A1U8EL54	2086.1	2153.2	1755.2	1998.17	3584.6	3031	2754.5	3123.37	0.639748	0.0146457
A0A1U8EL54	2086.1	2153.2	1755.2	1998.17	3584.6	3031	2754.5	3123.37	0.639748	0.0146457
A0A1U8HJW3	1828.4	2571.3	1819.2	2072.97	2984.6	3863.4	2885.4	3244.47	0.638924	0.0423512
A0A1U8GN04	3896.4	3794.5	4008.7	3899.87	5480.2	6066.2	6795.8	6114.07	0.637852	0.00455478
A0A1U8FD91	825.21	797.56	977.56	866.777	1507.2	1325.3	1244.3	1358.93	0.637836	0.00679962
A0A1U8EIT4	1172.9	1490.8	1563.8	1409.17	2148.3	2246.1	2258.9	2217.77	0.635399	0.00294017
A0A1U8G3J9	2486.2	2046.2	2879.9	2470.77	3913	4164.4	3593.4	3890.27	0.635115	0.00827426
A0A1U8E3W5	3821.2	4977.8	2888.8	3895.93	6164.5	6542	5777.1	6161.2	0.632334	0.024419
A0A1U8GWN7	14183	12556	14365	13701.3	25319	19526	20201	21682	0.631922	0.0141144
A0A1U8H4U0		7684.2	6691.1	7187.65		11352	11469	11410.5	0.629915	0.0137304
A0A1U8FV32	1451.7	1264.1	1428.6	1381.47	2607.8	1995.9	2002.2	2201.97	0.627379	0.0178068
K4BPI5		686.88	654.22	670.55		1008.1	1135.7	1071.9	0.625571	0.0258841
A0A1U8F6L3	5489	4221.1	4548.7	4752.93	8737.5	6799.9	7285.6	7607.67	0.624756	0.0147699
A0A1U8EES7	2676.6	3103.6	2687.2	2822.47	4931.1	4199.8	4429.7	4520.2	0.624412	0.00274711
A0A1U8FZE9	8130.8	5872.5	7911.3	7304.87	13833	10680	10810	11774.3	0.620406	0.0236259
A0A1U8G222		2273.1	1901.9	2087.5		3400.3	3331.5	3365.9	0.620191	0.0211137
A0A1U8G222		2273.1	1901.9	2087.5		3400.3	3331.5	3365.9	0.620191	0.0211137
A0A1U8F7Y0		4293.3	3893.4	4093.35		6830.3	6442.4	6636.35	0.616807	0.0117874
A0A1U8G1A5	1321.2	1521.9	1349.2	1397.43	1930.8	2742.3	2153.3	2275.47	0.61413	0.0246539
A0A1U8F7E1	2074.3	1976.4	1833.5	1961.4	2984.2	3655.9	2949.2	3196.43	0.613621	0.00679837
A0A1U8EJW5	14469	13722	10382	12857.7	23326	21879	17866	21023.7	0.611581	0.016636
A0A1U8FAZ2	4408	3738.2	3121.5	3755.9	5732.4	6699.8	5992.6	6141.6	0.611551	0.00713735
A0A1U8GX22	6914.3	4801.9	6948.2	6221.47	12263	8189.6	10093	10181.9	0.611034	0.0449294
A0A1U8EN90	4495.5	5042.6	3040.7	4192.93	7924.3	6424.6	6242.2	6863.7	0.610885	0.0289364
A0A1U8DWN2	16988	15201	13149	15112.7	30462	24384	19607	24817.7	0.608948	0.0435284
A0A1U8GN08	7524.9	5243.9	5116.1	5961.63	10577	9239.1	9562.6	9792.9	0.608771	0.0121307
A0A1U8FTS6		3080.7	3107.9	3094.3		5043.1	5124.4	5083.75	0.608665	0.000463907
A0A1U8F124	2486.3	3246	3066	2932.77	5043.7	5469.8	3972.9	4828.8	0.607349	0.0193358
A0A1U8G061	17991	19332		18661.5	28616	32866		30741	0.607056	0.0323843
A0A1U8E7E5	4707.4	4482	4550	4579.8	8262.5	8555.5	5830.7	7549.57	0.606631	0.0265684
A0A1U8GQ43		5250.3	5935.2	5592.75		9823.6	8638	9230.8	0.605879	0.033635
A0A1U8EWV5	2156.2	2568.8	1814.5	2179.83	3354.3	3785.9	3698.6	3612.93	0.603342	0.00491253
A0A1U8HGP1	1372.5	1708.1		1540.3	2696.1	2430		2563.05	0.600964	0.0411542
A0A1U8FEV3	3780.4	3971.9		3876.15	6208	6692.9		6450.45	0.600912	0.0100984
A0A1U8DZK8	6855.4	7124.7	5892.8	6624.3	12787	12117	8174.1	11026	0.600787	0.041533
A0A1U8EDG1	8472.6	10421	8448.6	9114.07	14064	18334	13120	15172.7	0.60069	0.0249406
A0A1U8EE53	21274	22624	25774	23224	37276	37586	41182	38681.3	0.600393	0.00107615
A0A1U8G2Z5		8106.8	9882.4	8994.6		14360	15619	14989.5	0.60006	0.031413
A0A1U8H4U0	4058.8	4522.8	3330.4	3970.67	7560	6721.1	5604.1	6628.4	0.599038	0.0161239
A0A1U8H8T3	6506.5	6563.3	8591.9	7220.57	11649	11206	13315	12056.7	0.598886	0.00675536
A0A0V0I547	12609	12728	9180.9	11506	20102	21720	15927	19249.7	0.597723	0.0204563
A0A1U8F6Z4	5086	6205.8	6900.9	6064.23	8478	11477	10488	10147.7	0.597599	0.0165385
A0A1U8HCX2	13503	16668	17882	16017.7	22952	29897	27645	26831.3	0.596976	0.011193
M1BV56	5355.6	6286.5	6091.2	5911.1	10121	11172	8497.3	9930.1	0.595271	0.00831652
A0A1U8ETC2	1465.2	1931.8	1862.7	1753.23	2523.5	3157.4	3164.6	2948.5	0.594619	0.00971903
A0A1U8FV61	25674	23190	30913	26592.3	46686	39973	47544	44734.3	0.59445	0.00535444
A0A1U8FFX4	3505.5	3966.1	5870.9	4447.5	6960	6850.7	8752.8	7521.17	0.591331	0.031915
A0A1U8F9I9	2237.9	1688.5	2109.8	2012.07	3142.7	3546.6	3525.5	3404.93	0.590927	0.00275716
A0A1U8FUQ6	2232.3	2485.5	2229.6	2315.8	4215.3	4145.3	3397.2	3919.27	0.590876	0.00432333
A0A1U8FZ96	7804.5	5717.8	7224	6915.43	11687	11909	11567	11721	0.590004	0.00158463
A0A1U8GL40	4544.8	5055	3802.4	4467.4	7876.9	8172.3	6668.1	7572.43	0.589956	0.00611096
A0A1U8H3J5	1957.2		2143.8	2050.5	3476.1		3477.6	3476.85	0.589758	0.0042517
A0A1U8GYX8	11031	7212.5	11468	9903.83	17887	14001	18510	16799.3	0.589537	0.0242404
A0A1U8GEC4	8683.8	9556.5	8180.2	8806.83	15341	14649	14844	14944.7	0.589296	0.000169879
A0A1U8FKQ4	9449.6	6460	6820.9	7576.83	10561	15385	12629	12858.3	0.589255	0.0350512
A0A0V0I6W9	5557.8	6313.2	6938.5	6269.83	10060	11123	10739	10640.7	0.589233	0.00098686
A0A1U8EKT2	4533.3		4396.3	4464.8	7833		7365.6	7599.3	0.587528	0.00598226
A0A1U8F4I8	1664.3	1230.7	1380.2	1425.07	2561.7	2140.6	2576.9	2426.4	0.587317	0.00636925
A0A1U8FJQ9		1924.8	1758.3	1841.55		3158.9	3118.7	3138.8	0.586705	0.00433012
A0A1U8H4D4	1735.9	2211.9	1892	1946.6	2596.5	4006.1	3359.7	3320.77	0.58619	0.0332219
A0A1U8GQ28	8711.3	8571		8641.15	16013	13552		14782.5	0.584553	0.0379952
A0A1U8F323	3941.3	3393.9	3313.1	3549.43	7513.6	5850.8	4859.7	6074.7	0.584298	0.0341664
A0A1U8F484	7943.6	14981	9208.9	10711.2	20271	18463	16290	18341.3	0.583991	0.0358393
A0A1U8G442	3505.4	6249.7	4552.2	4769.1	6697.5	9879.5	7944.3	8173.77	0.583464	0.0496483
A0A1U8EJP8	14554	13404	19716	15891.3	25257	25585	30958	27266.7	0.582812	0.0132165
A0A1U8H887	17835	26869	18897	21200.3	31608	45756	31885	36416.3	0.582166	0.049779
A0A0V0H2L1	4594	4633	4501.1	4576.03	7456.8	9183.9	6967.2	7869.3	0.581504	0.00810167
A0A1U8HFK6	3681.6	4274.8	3197	3717.8	6008.2	7775.4	5418.3	6400.63	0.580849	0.025642
A0A1U8GYX8	33620	30426	30459	31501.7	66927	55235	40610	54257.3	0.580597	0.0415288
A0A1U8GYX8	33620	30426	30459	31501.7	66927	55235	40610	54257.3	0.580597	0.0415288
A0A1U8F113	12497	14282	14436	13738.3	22579	26092	22689	23786.7	0.577564	0.00155434
A0A1U8GWK2	2399.3	2339.3	2689.4	2476	4471.2	4244.8	4152.7	4289.57	0.577214	0.000226704
A0A1U8GQG7	7351.4	11422	6181	8318.13	15182	14479	13672	14444.3	0.575875	0.0204858
A0A1U8GX96	1559.2	829.77	1007.4	1132.12	2239	1774.7	1888.1	1967.27	0.57548	0.0326414
A0A1U8H9A4	4947.6	5527.3	5551.5	5342.13	8487.4	9036.5	10346	9289.97	0.575043	0.00252272
A0A1U8DTR4	4458.1	4463.2		4460.65	7141.3	8385.6		7763.45	0.574571	0.0337005
A0A1U8DTR4	4458.1	4463.2		4460.65	7141.3	8385.6		7763.45	0.574571	0.0337005
A0A1U8EIY0	1579.6		1516.9	1548.25	2681.8		2727	2704.4	0.572493	0.00111551
A0A1U8EIY0	1579.6		1516.9	1548.25	2681.8		2727	2704.4	0.572493	0.00111551
A0A1U8E5W3	5771.7	6137.1	4014.4	5307.73	11137	9622.7	7057.4	9272.37	0.572425	0.0433608
A0A1U8E5W3	5771.7	6137.1	4014.4	5307.73	11137	9622.7	7057.4	9272.37	0.572425	0.0433608
A0A1U8HEM2	5753.9	5319.3	4401.6	5158.27	11062	8640.5	7350.3	9017.6	0.572022	0.0290821
A0A1U8GR87	6271.2		5989.8	6130.5	11421		10029	10725	0.571608	0.0230626
A0A1U8F0C7	4083.5	4954.5	4519.3	4519.1	7826.9	9585	6313	7908.3	0.571438	0.0257137
A0A1U8E4K1	4865.7	5609.4	4538.3	5004.47	8401.3	8331.4	9564.2	8765.63	0.570919	0.00180376
A0A1U8E4K1	4865.7	5609.4	4538.3	5004.47	8401.3	8331.4	9564.2	8765.63	0.570919	0.00180376
A0A1U8GDB7	11054	14392	17243	14229.7	20645	23917	30232	24931.3	0.570754	0.0325908
A0A1U8H395	3515	4127.6	2758	3466.87	6100.4	7544.6	4593.2	6079.4	0.570265	0.0497988
A0A1U8F7E1	5495.8	4236.6	3414.4	4382.27	8117.1	8128.7	6815	7686.93	0.570093	0.0114193
A0A0V0IA74	19523	15227	12585	15778.3	31043	30087	22206	27778.7	0.568002	0.0254729
A0A1U8FWA1	21569	21649	14465	19227.7	31625	42204	27831	33886.7	0.567411	0.0406583
A0A1U8G6Q1	994.07	1454.2	1230.1	1226.12	2138.6	2039.3	2305.3	2161.07	0.56737	0.0037051
A0A1U8DZJ8	15596	23118	18156	18956.7	29796	40824	29615	33411.7	0.567367	0.0285572
A0A1U8E4K1		5609.4	4538.3	5073.85		8331.4	9564.2	8947.8	0.56705	0.0416713
A0A1U8GWE4	1120.9	1036.4	852.37	1003.22	1864.8	2002.5	1443.1	1770.13	0.56675	0.014579
A0A1U8G409		4277.1	4679.2	4478.15		8249.5	7584.2	7916.85	0.565648	0.0125367
A0A1U8GAC2	1400.4	2039.5	1905.5	1781.8	2638.7	3724.2	3087.3	3150.07	0.565639	0.0209062
A0A1U8FVN0	1832.5	1334.8	1563.1	1576.8	3417.2	2723.6	2239.9	2793.57	0.56444	0.0304325
A0A1U8FZG3	3013.9	2295.9	3938.5	3082.77	4781.5	5093.6	6512.5	5462.53	0.564347	0.0290206
K4B510		4079.1	4679.2	4379.15		8096.9	7427.9	7762.4	0.564149	0.0171871
A0A1U8GWK2	1059.5	1557.8	1618.8	1412.03	2224.4	2612.1	2681.8	2506.1	0.563439	0.00855248
A0A0V0ILW0	735.13	717.51	860.89	771.177	1423.2	1133.7	1556	1370.97	0.562506	0.0106302
A0A1U8H5F2	1237.1	1425.5		1331.3	2310	2429.4		2369.7	0.561801	0.011339
A0A1U8DZJ8	7062.6	7639.4	7469.8	7390.6	13322	13699	12521	13180.7	0.560715	0.000116504
A0A1U8GZD2	1056.8	1356.5	1291.2	1234.83	2616.3	1850.9	2158.1	2208.43	0.559144	0.0154501
A0A1U8F6Z4	11591	9077.4	14325	11664.5	21619	15598	25628	20948.3	0.556821	0.0475357
A0A1U8G330	4701.9	5322.4	3859.6	4627.97	9208.7	9675	6121.6	8335.1	0.555238	0.0359412
A0A1U8GBA9	4236.3	5351.7	3905.9	4497.97	7980.7	9378.4	6960.8	8106.63	0.55485	0.0119809
A0A1U8FQW6	15870	12000	14638	14169.3	29286	22291	25056	25544.3	0.554696	0.00817861
A0A1U8DZJ8	7062.6	8895.8	7469.8	7809.4	13322	16494	12521	14112.3	0.553374	0.00914673
A0A1U8HD74	2135.8	2877.6	2172.5	2395.3	3637.8	4860	4496.9	4331.57	0.552987	0.0112727
A0A1U8GQ28	1461.9	2492.6	2447.9	2134.13	3201.2	4453.9	3926.1	3860.4	0.552827	0.0251766
A0A1U8FK08	2712.4	2316.4		2514.4	4613.3	4517.9		4565.6	0.550727	0.00971517
A0A1U8GD40	2294.5	2877.9	3033.5	2735.3	4604.2	5490	4809.7	4967.97	0.550587	0.00308629
A0A1U8DS87	2707.8	2986.2		2847	4711.6	5633.6		5172.6	0.5504	0.0403028
A0A1U8DS87	2707.8	2986.2		2847	4711.6	5633.6		5172.6	0.5504	0.0403028
A0A1U8DS87	2707.8	2986.2		2847	4711.6	5633.6		5172.6	0.5504	0.0403028
A0A1U8G4U9	7062.5	6468.7	7853.2	7128.13	14221	12089	12558	12956	0.55018	0.00156293
A0A0U2Q299	6598.1	8082	10174	8284.7	12274	13679	19254	15069	0.549784	0.0458341
A0A1U8EXA4	845.63	754.6	790.36	796.863	1554.4	1471.5	1322.6	1449.5	0.54975	0.000856599
A0A1U8FMI5	1965	3476.6	3556.9	2999.5	4647.8	6634.8	5102.7	5461.77	0.549181	0.0360875
A0A1U8E949	5198.7	4167.1	4960.1	4775.3	10786	7082.2	8253.5	8707.23	0.548429	0.0258326
A0A1U8GIA4	5730.9	4733	6583.8	5682.57	10494	8873.2	11733	10366.7	0.548154	0.00895726
A0A1U8GLJ0	7211.9	4849.8	5837	5966.23	12232	9322.9	11120	10891.6	0.547781	0.0106581
A0A1U8DSV5	4507.2	5203.4	5962.5	5224.37	9326.2	9701.6	9604.5	9544.1	0.547392	0.00057759
A0A1U8FJQ9	1708.2	1924.8	1758.3	1797.1	3584.9	3158.9	3118.7	3287.5	0.546646	0.000791911
A0A1U8HBE5	3711.2	4306.8	3017.3	3678.43	7201.3	7481.5	5509.2	6730.67	0.546518	0.0132708
M1B469		554.92	482.94	518.93		898.76	1003.5	951.13	0.545593	0.0209399
A0A0V0IK09	9089.3	6075.4	7631.2	7598.63	17312	12120	12366	13932.7	0.545383	0.0290959
Q6XLQ1	5229.5	6266.9	7112.2	6202.87	11067	11217	11852	11378.7	0.545131	0.000962962
A0A1U8E1E5	839.19	726.38	1086.3	883.957	2026.9	1359.2	1483.9	1623.33	0.544532	0.0328276
A0A1U8E1E5	839.19	726.38	1086.3	883.957	2026.9	1359.2	1483.9	1623.33	0.544532	0.0328276
A0A1U8GMK0	2265.2	3633.6	4261.4	3386.73	5193	6721.2	6760	6224.73	0.544077	0.0222945
A0A1U8EN90	3754.5	4828.7	7177.2	5253.47	7435.6	10350	11279	9688.2	0.542254	0.0447579
A0A1U8H1I4		7869.6	7911.9	7890.75		14985	14122	14553.5	0.542189	0.004178
A0A1U8EA00	8595.5	6076	9873.2	8181.57	15580	11622	18068	15090	0.542185	0.0340482
A0A1U8EA00	8595.5	6076	9873.2	8181.57	15580	11622	18068	15090	0.542185	0.0340482
A0A1U8FIT1	1509.1	1187.3	1483.2	1393.2	3041.7	2609.1	2058.5	2569.77	0.54215	0.0177278
A0A1U8E5G5	3787.5	4574.6	5377.7	4579.93	8404.7	8271	8723.2	8466.3	0.54096	0.00124733
A0A1U8E3S9	2436.1	2163.7	1929.6	2176.47	4146.5	4830.3	3113	4029.93	0.540075	0.0235185
A0A1U8GAG6	3002.2		2914.4	2958.3	4929.1		6036.9	5483	0.53954	0.0451783
A0A1U8EVD2	846.99	604.75	575.99	675.91	1224.5	1508.7	1034.9	1256.03	0.538131	0.0232849
A0A1U8GN18	3651.2	4809.7	5528.4	4663.1	7128.7	8857.1	10016	8667.27	0.538013	0.0161478
A0A0V0I5J9	1337.3	2081.1	2275.1	1897.83	3316.6	3692	3602.4	3537	0.536566	0.00595626
A0A1U8G997	5001.7	4761.8	2704.2	4155.9	9456.1	7023.6	6773.3	7751	0.536176	0.0329618
A0A1U8FV32	3166.5	2404.5	2587.5	2719.5	5912.6	4985.5	4322.2	5073.43	0.536028	0.0102705
A0A1U8G2X3	40486	56903	43245	46878	74475	105480	82422	87459	0.536	0.0186033
A0A1U8ENA6	17711	12309	12733	14251	34707	23315	21804	26608.7	0.535577	0.0492242
A0A1U8ENA6	17711	12309	12733	14251	34707	23315	21804	26608.7	0.535577	0.0492242
A0A1U8GDV6	2761.3	5127.7	4019.5	3969.5	5897.1	9237.4	7135.4	7423.3	0.534735	0.0440909
A0A1U8H3B2	3325.7	4140.8	3204.5	3557	6083.1	7076.9	6808.3	6656.1	0.534397	0.00176221
A0A0V0IWG8	7631.1	11426	7122.3	8726.47	18456	18117	12423	16332	0.534317	0.0331164
A0A1U8G1N9		3666.8	4524.6	4095.7		7952.2	7386.8	7669.5	0.534024	0.0200413
A0A1U8GYX8	9389.7	15292	15947	13542.9	18370	29708	28036	25371.3	0.533787	0.0448872
A0A1U8EDG1	6600.7	10392	8484.1	8492.27	11739	17767	18304	15936.7	0.532876	0.0349054
A0A1U8FKH3	616.5	803.61	893.13	771.08	1263.8	1500.5	1584.8	1449.7	0.531889	0.00574442
A0A1U8EUP6	4043.2	4981.5	4892	4638.9	8123.3	9737	8306	8722.1	0.531856	0.00230704
A0A1U8G3N1	2916.2	2897.3		2906.75	5109.1	5826.9		5468	0.531593	0.0190884
A0A1U8EUP6	3749.8	3855.7		3802.75	6480.5	7828.4		7154.45	0.531522	0.0383562
A0A0V0IQT7	3774.1	4889.7	5974.8	4879.53	9998.7	9579	7970.6	9182.77	0.531379	0.00830955
A0A1U8GAK5	2204.8	3785.7	2456.6	2815.7	4708.7	6752.5	4442.6	5301.27	0.531137	0.04748
A0A1U8GQ85		1135.1	986.6	1060.85		2150.4	1850.6	2000.5	0.530292	0.0302617
A0A1U8EA26	5818.3	6264.1	7790.7	6624.37	10181	12799	14526	12502	0.529865	0.0136194
A0A1U8H3F8	4953.6	4314.9	5905.1	5057.87	9350.5	7422.9	11865	9546.13	0.529834	0.0303732
A0A1U8F664	16502	10032	12944	13159.3	29163	23651	21738	24850.7	0.529536	0.0158515
A0A1U8H9A4	19815	14155	14252	16074	38557	27484	25079	30373.3	0.529214	0.0348132
A0A1U8E0G8	1016.6	1244.3	862.51	1041.14	1950.9	2039.9	1913.3	1968.03	0.529024	0.00137735
V5L071	4680.1	3614.4	6089.3	4794.6	9775.9	7598.1	9822.7	9065.57	0.52888	0.0141043
A0A0V0IR43		2664.9	2326.8	2495.85		5157	4282.9	4719.95	0.528787	0.041639
A0A1U8GJG9	4099.9	6151.5	6736.1	5662.5	9576.7	10549	12001	10708.9	0.528766	0.00905962
A0A1U8HCX2	2287.5	1533.9	2017.2	1946.2	4295.4	3490.9	3272.5	3686.27	0.52796	0.0103031
A0A1U8HC88		7053.8	10179	8616.4		16032	16680	16356	0.526804	0.0399823
A0A1U8F2W0	3831.4	5591.5	4217.8	4546.9	7463.2	10351	8088.7	8634.3	0.526609	0.0163988
A0A1U8EWG0	2028.3		2270.9	2149.6	4313.7		3852.1	4082.9	0.526489	0.0177069
A0A1U8GUV4	1244	1054.1	1710	1336.03	2917.6	1834.2	2871.3	2541.03	0.525783	0.0405703
A0A1U8GUV4	1244	1054.1	1710	1336.03	2917.6	1834.2	2871.3	2541.03	0.525783	0.0405703
A0A1U8GDP4	22720	25801	26151	24890.7	49153	44750	48230	47377.7	0.525367	0.000201141
A0A1U8GDP4	28775	33606	26151	29510.7	59003	61311	48230	56181.3	0.525275	0.00434605
A0A1U8DV84	1783.8	1893	2292.1	1989.63	4030.7	3899.2	3454.8	3794.9	0.524291	0.00149162
A0A1U8GER7	12897	12593	11412	12300.7	25574	22796	22066	23478.7	0.523908	0.000650034
A0A0V0HS79		3967.8	3794.8	3881.3		7987.9	6836.4	7412.15	0.52364	0.0261287
A0A0V0HS79		3030.7	3794.8	3412.75		6235	6836.4	6535.7	0.522171	0.0233903
A0A0V0HS79		3030.7	3794.8	3412.75		6235	6836.4	6535.7	0.522171	0.0233903
A0A0V0HS79		3030.7	3794.8	3412.75		6235	6836.4	6535.7	0.522171	0.0233903
A0A1U8F477	9025.4	6505.4	11967	9165.93	14419	15890	22452	17587	0.521177	0.0453061
A0A1U8E0V0	1686.3	2578.5	2057.2	2107.33	3144.2	4851.5	4138.2	4044.63	0.52102	0.0256302
A0A1U8E0V0	1686.3	2578.5	2057.2	2107.33	3144.2	4851.5	4138.2	4044.63	0.52102	0.0256302
A0A1U8FKU5	8395.2	5085.6	6006.3	6495.7	15468	9639.3	12302	12469.8	0.520916	0.0376487
A0A1U8FLP6	2226.8	2931		2578.9	4971.9	4934.4		4953.15	0.520659	0.0213513
A0A1U8GP58	5360.8	8724.3	8066.4	7383.83	11055	17431	14084	14190	0.520355	0.032082
A0A1U8HCE2		2075	1525.8	1800.4		3556.5	3367	3461.75	0.520084	0.0292383
A0A1U8EW17	1660.9	1766.5	1613.8	1680.4	3047.6	3384.4	3265.2	3232.4	0.519861	0.000138482
A0A1U8FLN5	1105.6	726.7	568.89	800.397	1669	1571.4	1378.9	1539.77	0.519817	0.0149339
A0A1U8GRX1	5236.6	7215.8	6304	6252.13	11585	12023	12571	12059.7	0.518433	0.000813225
A0A1U8FZU3	6257.7	7990.6	13319	9189.1	14220	17437	21533	17730	0.51828	0.0464817
A0A1U8F1S4		8131.2	9675	8903.1		17571	16802	17186.5	0.518029	0.0106653
A0A1U8GMD5	704.51	583.47	564.92	617.633	1477	1041.2	1065.2	1194.47	0.517079	0.0175992
A0A1U8E6D9	7077.8	8875	6742.9	7565.23	15502	16786	11619	14635.7	0.516904	0.0138325
A0A1U8FZ28	2842.2	3559.7	2598.3	3000.07	5829.4	6859.5	4727.3	5805.4	0.516772	0.0145396
A0A1U8GTX8	692.82	775.39	651.92	706.71	1326.8	1445.1	1331.7	1367.87	0.516651	0.000237974
A0A1U8FU05	6676.1		9850	8263.05	16645		15368	16006.5	0.516231	0.0454955
A0A1U8E3V2	1406	1360.2	984.98	1250.39	2434.7	2640.7	2205.9	2427.1	0.51518	0.00301915
A0A1U8H917	6865	6333.9	6025.2	6408.03	12430	12515	12418	12454.3	0.514522	1.65631e-05
A0A0V0HXL0	1319.8	1158.2		1239	2369.5	2448.4		2408.95	0.514332	0.00585484
A0A0V0HXL0	1319.8	1158.2		1239	2369.5	2448.4		2408.95	0.514332	0.00585484
A0A0V0HXL0	1319.8	1158.2		1239	2369.5	2448.4		2408.95	0.514332	0.00585484
A0A1U8EWT6	4326.7	3807.9	3656.4	3930.33	7745	7447.3	7743.2	7645.17	0.514094	7.98967e-05
A0A1U8EX81	7998.6	8801.8	11703	9501.13	16397	16502	22661	18520	0.51302	0.0186657
A0A1U8EJP4		1965.1	1947.3	1956.2		3872.1	3764.9	3818.5	0.512295	0.000850135
A0A1U8E6Q9	3725.8	2977.5	2295.2	2999.5	6703	6205	4657.9	5855.3	0.512271	0.0182788
A0A1U8HDM6	6718.2	9833.4	9724	8758.53	15572	16995	18728	17098.3	0.512245	0.00367289
A0A1U8GAD4	6726.3	7533.2	6833.9	7031.13	13185	15505	12499	13729.7	0.512112	0.00208312
A0A1U8GCD1	1501.2	1694.2		1597.7	3222.2	3017.6		3119.9	0.5121	0.00842775
A0A1U8ELK1	2178.3	2908.7	2505.9	2530.97	4271.9	5445	5112.9	4943.27	0.512003	0.00409814
A0A1U8ELK1	2178.3	2908.7	2505.9	2530.97	4271.9	5445	5112.9	4943.27	0.512003	0.00409814
A0A1U8ELK1	5276.7	6164.5	6104.3	5848.5	10916	11846	11517	11426.3	0.511844	0.000146249
A0A1U8G7Q4	1699.4	1828.2		1763.8	3264.3	3634.5		3449.4	0.511335	0.0132504
A0A1U8EE53	4533.1	6942.9	7433.2	6303.07	9298.1	14437	13251	12328.7	0.511252	0.0283117
A0A1U8GVQ3	6967.7	4123.6	5095.6	5395.63	12607	7824.3	11258	10563.1	0.5108	0.0351435
Q2XTE5	25018	42511	33562	33697	57178	85579	55309	66022	0.51039	0.04266
A0A1U8FYP8	2386.7		2322.4	2354.55	4839.7		4390.4	4615.05	0.510189	0.00992894
A0A1U8G3V5	7772.5	5849.1	8373.3	7331.63	18678	11445	13030	14384.3	0.509696	0.0385675
A0A1U8G3V5	7772.5	5849.1	8373.3	7331.63	18678	11445	13030	14384.3	0.509696	0.0385675
A0A1U8H2Q3	5620	8774.8	12439	8944.6	14937	17803	19908	17549.3	0.509683	0.0243313
A0A1U8H2Q3	3953.7	5426	7302.2	5560.63	10501	10701	11568	10923.3	0.50906	0.00632679
I6WZC5	8172.8	11176	6192.8	8513.87	17248	19384	13552	16728	0.508959	0.0213286
A0A1U8FJE2	1777.5	1783.2		1780.35	3231.5	3784.6		3508.05	0.507504	0.0246799
A0A1U8FJE2	1777.5	1783.2		1780.35	3231.5	3784.6		3508.05	0.507504	0.0246799
A0A1U8EV01		935.46	888.4	911.93		1840.4	1754.7	1797.55	0.507318	0.00303308
A0A1U8H724	4784.4	7800.2	7326.8	6637.13	10815	15153	13365	13111	0.506226	0.0145338
A0A1U8F4I8	4939.7	6536	3697	5057.57	9167.6	12520	8290.9	9992.83	0.506119	0.0320008
A0A1U8E1Y4	2242.2	2410.3	3227.5	2626.67	5126.3	4801.5	5658.5	5195.43	0.505572	0.00284978
A0A1U8EPD5	8037.6	9316.2	9861.7	9071.83	16198	16827	20970	17998.3	0.504037	0.00496366
A0A1U8EJT9	8848.2	8628.3	8854	8776.83	20716	16757	14769	17414	0.50401	0.00783353
A0A1U8G4U9	3409.6	2989.7	3954.6	3451.3	7180.3	6512.1	6865.6	6852.67	0.503643	0.000558034
A0A1U8E0Y8	2991.6	2092.9	2015.9	2366.8	6165.2	3579.8	4361.5	4702.17	0.503342	0.0476586
A0A1U8EVE5	1964.8	2124.7	2368	2152.5	4889	4339.8	3617.8	4282.2	0.502662	0.00528298
A0A1U8GL07		3396.4	3870.3	3633.35		7112.3	7372.8	7242.55	0.501667	0.0055657
A0A1U8FGX8	3331.4	3248.4	5312.5	3964.1	8141.1	6961.4	8647.7	7916.73	0.500724	0.00924918
A0A1U8FPQ9	5149	4564.2	3994	4569.07	9875.3	9448.8	8053.1	9125.73	0.500679	0.00209831
A0A0K0NLC3	1441.9	2028.8	1672.6	1714.43	2576.3	4188.6	3508.9	3424.6	0.500623	0.0263599
A0A0V0ISV3		2045.4	2177.3	2111.35		4163.9	4279.3	4221.6	0.50013	0.00171988
A0A1U8F578	4832.8	4684.2	4910.1	4809.03	11571	8401.6	8908.4	9627	0.499536	0.00809949
A0A1U8DS24	914.49	1534.3	816.6	1088.46	2100.9	2441.6	1997.5	2180	0.499295	0.0140218
A0A1U8GCW4	1617.7	993.44	1329	1313.38	2548.7	2990.7	2374.8	2638.07	0.497857	0.00674105
A0A0V0IVL1	2463.9	2302.4		2383.15	4527.6	5050.2		4788.9	0.49764	0.0126785
A0A1U8E9Z8	2305.8	2139.9	2016.5	2154.07	4528.1	4449.2	4039.4	4338.9	0.496455	0.000226907
A0A1U8E9Z8	2305.8	2139.9	2016.5	2154.07	4528.1	4449.2	4039.4	4338.9	0.496455	0.000226907
A0A1U8EWT7	2187	3128.4	2172.1	2495.83	5273.2	4932	4879.6	5028.27	0.496361	0.00172655
A0A1U8G1A5	1129.7	936.36	969.82	1011.96	2340.4	1901.8	1887.2	2043.13	0.495298	0.00299764
A0A1U8GP58	6860.8	5184.9	5961.2	6002.3	14576	10642	11139	12119	0.49528	0.00999281
A0A1U8FPE0	1288.2	1191.6	1794.7	1424.83	2389.8	3035	3209.8	2878.2	0.495043	0.00957036
A0A1U8FPE0	1288.2	1191.6	1794.7	1424.83	2389.8	3035	3209.8	2878.2	0.495043	0.00957036
A0A1U8GMC1	5396.9	4682.7	5130.4	5070	11254	9538.4	9969.9	10254.1	0.494436	0.000735336
A0A1U8GFY1	600.74	611.62		606.18	1194.6	1258		1226.3	0.494316	0.00267932
A0A1U8EF52	5755.9	3542.2	5226.7	4841.6	11478	8462.1	9471	9803.7	0.493854	0.011056
A0A1U8GEJ5		2155.3	1972.3	2063.8		3964.1	4404.5	4184.3	0.493225	0.0124105
A0A1U8DWN2	1746.5	1901.4	1379.9	1675.93	3782.3	3363.1	3048.6	3398	0.493212	0.0028052
A0A1U8DYX6	1115.2		1105.7	1110.45	2323.9		2181.4	2252.65	0.492953	0.00388574
A0A1U8GWE4	5534.4	6692.3	7042.4	6423.03	11567	14553	12982	13034	0.492791	0.00247295
A0A1U8FQD4	5336.9	6127	5121.9	5528.6	12481	12585	8604.1	11223.4	0.492597	0.0133319
A0A1U8G2S9	9752.5	12143	13033	11642.8	21193	23559	26241	23664.3	0.491999	0.00238554
A0A1U8FTJ3	16669	17704	16944	17105.7	37449	34717	32146	34770.7	0.491957	0.000348476
A0A1U8GUL7	10237	6854.7	11545	9545.57	24061	16190	17968	19406.3	0.491879	0.0233923
A0A1U8HCF0		939.78	1278.5	1109.14		2240.8	2271.2	2256	0.49164	0.0212836
A0A1U8GDP4	4242.3	4772	5122.5	4712.27	8430.3	10698	9656.6	9594.97	0.491119	0.00226351
A0A1U8GDP4	4242.3	4772	5122.5	4712.27	8430.3	10698	9656.6	9594.97	0.491119	0.00226351
A0A1U8EIT8	9465.5	5939.2	6987.8	7464.17	19714	12992	12891	15199	0.491096	0.0359114
A0A1U8EJE4	19023	15584	11606	15404.3	34178	34875	25063	31372	0.491022	0.0139042
A0A1U8EGR2	3565.9	3062.8	2002.6	2877.1	6212.2	6944.7	4444.3	5867.07	0.490381	0.0267103
A0A1U8EJT9	9740.2	7037	8082.5	8286.57	17079	15874	17893	16948.7	0.488921	0.000909685
A0A0V0HPS7	7322.3	4894.2	5251.5	5822.67	14526	9892.2	11385	11934.4	0.487889	0.0173277
A0A1U8F5I1	4068.9	4434.1		4251.5	8630.2	8798.6		8714.4	0.487871	0.00202384
A0A1U8EU99	3649.6	4497.9	3787.3	3978.27	8534.1	9218	6713	8155.03	0.48783	0.0062083
A0A1U8ENM8	3519.4	3946.2	4621.4	4029	7071.1	9056.9	8673.6	8267.2	0.487348	0.00351727
A0A1U8EKU6	2107.3	2376.8	2661.7	2381.93	5335.6	4927.9	4414.6	4892.7	0.486834	0.00127616
A0A1U8HD75		2566.9	2802.1	2684.5		5278.6	5761	5519.8	0.48634	0.00883873
A0A1U8EX57	4822.1	4692	4344.1	4619.4	9576.7	10593	8334.6	9501.43	0.486179	0.00186882
A0A1U8HDM6	5060.7	5592.4	6394.5	5682.53	10798	12059	12215	11690.7	0.486074	0.000533854
A0A1U8FVU4	5012.3	4801.7	3329.1	4381.03	9062	9967.1	8047.3	9025.47	0.485408	0.00374836
A0A1U8GQ28	4455.8	3765.5	4094.8	4105.37	9164.6	8118.8	8141.7	8475.03	0.484407	0.000392276
A0A1U8GQ28	4455.8	3765.5	4094.8	4105.37	9164.6	8118.8	8141.7	8475.03	0.484407	0.000392276
A0A1U8GJG9	12018	15687	14357	14020.7	26194	28408	32275	28959	0.484156	0.0019746
A0A1U8G8N8	3714.6		2718.8	3216.7	6350		6939.5	6644.75	0.484096	0.0273261
A0A1U8H3K0	1274.8	1601.5	1486	1454.1	3049.1	3232.7	2744.5	3008.77	0.483288	0.000821032
A0A1U8EGK6	8213	8369.9	9085.6	8556.17	18036	17609	17509	17718	0.482908	8.155e-06
A0A1U8G2N7	11263	11946	17313	13507.3	24097	25018	34830	27981.7	0.482721	0.0211704
A0A1U8EX62	3756.2		3153.2	3454.7	7846.8		6472.4	7159.6	0.482527	0.0386631
A0A1U8EDL5	1497.5	1633.4	1807.9	1646.27	3075.1	3894.5	3282.3	3417.3	0.481745	0.00249357
A0A1U8F4U0	7395.8	8021.5	7216.5	7544.6	14243	19397	13560	15733.3	0.47953	0.0116359
A0A1U8E1Y4	1016.4		774.92	895.66	1970.3		1767.2	1868.75	0.479283	0.0252932
A0A1U8HEM2	4810.7	5069.9	5628.7	5169.77	9273.8	12145	10958	10792.3	0.479025	0.00291785
A0A1U8ET22	3341.2		3381.4	3361.3	7675.2		6378.7	7026.95	0.478344	0.0299068
A0A1U8H2S3	1943.4	1943.7	1881.2	1922.77	4092.5	4069.4	3923.6	4028.5	0.477291	3.16334e-06
A0A1U8GHJ6	1425.6	2088.8	1833.4	1782.6	2971.2	5057.3	3184.3	3737.6	0.476937	0.04724
A0A1U8GXX7	966.75		846.57	906.66	1806.5		1997.5	1902	0.476688	0.012608
A0A1U8GDP4	7281.6	5686.3	6273.6	6413.83	13240	14793	12356	13463	0.476404	0.0011599
A0A1U8G562	2998.1	2428.1	3727.2	3051.13	5568	6124.8	7527.9	6406.9	0.476226	0.008419
K4BDP3	4154.8	4832.2	4106.4	4364.47	9702.3	9747.1	8048.6	9166	0.476158	0.00137302
A0A1U8F7R5	1073.5	1317.6	1781.5	1390.87	2298.1	3454.3	3020.4	2924.27	0.475629	0.0179611
A0A1U8GM06	1779.7	1902.1		1840.9	3975.2	3785.5		3880.35	0.474416	0.00304944
A0A1U8GM57	9033.1	5198	8987.1	7739.4	18140	14908	15908	16318.7	0.474267	0.00570586
A0A1U8HJY8	4412.5	3969.3	4076.4	4152.73	9253.9	9508.6	7509.7	8757.4	0.474197	0.00200318
A0A1U8FY12	1359.4	1334.6	1655.3	1449.77	3055.9	2981.9	3140	3059.27	0.473894	0.000139573
A0A1U8EN90	2206	2589	2624.5	2473.17	5140.4	5033.8	5485.1	5219.77	0.473808	0.00013602
A0A1U8EN90	2206	2589	2624.5	2473.17	5140.4	5033.8	5485.1	5219.77	0.473808	0.00013602
A0A1U8FAZ2	7366.5	6546.4	4672.5	6195.13	13651	15510	10120	13093.7	0.47314	0.017592
K4D9L5	3131.1	3815	3241.8	3395.97	7355.4	8653.4	5524.6	7177.8	0.473121	0.0153759
A0A1U8FIP4	14002	25688	31809	23833	36504	53118	61539	50387	0.472999	0.0422383
A0A1U8EX60	804.8	689.07	845.51	779.793	1954.4	1452.2	1540.4	1649	0.472889	0.00579203
A0A1U8E5B3	3061.3	2774.4	2277.5	2704.4	7270.3	5483.2	4411	5721.5	0.472673	0.0251526
A0A1U8F789	669.21	432.69	743.26	615.053	1484.2	1327.8	1092.7	1301.57	0.472548	0.00959914
A0A0V0H2G4	14525	14220	17727	15490.7	30454	33690	34208	32784	0.472507	0.000440506
A0A0V0H2G4	14525	14220	17727	15490.7	30454	33690	34208	32784	0.472507	0.000440506
A0A1U8FNG5	7316.9	8688.9	10034	8679.93	15977	21048	18149	18391.3	0.471958	0.00430732
A0A1U8G817	6594.7	6032	6596.1	6407.6	12997	12119	15621	13579	0.471876	0.00256642
M1C7W6		4142.8	3615.4	3879.1		8315.1	8138.9	8227	0.471508	0.00406408
A0A1U8FQE3	5260.6	3858.4	3724.3	4281.1	9239.8	10199	7817.2	9085.33	0.47121	0.00479811
A0A1U8H3Y6	522.93	806.45	902.78	744.053	1276	1875.6	1585.7	1579.1	0.471188	0.0157538
A0A1U8GBE9	1446.7		2275.1	1860.9	3875.7		4026.9	3951.3	0.470959	0.0382561
A0A1U8EGK6	2753.6	4913.1	4717.2	4127.97	6837.8	10288	9172.3	8766.03	0.470905	0.019502
A0A1U8FJ29	1959.4	1515.9	1984.5	1819.93	4198.5	3506.2	3891	3865.23	0.470847	0.00124428
A0A1U8FJ29	1959.4	1515.9	1984.5	1819.93	4198.5	3506.2	3891	3865.23	0.470847	0.00124428
A0A1U8FDU3	20023	11708	21053	17594.7	44152	24659	43311	37374	0.470773	0.0478739
A0A1U8F5M0	7455.3	8363.9	8997.9	8272.37	17938	17805	16993	17578.7	0.470591	6.47337e-05
A0A1U8F874	2111.7		1619.3	1865.5	4017.5		3916.8	3967.15	0.470237	0.0139977
A0A1U8F874	2111.7		1619.3	1865.5	4017.5		3916.8	3967.15	0.470237	0.0139977
A0A1U8F874	2111.7		1619.3	1865.5	4017.5		3916.8	3967.15	0.470237	0.0139977
A0A1U8H724	2228.1	2287.2	2579.8	2365.03	5166.8	4622.4	5302.8	5030.67	0.470123	0.000342069
A0A1U8EE53	8959.1	9391.2	8891.2	9080.5	18888	20209	18985	19360.7	0.469018	2.2335e-05
A0A1U8E1E5	805.07	751	757.71	771.26	2058.5	1611.1	1265.2	1644.93	0.46887	0.0191977
A0A1U8DS87	5596.6	3733.3	4003.6	4444.5	11516	8433.4	8498	9482.47	0.468707	0.0126361
A0A1U8DS87	5596.6	3733.3	4003.6	4444.5	11516	8433.4	8498	9482.47	0.468707	0.0126361
A0A1U8FZC9	3277.9	1892.6	1869.5	2346.67	5833.1	4426.9	4766.6	5008.87	0.468503	0.0133817
A0A1U8F4H5	2352.2	1896.5	2379.4	2209.37	6047.7	3745.3	4371.6	4721.53	0.467934	0.0235058
A0A1U8F3F5	3771.8	2824.5		3298.15	7154.7	6944.1		7049.4	0.467863	0.0163222
A0A1U8HAE0	2794.9		2847	2820.95	5618.6		6472.8	6045.7	0.466604	0.017155
A0A1U8HDS6		277.25	305.7	291.475		647.53	602.84	625.185	0.466222	0.00624167
A0A1U8EGR2	4216	4032.8	4181.8	4143.53	8931.3	8262.3	9494.1	8895.9	0.46578	0.000191158
A0A1U8HCF0	2845.3	2419.6	3538.9	2934.6	7848	5038.5	6018.9	6301.8	0.465676	0.0190637
A0A0V0I9E6	219.07	371.56	463.63	351.42	663.68	948.38	652.45	754.837	0.465558	0.0284436
A0A1U8FC65	746.39	753.61	1228.4	909.467	2021.1	1862.2	1983.7	1955.67	0.465042	0.00327879
A0A1U8EKW3	9219.7	9546.4	9401.7	9389.27	23072	18444	19108	20208	0.464631	0.00171474
A0A1U8EIY5	11770	12846	15726	13447.3	27936	29871	29078	28961.7	0.464315	0.000289001
A0A1U8EWJ6	1750.6	1577.3		1663.95	3428.6	3748.4		3588.5	0.46369	0.00881226
A0A1U8FTR1	2501.1	2539.1	2446.4	2495.53	5829.9	5218.7	5098.6	5382.4	0.463647	0.000224096
A0A1U8GDP4	3722.2	1634	3272.1	2876.1	6825.4	4777.8	7016.8	6206.67	0.463389	0.025356
A0A1U8EDE9	1724.8	3099.6	2492.8	2439.07	4579.7	5680.6	5535.7	5265.33	0.463231	0.00582624
A0A1U8F394	12396	8368.1	9792.4	10185.5	27389	19011	19670	22023.3	0.462487	0.0157212
A0A1U8EF81	1317.7	1840.7	1213	1457.13	3759.1	3366	2328.9	3151.33	0.462386	0.0224616
A0A1U8FV96	1838.7	1427.8		1633.25	3841.5	3223.5		3532.5	0.46235	0.0361163
A0A1U8EJA8	8405.5	8166.9	7225.7	7932.7	17875	18582	15051	17169.3	0.462027	0.00124958
A0A1U8G6A5	842.18	656.39	601.78	700.117	1542.5	1347.2	1660.9	1516.87	0.461555	0.00220574
A0A1U8HIA7	1087.1	1492.8	1055.8	1211.9	2276.5	3386.5	2215.6	2626.2	0.461465	0.0252218
A0A1U8HIA7	1087.1	1492.8	1055.8	1211.9	2276.5	3386.5	2215.6	2626.2	0.461465	0.0252218
A0A1U8EVQ2	3034.6	2229.7	1795.9	2353.4	6396.7	4144.2	4758.7	5099.87	0.461463	0.0228568
A0A1U8EVQ2	3034.6	2229.7	1795.9	2353.4	6396.7	4144.2	4758.7	5099.87	0.461463	0.0228568
A0A1U8EVI1	26028	29247	19606	24960.3	58788	64428	39120	54112	0.461272	0.0234835
A0A0V0IWT9	758.98	901.72	603.31	754.67	1640.1	1894.5	1373.6	1636.07	0.461271	0.00705462
A0A1U8EEU6	1195.1	1108.8		1151.95	2489.3	2510		2499.65	0.460845	0.00108234
A0A1U8G3U9	1923.1	2165.2	1427.7	1838.67	4505.7	4868.6	2597.6	3990.63	0.460746	0.0432535
A0A1U8HD35	1726.7	1817.2	2531.4	2025.1	3542.3	5275.8	4371.5	4396.53	0.460613	0.0134454
A0A1U8HKE2	1454.7	1777.7	1988.7	1740.37	3304.1	4417.6	3614.5	3778.73	0.460569	0.00510771
A0A1U8DX67	21310	18405	17307	19007.3	47703	37618	38532	41284.3	0.460401	0.00291267
A0A1U8FV04	5887.9	5685.3	4347.1	5306.77	13927	12233	8442.2	11534.1	0.460095	0.0211939
A0A1U8EPT2	1911	2188.1	2319.6	2139.57	5612.2	4474	3864.7	4650.3	0.460092	0.00882322
A0A1U8GP80	9245.1	8545.7	6279.7	8023.5	19044	18945	14369	17452.7	0.459729	0.00613508
Q0KII0	1219.6	1516.9	1412	1382.83	2696.2	2640.2	3689	3008.47	0.459647	0.00985472
A0A1U8H552	7249.4	7990.4		7619.9	15299	17866		16582.5	0.459515	0.0215029
A0A1U8F578		4134.7	5214	4674.35		9935.4	10414	10174.7	0.459409	0.0113235
A0A1U8GPW8	8089.3	6056.8	9396.2	7847.43	18612	14233	18491	17112	0.458592	0.00595107
A0A1U8FJD0	2082.9	1664.1	1503.8	1750.27	3516.9	4665.8	3268.3	3817	0.458545	0.0111902
A8IDV8	4506.4	4699	6550.5	5251.97	10320	11389	12672	11460.3	0.458273	0.00274249
A8IDV8	4506.4	4699	6550.5	5251.97	10320	11389	12672	11460.3	0.458273	0.00274249
A0A1U8E7U4	2652.3	2577.4	3449.1	2892.93	6267.6	6345.1	6343.2	6318.63	0.457842	0.000256579
A0A1U8E1Y4	9380	8011	11127	9506	20661	19944	21687	20764	0.457812	0.000403793
R4JAV9	1114.2	1815.9	1442.4	1457.5	2772.3	3703.6	3077.2	3184.37	0.457705	0.00715498
A0A1U8G453	452.29	400.81	289.34	380.813	842.47	943.26	710.58	832.103	0.457651	0.0054985
A0A1U8HCX2	1573.7	2596.7	2700	2290.13	4287.6	5752	4978.7	5006.1	0.457469	0.00808443
A0A1U8H9U3		3330.2	3126.8	3228.5		7215.4	6906.4	7060.9	0.457236	0.00232133
A0A1U8H9U3		3330.2	3126.8	3228.5		7215.4	6906.4	7060.9	0.457236	0.00232133
A0A0V0J192	5694	6571.4	6363	6209.47	12151	15121	13517	13596.3	0.456702	0.00119149
A0A1U8E5R8	5570.7	5663.7	7857.9	6364.1	14006	15871	11958	13945	0.456371	0.00500637
A0A0V0HMM4	1688.8	2406.2	3702.6	2599.2	4792.3	5050.8	7276.8	5706.63	0.45547	0.0343009
A0A1U8GBE9		3623.1	4502.5	4062.8		9162.4	8710.9	8936.65	0.454622	0.0101284
A0A1U8GE54	3916.8	4172	5800.6	4629.8	9380.9	9804.1	11374	10186.3	0.454511	0.00278021
A0A1U8EKU6	3359.2	3101.3	3410.8	3290.43	7535.4	7170.5	7027.1	7244.33	0.454208	2.48895e-05
A0A1U8GTL8	3077.5		2424.9	2751.2	6638.5		5478.3	6058.4	0.454113	0.038196
A0A1U8GA59	2391.9	3104.7	2901.2	2799.27	5671	6777.2	6047	6165.07	0.454053	0.000970016
A0A1U8F094	11636	11624	11561	11607	27156	26264	23298	25572.7	0.453883	0.000278799
A0A1U8HAS2	6862.5	5536	7973.9	6790.8	17944	12563	14381	14962.7	0.45385	0.00915335
A0A1U8FTY7		980.07	1088.5	1034.29		2566.6	2006.1	2286.35	0.452374	0.0482446
A0A1U8FWM6	3394.3	6507.7	6948.1	5616.7	8355	14381	14542	12426	0.452012	0.0427606
A0A1U8GII6	4060.9	2838.4	5434.2	4111.17	8883.5	6889	11575	9115.83	0.450992	0.0320732
A0A1U8EIC5	982.05	1059	927.71	989.587	2048.3	2457.5	2096.2	2200.67	0.449676	0.000846079
A0A1U8GJ49	1240.2		1392.3	1316.25	2772.7		3085.3	2929	0.449385	0.0114176
A0A1U8H3I6	2832.5	3677	4013.9	3507.8	7034.3	7894.5	8526.2	7818.33	0.448663	0.00150307
K4DAC7	532.96	353.6	369.6	418.72	935.37	964.29	901.54	933.733	0.448436	0.00101889
A0A1U8GQD4	13939	16620	31365	20641.3	43573	40096	54506	46058.3	0.448156	0.0215586
A0A1U8GIM9	2768.8	2650.8	2654.3	2691.3	6007.9	6263.6	5746.3	6005.93	0.448107	2.77615e-05
A0A1U8HAS2	1990.8	1348.2	1703.9	1680.97	3747	3620.2	3890.9	3752.7	0.447935	0.000506004
A0A1U8E7L3	557.88	568.57	632.21	586.22	1218.1	1330.3	1379	1309.13	0.447792	0.000167152
A0A1U8E7L3	557.88	568.57	632.21	586.22	1218.1	1330.3	1379	1309.13	0.447792	0.000167152
A0A1U8GII6	1514	3166.4	2988	2556.13	3775.3	6698.5	6675.6	5716.47	0.447153	0.0456683
A0A1U8EIB4	1561.7	1214.6		1388.15	3182.3	3028.2		3105.25	0.447033	0.0120091
A0A1U8GBE9	1446.7	1152.9	2275.1	1624.9	3875.7	3008	4026.9	3636.87	0.446786	0.012131
A0A1U8HC88	6087.2	7371.3	6407.8	6622.1	15227	16755	12503	14828.3	0.446584	0.00323936
A0A1U8EH89	2644.9	2210.7	1482.8	2112.8	5420.2	5519.3	3260.6	4733.37	0.446363	0.0319586
I6WZC5	4523.6	5357.1	7849.9	5910.2	11401	12614	15734	13249.7	0.446064	0.0108503
A0A1U8FXS4	1888.4	1793.1	1300.9	1660.8	4283.8	3942.5	2944.4	3723.57	0.446024	0.00947735
A0A1U8FWC5		3905.4	4311.9	4108.65		9775.2	8655.3	9215.25	0.445853	0.0133362
A0A1U8GTV5	5281.1	3256	3964.4	4167.17	11809	7217.8	9023.7	9350.17	0.445678	0.0238639
M1AFD9	2861.2	2067.8	1863.9	2264.3	5896.6	4751.9	4599.9	5082.8	0.445483	0.00523402
A0A1U8GLK2		5678.9	5308.7	5493.8		11910	12761	12335.5	0.445365	0.00456832
A0A0V0IXF4	1523	1823.5	1382.3	1576.27	3145.6	4090.3	3383.9	3539.93	0.445281	0.00325909
A0A0V0IXF4	1523	1823.5	1382.3	1576.27	3145.6	4090.3	3383.9	3539.93	0.445281	0.00325909
A0A1U8DXK3	1285.4	859.16	1696.1	1280.22	3189.2	2337.1	3108.3	2878.2	0.444799	0.0117252
A0A1U8ETB7	809.44	1112.4		960.92	2053.2	2278.9		2166.05	0.443628	0.0236983
A0A1U8G409	4302.8	4462.3	4136	4300.37	9917	10241	8967.1	9708.37	0.442955	0.000162715
A0A1U8E2W8	1038.5	1112.9	1273.6	1141.67	2580.4	2373.3	2797	2583.57	0.441896	0.000510056
A0A1U8FNP8	942.56	603.7	928.38	824.88	2166.6	1573	1868.1	1869.23	0.441293	0.00688752
A0A1U8EWT6	4242.8	3173.8	4585.2	4000.6	8928.1	7709.1	10602	9079.73	0.440608	0.00568217
A0A1U8HDM6	2244.2	2505.2	2734.2	2494.53	5178	6418.9	5449.1	5682	0.439024	0.00137456
A0A1U8GBQ8	12658	14890	11232	12926.7	31095	33902	23425	29474	0.438579	0.00747201
A0A1U8H3U6	1983.7	3511.6	2932.2	2809.17	4415.9	8569.4	6231.1	6405.47	0.438558	0.0485536
A0A1U8FC93	1752.1	2024.1	2087.7	1954.63	4857.1	4007.7	4537.6	4467.47	0.437526	0.000723118
A0A0V0IX82	1555.6	1005.8	936.84	1166.08	3366.1	2340.2	2291.2	2665.83	0.437417	0.0201856
A0A0V0IX82	1555.6	1005.8	936.84	1166.08	3366.1	2340.2	2291.2	2665.83	0.437417	0.0201856
A0A1U8ESV8		1738.4	2105.4	1921.9		4576.1	4214.1	4395.1	0.437282	0.0106871
A0A1U8HGP1	776.67	853.11	470.35	700.043	1998.9	1801.8	1007.7	1602.8	0.436763	0.0498177
A0A1U8FLC2	4333.3	3854.8		4094.05	8948.8	9814.1		9381.45	0.436398	0.00863006
A0A1U8HJW0	5909.9	7620.9	5396.2	6309	14594	18713	10198	14501.7	0.435053	0.032456
A0A1U8F7P8	1385.3	1200.5	2023.6	1536.47	3165.8	3321.3	4112.5	3533.2	0.434865	0.00656641
A0A1U8FC93		1573.7	2796.1	2184.9		4914.9	5143.1	5029	0.43446	0.0446177
A0A1U8DT97	1079.1	1373.3	1458	1303.47	2385.1	3435	3182.3	3000.8	0.434373	0.00726618
A0A1U8DT92		1352.3	937.03	1144.66		2831	2444.2	2637.6	0.43398	0.0342777
A0A1U8DT92		1352.3	937.03	1144.66		2831	2444.2	2637.6	0.43398	0.0342777
A0A1U8DYV5	7606.6		7042.1	7324.35	16711		17065	16888	0.433701	0.00121133
A0A1U8E8N5	688.58	700.08	465.31	617.99	1558.1	1367.9	1363.3	1429.77	0.432231	0.00124226
A0A1U8FRJ4	7763.8	5265.4	4950.4	5993.2	17360	12477	11823	13886.7	0.431579	0.0157833
A0A1U8GTP3	910.53	1183.1	1092.7	1062.11	2144.3	2857.8	2398.1	2466.73	0.430573	0.00328279
A0A1U8FY98	9271.9	10967	13987	11408.6	20820	25315	33395	26510	0.430352	0.0184014
A0A1U8ECK6	776.84	1254.5	1059.6	1030.31	2223	3091.5	1872.8	2395.77	0.430056	0.0244455
A0A1U8GII6	1514	1429.1		1471.55	3775.3	3071.9		3423.6	0.429825	0.0313915
A0A1U8F394	6104.8	5981.1	5327.4	5804.43	15052	13924	11627	13534.3	0.428867	0.0017254
A0A1U8G676	492.65	649.14	650.2	597.33	1198.2	1800.3	1184.1	1394.2	0.428439	0.0191109
A0A1U8GBL7	4544.6	3230.8	3497.2	3757.53	8544.4	10414	7391.6	8783.33	0.427803	0.00654323
A0A1U8E2J1	2977.8	2278.3	1916.2	2390.77	7374	5548.3	3843.2	5588.5	0.427801	0.0399521
A0A1U8GA59	3864.4	4744	4038.7	4215.7	9122.3	11393	9060.4	9858.57	0.427618	0.00226478
A0A1U8ESM7	1481.8	1741.2	1316.4	1513.13	3240.8	4056	3335.6	3544.13	0.42694	0.00206454
A0A1U8GBE9	2708.1	4486.6	5151.2	4115.3	6809.8	12383	9757.6	9650.13	0.42645	0.0351204
A0A1U8FHT5	3242.7	2794.7	1879.4	2638.93	7209	7134.1	4279.4	6207.5	0.42512	0.026859
A0A1U8F7S2	1818.4	2185.2		2001.8	5187.1	4232.3		4709.7	0.425038	0.0338668
A0A1U8E141	1296.6	2811.4	2225.7	2111.23	4477.2	6393.9	4033.9	4968.33	0.424938	0.0280534
A0A1U8HDY3	3742.6	3395.5	3242.4	3460.17	7624.1	9776.5	7028	8142.87	0.424932	0.00524634
A0A1U8FRJ4	5352.7	4748.2	4676.1	4925.67	12705	12365	9747.1	11605.7	0.424418	0.002231
A0A1U8ENM8	18465	20034	15268	17922.3	41655	46592	38448	42231.7	0.424381	0.000907365
A0A1U8G7A7	1464.9	696.42	756.99	972.77	2954.3	1663	2259.8	2292.37	0.424352	0.0419624
A0A1U8E0J0	10234	8338.7	9165.5	9246.07	22899	17383	25156	21812.7	0.423885	0.00610474
A0A1U8FH21	413.48	860.58	681.37	651.81	1071.7	1933.8	1617.7	1541.07	0.42296	0.0348975
A0A1U8FLC7	719.78	1497.8	1063.5	1093.69	2011.4	3194.5	2578.3	2594.73	0.421505	0.0214116
A0A1U8GRG4	4066.4	4126	3335.5	3842.63	10354	8638.6	8364.6	9119.07	0.421384	0.00142453
A0A1U8FU98	874.92	1089.7		982.31	2566	2099.7		2332.85	0.421077	0.0342789
A0A1U8EFW1	5705.4	9266.3	6536.4	7169.37	16508	20611	13997	17038.7	0.42077	0.0110662
A0A1U8GXD4		1248.6	774.09	1011.35		2496.8	2314.4	2405.6	0.420413	0.031665
A0A1U8FTR4	1570.1	1936	1085.8	1530.63	4438.6	4202.7	2303.4	3648.23	0.419555	0.0422236
A0A1U8FTR4	1570.1	1936	1085.8	1530.63	4438.6	4202.7	2303.4	3648.23	0.419555	0.0422236
A0A1U8HD91	2425.5	4530.4	3590.4	3515.43	6147.1	11412	7590	8383.03	0.419351	0.0445844
A0A1U8G5S0	5459.2	3381.1	5083.7	4641.33	14012	9220.2	9981.6	11071.3	0.419223	0.0164956
A0A1U8F598	6613.9	9770.5	10517	8967.13	13059	26325	24982	21455.3	0.417944	0.0464146
A0A1U8EWG0	3436.1	1953.5	2538.4	2642.67	6938.7	6259.6	5812.2	6336.83	0.417033	0.00241242
A0A1U8HAQ0	1434	774.28	1362.1	1190.13	3489.8	2532.4	2546.6	2856.27	0.416672	0.0117794
A0A1U8G482	2994.1		2957.7	2975.9	7458.3		6856.5	7157.4	0.415779	0.00515699
A0A1U8DRX6	4280.6	8424.1	7988.1	6897.6	11616	19317	18875	16602.7	0.415451	0.0263021
A0A1U8FKH3	9066.9	7290.8	5956.1	7437.93	22968	18028	12744	17913.3	0.415218	0.0274278
A0A1U8FML6	1047.8	821.92	734.67	868.13	1924.6	2098.7	2249.5	2090.93	0.415188	0.000762849
A0A0V0IZP4	919.18	1056.2		987.69	2110.1	2659.9		2385	0.414126	0.0387358
A0A0V0ITD5	982.86	1628.8	1527.7	1379.79	2095	3680.8	4234.7	3336.83	0.413502	0.0435452
A0A0V0ITD5	982.86	1628.8	1527.7	1379.79	2095	3680.8	4234.7	3336.83	0.413502	0.0435452
A0A1U8EWM8	5415.8	8149.3	6683.8	6749.63	13830	20960	14192	16327.3	0.413395	0.017393
M1C7W6	1578.1	4142.8	3615.4	3112.1	6149.7	8315.1	8138.9	7534.57	0.413043	0.0133793
A0A1U8G6H6	4785.6	4870.9	4638.8	4765.1	10108	13543	10968	11539.7	0.412932	0.00280806
A0A1U8GVQ3	708.99	572.27	468.88	583.38	1523.3	1521.1	1194	1412.8	0.412925	0.00306387
A0A1U8FNG5	19570	9316.8	15230	14705.6	45977	28184	32682	35614.3	0.412912	0.026763
K4DFN8	1815.9	2111.4	2484.2	2137.17	4937.7	5031.6	5571.8	5180.37	0.412551	0.000387054
A0A1U8FV04	2367.6	2022	2103.6	2164.4	6038.9	3966.1	5749.3	5251.43	0.412154	0.00928887
A0A1U8F9I9	3152.8	3231.4	4531.6	3638.6	7480.6	8429.9	10689	8866.5	0.410376	0.00763776
K4CGX7	6091.3	4429.1	6618.9	5713.1	18790	9283.9	13701	13925	0.410277	0.0437981
B5U1C2	3153.6	3838.1	3116.1	3369.27	9623.5	8948.2	6151.9	8241.2	0.408832	0.0110177
A0A1U8EFF9	730.43	993.66	835.83	853.307	1995.5	2427.8	1841.4	2088.23	0.408626	0.00297371
A0A1U8DS07	2924.8	3518.3	2942.9	3128.67	8412.8	8878.8	5695.9	7662.5	0.408309	0.0109673
A0A0V0IC03	4565.2	4062.1	4258.2	4295.17	11594	8852.9	11129	10525.3	0.40808	0.00192262
A0A1U8ENM8	24921	26284	21968	24391	60407	63536	55766	59903	0.407175	0.000164343
A0A1U8FRF3	1772.6	1680.4	1341.7	1598.23	4711.8	3973.5	3099.5	3928.27	0.406855	0.00856229
A0A1U8F581	1616.9	1456		1536.45	4139.1	3424.9		3782	0.406253	0.0255583
A0A1U8F2I7		4806.5	5170.2	4988.35		13253	11308	12280.5	0.406201	0.0179143
A0A1U8ENM8	18972	16721	12404	16032.3	45525	40387	32829	39580.3	0.405058	0.00480266
A0A1U8HKY3	2143.9	1603.9	2367.1	2038.3	4360.7	5259.8	5477.7	5032.73	0.405009	0.00187091
A0A1U8E4A6	5288	5198.1	5326.3	5270.8	12661	12852	13563	13025.3	0.404658	9.69294e-06
A0A1U8G1R2	2061.1	2306.5	2866.4	2411.33	6835.3	5238	5826.6	5966.63	0.404136	0.00245901
A0A1U8ELU3	1581.4	1549.8	2089.7	1740.3	4715.2	4212.4	3993.4	4307	0.404063	0.000745447
A0A1U8FW63	4648.2	5456.7		5052.45	11841	13175		12508	0.403937	0.0107673
A0A1U8FKW3	1716.4	1879.8		1798.1	4933	3976		4454.5	0.403659	0.0318084
A0A1U8GBA6	476.01	856.6	608.16	646.923	1708.2	1578.6	1528.9	1605.23	0.403009	0.00149589
A0A1U8HEM2	3267.3	4306.8	5391.8	4321.97	9103.1	11617	11503	10741	0.402379	0.00330136
A0A1U8F394	2203.6	1598	3339.4	2380.33	5788.7	4845	7116.1	5916.6	0.402314	0.0132258
A0A1U8G174	2349.5	3036.5	1598.7	2328.23	6688.4	6361.3	4332.6	5794.1	0.401828	0.0148777
A0A1U8FYB4	8715.1	9343.9	5843.1	7967.37	20353	25187	13999	19846.3	0.401453	0.0253666
A0A1U8FW63	8810.6	8600.8	6689.9	8033.77	23902	20758	15392	20017.3	0.401341	0.00962562
A0A1U8EUZ8	1553.6	1436.5	1713	1567.7	3782	3606.3	4332.2	3906.83	0.401271	0.00055234
A0A1U8FPK7	2382.9	3786.6	3720.7	3296.73	8083.7	9344.4	7253.1	8227.07	0.400718	0.0029217
K4BF01		594.47	520.47	557.47		1460.7	1325	1392.85	0.400237	0.00845016
K4BF01		594.47	520.47	557.47		1460.7	1325	1392.85	0.400237	0.00845016
K4BF01		594.47	520.47	557.47		1460.7	1325	1392.85	0.400237	0.00845016
A0A1U8GNQ1	1939.7	2796.8	1389.6	2042.03	5126.1	5761.6	4420.6	5102.77	0.400182	0.00557683
A0A1U8FW29	1439.9	1778	1740.5	1652.8	4255.7	4022.5	4113.9	4130.7	0.400126	4.02995e-05
A0A1U8F1S4	11003	12575	12580	12052.7	26555	36079	27738	30124	0.400102	0.00402963
A0A1U8GL25	1210.8	1759.3	1703.4	1557.83	3560.7	4578.4	3561.2	3900.1	0.399434	0.00356123
A0A1U8EKU8	2361.1	1558.6	2216.4	2045.37	5551.8	3999.6	5814.5	5121.97	0.399332	0.00759706
A0A1U8FBE0	1209.2	1670.8	1335	1405	3424.5	3526.3	3606.6	3519.13	0.399246	0.00013768
A0A1U8FBE0	1209.2	1670.8	1335	1405	3424.5	3526.3	3606.6	3519.13	0.399246	0.00013768
A0A1U8FLP3	1840.7	2586.1	2182.1	2202.97	4732.4	6326.3	5541.7	5533.47	0.398117	0.00280072
A0A1U8EA00	12009	12645	9472	11375.3	33123	32092	20577	28597.3	0.397776	0.0141043
A0A1U8EA00	12009	12645	9472	11375.3	33123	32092	20577	28597.3	0.397776	0.0141043
A0A1U8FHV4	3663.6	5124.3	4470.2	4419.37	12147	11409	9795.1	11117	0.397531	0.00118304
A0A1U8FHV4	3663.6	5124.3	4470.2	4419.37	12147	11409	9795.1	11117	0.397531	0.00118304
A0A1U8GTL8	8020.1	5057	7626.5	6901.2	18547	13723	19825	17365	0.39742	0.00729682
A0A1U8G1R2	2061.1	1984.6	3706.8	2584.17	6835.3	4221.9	8458.2	6505.13	0.39725	0.0444787
A0A1U8FAZ2	921.04		763.97	842.505	1932.7		2312.5	2122.6	0.396921	0.0248159
A0A1U8GLT7	3534.6	1803.8	2096.7	2478.37	8081.7	5611.3	5044.9	6245.97	0.396795	0.0247774
A0A1U8FQ38	1083.5	931.88	1238.1	1084.49	2747.6	2535.8	2919.3	2734.23	0.396635	0.000312201
A0A1U8FBN4	6247.9	5124.9	6292.5	5888.43	16141	12071	16384	14865.3	0.396118	0.00346155
A0A1U8E253	2475.2	2816.4	2917.3	2736.3	6368.5	7445.8	6940.5	6918.27	0.395518	0.0002473
A0A0V0I4E2	1411	1684	1430.9	1508.63	4327.6	3833.2	3288.9	3816.57	0.395285	0.00179355
A0A1U8E9Z8	3926.3		4436.9	4181.6	10830		10340	10585	0.39505	0.00303956
A0A1U8ETU6		3981.8	3455.5	3718.65		10106	8742.2	9424.1	0.394589	0.0160184
A0A1U8ETU6		3981.8	3455.5	3718.65		10106	8742.2	9424.1	0.394589	0.0160184
A0A1U8GXR7	6892.3	6157.8	8303.9	7118	17042	17021	20061	18041.3	0.394538	0.000782457
A0A0V0HT66	7257.3	6443.4	4871	6190.57	19755	16383	10984	15707.3	0.39412	0.0229001
A0A1U8DW12	10101	6507.5	5028.2	7212.23	23395	16782	14813	18330	0.393466	0.0207473
A0A1U8FJZ9	6893.7	14471	8363.5	9909.4	23510	30204	21841	25185	0.393464	0.0114576
A0A1U8EIY0	3397.2	3027.9	2326.5	2917.2	7981.3	6924.9	7363.2	7423.13	0.392988	0.000506851
A0A1U8FQK8	1573.6	1885.4	1452.5	1637.17	3161.3	4474.2	4876.3	4170.6	0.392549	0.00898774
A0A1U8FQ63		643.24	579.68	611.46		1582.4	1535	1558.7	0.392288	0.00174702
A0A1U8FYB4	591.91		730.35	661.13	1806.3		1566.1	1686.2	0.392083	0.0178002
A0A1U8FM84	258.07	221.9		239.985	682.19	542.71		612.45	0.391844	0.035439
A0A1U8HIB2	10362	13290	9480.9	11044.3	26919	32818	24870	28202.3	0.391609	0.00291579
A0A1U8GDB7	3366.5	7282.2	8944.9	6531.2	12361	19353	18324	16679.3	0.391574	0.0206645
A0A1U8EVN9	1401.1	2220.7	3580.2	2400.67	5083.8	7407.1	5926	6138.97	0.391054	0.0158703
A0A1U8EL95		11036	10244	10640		29493	24978	27235.5	0.390667	0.0185449
A0A1U8G409	1000.4	1095.5	938.94	1011.61	2917	2568.3	2283.1	2589.47	0.390665	0.0011224
A0A1U8H6C5	8831.5	21029	18872	16244.2	30918	48357	45473	41582.7	0.390648	0.0182584
A0A1U8HBN5	1119.1	617.88	694.72	810.567	2335.7	1752.2	2142.3	2076.73	0.390308	0.00546303
A0A1U8G8F6	5354.2	3074.1	3877.3	4101.87	14297	8985.4	8313.2	10531.9	0.389472	0.0327762
A0A1U8DTV5	3912.1	2892.3	3616.8	3473.73	10280	8362.7	8127.3	8923.33	0.389287	0.00186759
A0A1U8HCJ3	2827.7	2055.7	1490.6	2124.67	7071.1	5455.5	3859.9	5462.17	0.388979	0.0293305
A0A1U8G1X3	444.06	638.4	633.01	571.823	1360.1	1395.6	1660.9	1472.2	0.388414	0.00140924
A0A1U8GDB7	1135.4	1167.7	967.94	1090.35	3404.2	2812.9	2213.4	2810.17	0.388001	0.00790787
A0A1U8GQ28	5548.4	2822.8	3405.3	3925.5	11347	9702	9355.1	10134.7	0.387333	0.00383762
A0A1U8GQ28	5548.4	2822.8	3405.3	3925.5	11347	9702	9355.1	10134.7	0.387333	0.00383762
A0A1U8GJG9	4919.5	2825.8	5779.3	4508.2	11703	7502.1	15738	11647.7	0.387046	0.0479649
A0A1U8GUL7		648.76	741.29	695.025		1789.8	1803.5	1796.65	0.386845	0.00179756
A0A1U8GMS0	547.48	1278	1214.4	1013.29	1958.4	3350.3	2554	2620.9	0.38662	0.0260582
A0A1U8E4B7	1159.9	1560.3	2155	1625.07	4369.1	3551.4	4713.6	4211.37	0.385876	0.00453681
A0A1U8FIZ8	1601.2	2315.9	2765.7	2227.6	3540.3	7069	6733.5	5780.93	0.385336	0.0389557
A0A1U8FXJ4	760	898.2		829.1	2187.7	2119.9		2153.8	0.384948	0.00335884
A0A1U8HCJ3	1815.4	2055.7	1490.6	1787.23	4623.1	5455.5	3859.9	4646.17	0.384668	0.00426803
A0A1U8ESV8	1062.6	1117.3	1183.1	1121	2770.4	3345.2	2645.3	2920.3	0.383865	0.00118155
A0A0V0I4E2	1653.9	1684	1430.9	1589.6	5313.3	3833.2	3288.9	4145.13	0.383486	0.0138203
A0A1U8DWZ7	877.23	1378.8	1197.7	1151.24	3071.1	3108.1	2833.3	3004.17	0.383216	0.000402739
A0A1U8E7D4	2608.5	2258.6		2433.55	6169	6537.4		6353.2	0.383043	0.00417435
A0A1U8FWC2	597.35	620.32	820.5	679.39	1847.9	1752.1	1727.2	1775.73	0.382597	0.000163009
A0A1U8FWC2	597.35	620.32	820.5	679.39	1847.9	1752.1	1727.2	1775.73	0.382597	0.000163009
A0A1U8FKF1	1162.9	1162.5	1580.5	1301.97	3752	2859.1	3617.8	3409.63	0.381849	0.00247167
M1CDH4	1389.4	1436	1843.7	1556.37	3707.6	4037	4486	4076.87	0.381756	0.000710194
A0A1U8DTK7	2086.2		1693.7	1889.95	5214.7		4707.6	4961.15	0.38095	0.0107239
A0A1U8DTK7	2086.2		1693.7	1889.95	5214.7		4707.6	4961.15	0.38095	0.0107239
A0A1U8E4A6	1069.5	1027.4	1236.1	1111	2555.4	2928.3	3266.9	2916.87	0.380888	0.00110196
A0A0V0HRA7	723.38	1054.4	1188.2	988.66	2353.8	3427.1	2026.5	2602.47	0.379893	0.0222267
A0A1U8DV24	415.16		549.12	482.14	1428.8		1110	1269.4	0.379817	0.0450034
A0A1U8EJD5	3678.6	3637.2	3375.8	3563.87	10871	9500.1	7908.1	9426.4	0.378073	0.00243478
A0A1U8ETZ9	2172.1	2230.9	2626.9	2343.3	5900	6670.8	6038.6	6203.13	0.377761	0.00015361
A0A1U8FU05	989.78	790.97	1575.3	1118.68	3066.5	2750.3	3071.2	2962.67	0.377593	0.00203495
A0A1U8FZH9	2901.3	2909.7	3254.7	3021.9	7980.4	8043	7994.1	8005.83	0.377462	1.87612e-06
A0A1U8FZH9	2901.3	2909.7	3254.7	3021.9	7980.4	8043	7994.1	8005.83	0.377462	1.87612e-06
A0A1U8GBZ6	1046.6	1262.5	1033.3	1114.13	3226.7	2862.3	2773.5	2954.17	0.37714	0.000305427
A0A1U8DSY1	3040.6	3506.8	2247.8	2931.73	8713.4	8799.1	5819.4	7777.3	0.37696	0.00978737
A0A1U8G116	5466.4	6134.1	6508.7	6036.4	13790	19731	14542	16021	0.37678	0.00618591
A0A1U8GUV4	12218	10520	9444	10727.3	27353	30011	28085	28483	0.376622	9.63371e-05
A0A1U8EF15	2123.3	2068.4	1819.3	2003.67	5560.6	5365.7	5053.8	5326.7	0.376155	4.5039e-05
A0A1U8EJ44	1251.8	1497.4	2039	1596.07	4943.6	3579.8	4211.2	4244.87	0.375999	0.00442495
A0A1U8E283	5073.9	5042.5	3307.7	4474.7	13659	12917	9161	11912.3	0.375636	0.00789039
A0A0V0J0C6	6190	3478.4	3448.4	4372.27	16258	9943.8	8728.1	11643.3	0.375518	0.0439835
A0A1U8DVT5	1422.7	1491.2		1456.95	3335.7	3905.7	4409.1	3883.5	0.375164	0.00905979
A0A1U8G5H1	608.34		794.79	701.565	1843.6		1898	1870.8	0.375008	0.00682773
A0A1U8GJG9	5869.6	8238.1	7901.5	7336.4	18006	20023	20666	19565	0.374976	0.000360255
A0A1U8EF81	1270	1196.4	1433.5	1299.97	3424.7	3372.4	3620.8	3472.63	0.374346	2.99493e-05
A0A1U8EP54	3269.2	5519.3	7520.7	5436.4	10450	16809	16347	14535.3	0.374013	0.0189124
A0A1U8E8G2		977.25	1210.2	1093.72		2680.7	3173.2	2926.95	0.373674	0.0213749
A0A1U8FQ20	5279.8	3024.7	3636.3	3980.27	12532	8726.5	10704	10654.2	0.373588	0.00661228
A0A1U8GMR1	1210.5	1984.1	1718.1	1637.57	4051.6	4297.8	4822.4	4390.6	0.372971	0.00101739
A0A1U8GC75	4777	6415.4	7173.9	6122.1	9940.2	20864	18475	16426.4	0.372699	0.038424
A0A1U8FPK7	4560	3986		4273	9832.3	13133		11482.6	0.372127	0.0499718
A0A1U8E8G2	1681	1313.6	3120.9	2038.5	5206.1	3877.4	7382.6	5488.7	0.371399	0.0410757
A0A1U8FBL9	1155.4	1817.2	2495.1	1822.57	3234.6	5318.4	6169.9	4907.63	0.371374	0.0318405
A0A1U8EU99	2576	2192.4	3058.9	2609.1	7660.8	5919	7528.8	7036.2	0.370811	0.00195507
A0A1U8EU99	2576	2192.4	3058.9	2609.1	7660.8	5919	7528.8	7036.2	0.370811	0.00195507
A0A1U8G9Z2	707.31	1317.1	1524.6	1183	3058.2	3414.4	3101.6	3191.4	0.370685	0.00173742
A0A1U8G174	1255	1446.4	1598.7	1433.37	3894.7	3390.8	4332.6	3872.7	0.370121	0.00108908
A0A1U8GSJ6	3738.2	2982.8	3076.7	3265.9	9031.3	10351	7117.4	8833.23	0.369729	0.00453703
A0A1U8ENX6	2178.8	3419.4	2794.4	2797.53	4931.3	10479	7414.2	7608.17	0.367701	0.04297
A0A0V0HYA6	960.93	1073.8		1017.37	2659.7	2878.4		2769.05	0.367406	0.00489869
A0A1U8DSB1	4316.4	4040.3	2160.4	3505.7	10711	10415	7556.8	9560.93	0.366669	0.00752312
A0A1U8FAZ2	1261.8	950.03	1522.7	1244.84	3151	2666.6	4389.9	3402.5	0.365861	0.0161049
A0A1U8EFP0	1029.3	997.22	1267.4	1097.97	3095.6	3126.2	2783.9	3001.9	0.365759	0.000162896
A0A1U8FZH9	1310.3	1431.1	1655.9	1465.77	3783.8	3862.4	4376.4	4007.53	0.365753	0.000275455
A0A1U8EM98	2369.2	2110.5	2635.9	2371.87	6807.8	5459.8	7192.2	6486.6	0.365656	0.00166868
A0A1U8GMR0	7758	6133.9	7080.7	6990.87	19419	19184	18763	19122	0.365593	1.83186e-05
A0A1U8HEM2	3267.3	4306.8		3787.05	9103.1	11617		10360	0.365544	0.0402534
A0A1U8E6M1	5940.9	7943.5	6424.4	6769.6	21170	16767	17804	18580.3	0.364342	0.0012674
A0A1U8H8X1	461.22	554.61	585.37	533.733	1275.9	1612.6	1509.4	1465.97	0.364083	0.000934056
A0A1U8FFD5	5531.3	6593.9	2648.1	4924.43	14753	15350	10477	13526.7	0.364054	0.0112856
A0A1U8FJE5	425.6	459.49	274.92	386.67	1143.9	1128.2	914.35	1062.15	0.364045	0.00192933
A0A1U8FIW1	240.97	289.46	143.2	224.543	660.01	527.92	662.97	616.967	0.363947	0.00317258
A0A1U8EUP6	4643.7	2863.4	6168.7	4558.6	13747	10370	13498	12538.3	0.363573	0.00527259
A0A1U8GA59	935.1	2547.5	1652.9	1711.83	3082.6	6294.2	4751.4	4709.4	0.363493	0.0446632
A0A1U8FDV4	3318.9	3878.6	3074.3	3423.93	9578.7	12178	6610.8	9455.83	0.362097	0.0206523
A0A1U8G2Z5		1966.6	2090.3	2028.45		5625.5	5583.4	5604.45	0.361936	0.00033363
A0A1U8GY34	1555.2	1091.2	1399.4	1348.6	4932.8	3306.1	2944.2	3727.7	0.361778	0.0191509
M0ZXC7	5665.3	8834.2	10722	8407.17	20485	21484	27749	23239.3	0.361765	0.00542281
A0A1U8F2H7	3919.4	3519.3	2096.5	3178.4	11537	8786.9	6081.3	8801.73	0.361111	0.0280757
A0A1U8H3U6	888.29	1096.9	866.45	950.547	2453.1	3246.3	2213.3	2637.57	0.360388	0.00625018
A0A1U8FKQ4	3757.4	4044.8	3245.3	3682.5	9620.6	12211	8846.5	10226	0.36011	0.00330484
K4D3K4	2130	1844.2	1823.4	1932.53	5045.6	6281.7	4778.1	5368.47	0.359979	0.00191573
A0A1U8GUV4	9895.2	12028	11981	11301.4	30804	28776	34686	31422	0.359665	0.000423901
A0A1U8GN04	4289	2977.3	5513	4259.77	12210	10406	12963	11859.7	0.359181	0.00196348
A0A1U8DX67	7629.5	7243.8	6361.5	7078.27	18851	20695	19589	19711.7	0.35909	4.2379e-05
A0A1U8FQ20	2061.3	1795.2		1928.25	5898.5	4859.4		5378.95	0.358481	0.0233146
I6WZC5	982.34	826.75	1296.6	1035.23	3360.5	2777.9	2549.2	2895.87	0.357485	0.00260103
I6WZC5	982.34	826.75	1296.6	1035.23	3360.5	2777.9	2549.2	2895.87	0.357485	0.00260103
A0A1U8GEU7	922.08	980.88	1392.7	1098.55	2840.1	2688.6	3697.5	3075.4	0.357207	0.00470316
A0A1U8G330	775.37	738.14	634.81	716.107	2065.2	2472.4	1484.2	2007.27	0.356757	0.0112006
A0A1U8GAJ4	1449.3	2396.5	2604.6	2150.13	4258.1	6843.6	6980.1	6027.27	0.356734	0.0153064
A0A1U8FAZ2	1616.8	1163.7	1414.4	1398.3	5243.8	3361.2	3158.1	3921.03	0.356615	0.0203407
A0A1U8GQD0	557.25	679.75	353.93	530.31	1726.2	1646.6	1106.5	1493.1	0.355174	0.0112923
A0A1U8F9I9	1128.6	1451.1	2602.9	1727.53	3734.1	4442.6	6423.5	4866.73	0.354968	0.0270507
A0A1U8DT43	692.85	1047.9	985.98	908.91	2690.1	2409.6	2605.5	2568.4	0.353882	0.000269866
A0A1U8HC88	4034.3	5228.4	2941.5	4068.07	12802	13011	8763	11525.3	0.352967	0.00823569
A0A1U8FXB7	600.42	908.98	509.54	672.98	1867.3	2389	1470.1	1908.8	0.352567	0.013384
A0A1U8FNI4	9438.9	11981	10900	10773.3	36002	31930	23744	30558.7	0.352545	0.00577603
A0A1U8ES63	9156.4	3888.9	5785.7	6277	20671	15241	17699	17870.3	0.351253	0.00620647
K4B937	2779.9	3184	4724.4	3562.77	10416	10074	10011	10167	0.350425	0.000401537
A0A1U8ELH6	301.36	432.78	299.68	344.607	893.4	1262.3	795.09	983.597	0.350354	0.012729
K4CC52	6503.9	5401.8	7108.1	6337.93	18119	17326	18891	18112	0.34993	6.28664e-05
A0A1U8DYX6	3277	6049	4740.7	4688.9	12036	16361	11831	13409.3	0.349674	0.00655852
A0A1U8FQ20	2061.3	1795.2	1920.4	1925.63	5898.5	4859.4	5777.7	5511.87	0.349361	0.000441413
A0A1U8E767	590.98	952.03	923.43	822.147	1982.5	2936.4	2141.2	2353.37	0.349349	0.00846202
A0A1U8DV54	8148.2	9985.9	5473.5	7869.2	24237	29228	14137	22534	0.349215	0.0339023
A0A1U8G205	4953.4	4682	5052.3	4895.9	16434	13656	12032	14040.7	0.348694	0.00209059
A0A1U8GTL8	3900.4	3543	4361.1	3934.83	12204	11351	10360	11305	0.348061	0.000225524
A0A1U8DYX6	13376	5769.8	13207	10784.3	36095	21683	35179	30985.7	0.34804	0.018808
A0A1U8G715	2009.8	1321	1077.3	1469.37	5826.8	3609.2	3238.4	4224.8	0.347796	0.0321969
A0A1U8DYX6	11686	5662.1	11169	9505.7	29033	21811	31166	27336.7	0.347727	0.00648623
A0A1U8G868	1160.9	1232.6	1438.6	1277.37	3766.6	3834.6	3458.7	3686.63	0.346486	7.17127e-05
A0A1U8HDM6	3000.6	2658.6	3085.9	2915.03	9573.2	6918.2	8880.4	8457.27	0.344678	0.00234076
A0A1U8G694	947.19	1404.9	1438.7	1263.6	2696.9	5303	3014.9	3671.6	0.344154	0.0449976
A0A1U8GUL7	994.02	1657.6	2218.5	1623.37	3868.7	5546.9	4776.7	4730.77	0.343152	0.00662607
A0A1U8GUL7	994.02	1657.6	2218.5	1623.37	3868.7	5546.9	4776.7	4730.77	0.343152	0.00662607
A0A0V0HPK0	1522	1837.5	1611.9	1657.13	4984.1	6464.7	3045.9	4831.57	0.342981	0.0331332
A0A0V0HFY0	906.72	722.84	878.37	835.977	2724.6	2446	2169.6	2446.73	0.341671	0.00069388
A0A1U8H4W8	426.59	739.5	763.23	643.107	1321.8	2663.1	1662.2	1882.37	0.341648	0.0410412
A0A0V0I0D4		370.29	207.92	289.105		849.52	847.59	848.555	0.340703	0.0204187
A0A1U8GVL0	1646.4	1277.5	748.06	1223.99	4264.3	3514.4	3017.9	3598.87	0.340103	0.00600189
A0A1U8GLW9	725.81	635.79		680.8	2023.2	1982.6		2002.9	0.339907	0.00139186
K4CNX9	1530.3	1845.3	2147.8	1841.13	4200.1	5829.4	6229.6	5419.7	0.339711	0.00518445
A0A1U8FZI9	1971.3	1849.3	3475	2431.87	6584.1	5179.2	9730.8	7164.7	0.339423	0.0305437
A0A1U8GWB6	304.86	318.18	337.49	320.177	896.41	941.41	993.91	943.91	0.339203	3.04786e-05
A0A1U8GWB6	304.86	318.18	337.49	320.177	896.41	941.41	993.91	943.91	0.339203	3.04786e-05
A0A1U8EFZ0	1822.5	1718.3	1220.3	1587.03	4664.3	5203.4	4208.5	4692.07	0.338238	0.000819193
A0A1U8GW08	871.48	853.83	830.35	851.887	2063.1	3145	2349.3	2519.13	0.338167	0.00675469
A0A1U8GW08	871.48	853.83	830.35	851.887	2063.1	3145	2349.3	2519.13	0.338167	0.00675469
A0A1U8HIA7		3317.4	3444.4	3380.9		10579	9453.7	10016.4	0.337538	0.00720312
A0A1U8EJ44	359.84	198.2	438.99	332.343	1093.8	859.96	1003.6	985.787	0.337135	0.00265573
A0A1U8HEM2	959.85	1337		1148.42	3175.5	3645.4		3410.45	0.336737	0.0172798
A0A1U8H9B3	554.92	518.1		536.51	1645	1542.7		1593.85	0.336613	0.00263298
A0A1U8H368	8444.6	5378.8	8712.9	7512.1	25449	18480	23254	22394.3	0.335446	0.00302801
Q6S4N4	901.97		1236.1	1069.04	3182.1		3200.5	3191.3	0.334984	0.0061583
A0A1U8HD91	4352.6	2019	5691.3	4020.97	11981	8513	15633	12042.3	0.333903	0.0258345
A0A1U8GTI0		782.45	780.85	781.65		2296.5	2393.8	2345.15	0.333305	0.000967068
A0A1U8DY04	704.25	1318.8	820.57	947.873	2088	3043.9	3411.8	2847.9	0.332832	0.0121986
A0A1U8F3A2	4890.5	3141.9	3715.5	3915.97	13922	11224	10183	11776.3	0.332529	0.00305229
A0A1U8FVU6	1712.9	2242.8	2854.7	2270.13	6900.9	4763.4	8821.5	6828.6	0.332445	0.0200531
A0A1U8EPT7	4751.8	4463	7513.1	5575.97	18062	13627	18721	16803.3	0.331837	0.00388669
A0A1U8DTZ1	1870.6		2968.6	2419.6	6440.6		8153.2	7296.9	0.331593	0.0408481
A0A1U8FKS8	5975.4	9281.4	7146	7467.6	18922	25409	23310	22547	0.331201	0.00214665
A0A1U8FX28	1740.9	1380.8		1560.85	4415.7	5020.6		4718.15	0.330818	0.0122015
A0A1U8FTK2	1741.8		2441.2	2091.5	5771.5		6889.1	6330.3	0.330395	0.0233418
A0A1U8HM27	808.32	844.14	692	781.487	2129.1	2494	2473.3	2365.47	0.330373	0.00023718
A0A1U8GTL8	368.13	268.25	251.52	295.967	896.37	993.18	801.45	897	0.329952	0.00081817
A0A1U8H2Q3	1153.9	2021.2	1187.2	1454.1	3786.1	5639.4	3804.9	4410.13	0.329718	0.0120007
A0A0V0H505	2269.2	1324.3	1301.9	1631.8	5435.5	4701.9	4716.7	4951.37	0.329566	0.00115431
A0A1U8FWR1	1477.7	1535.6	1592.3	1535.2	4500	4065.1	5410.9	4658.67	0.329536	0.00142263
A0A1U8FF91	3514.7	2459.3	2961.4	2978.47	13044	7193.6	6879.4	9039	0.329513	0.0403768
A0A1U8ES63	937.8	1859	1086.2	1294.33	3780.8	4127.7	3885.9	3931.47	0.329224	0.000965366
A0A1U8ES63	937.8	1859	1086.2	1294.33	3780.8	4127.7	3885.9	3931.47	0.329224	0.000965366
A0A1U8G3K8	160.06	188.28		174.17	534.77	525.39		530.08	0.328573	0.0017408
K4CCJ2	709.95	778.91	913.95	800.937	2694.2	2306.7	2317	2439.3	0.328347	0.000312292
A0A1U8GXD8	850.42	615.08	680.99	715.497	2647	2026.8	1883.5	2185.77	0.327344	0.0038543
A0A1U8EPT7		9192.8	8352.4	8772.6		28141	25604	26872.5	0.326453	0.00540646
A0A1U8EFF9	2850.5	2958.8	2596.9	2802.07	8070.5	9408.3	8301.5	8593.43	0.326071	0.000170366
A0A0V0IYP2	667.32	732.85	830.62	743.597	2243.8	2037.4	2577.1	2286.1	0.325269	0.000716024
A0A1U8ETB9	879.95	1042.6	2332.6	1418.38	3823.4	4407.3	4872.2	4367.63	0.324749	0.00586208
A0A1U8DVC3	11928	7770.8	12155	10617.9	36590	27137	34386	32704.3	0.324664	0.00228756
A0A1U8GMU9	875.22	1746.8	2035.4	1552.47	3251.1	4265.5	6850.7	4789.1	0.324168	0.0453704
A0A1U8F5Q5	678.48	1043.2	904.45	875.377	3006.3	2921	2179	2702.1	0.323962	0.00298095
A0A1U8EES6	2279.7	4058.3	4028.5	3455.5	7109.9	15312	9628.2	10683.4	0.323447	0.0443075
K4CGU1	1540.8	1625.9	1574.2	1580.3	5172.4	5313	4208	4897.8	0.322655	0.000677321
A0A1U8EWT2	1034.3	1070.7		1052.5	3689.7	2839.1		3264.4	0.322418	0.0351001
A0A1U8F578	1477.5	986.52	968.07	1144.03	4241.6	3318.4	3139.5	3566.5	0.320771	0.00310719
A0A1U8G205	4953.4	4682		4817.7	16434	13656		15045	0.320219	0.0181167
A0A1U8E8G2	8204	7501.8	6908	7537.93	26644	22871	21190	23568.3	0.319833	0.000636552
A0A1U8G8Y5	13783	5116.5	10618	9839.17	35788	24151	32635	30858	0.318853	0.00810933
A0A1U8GPK6	2658.6	1393.1	3907.6	2653.1	9268	6016.8	9706	8330.27	0.318489	0.0143825
A0A1U8GDB7	9537.9	9265.4	17786	12196.4	34068	29636	51479	38394.3	0.317662	0.0222764
A0A1U8FE39	696.05	1215.8	974.43	962.093	2246.6	3551.6	3307.4	3035.2	0.316979	0.0083621
A0A1U8DSB1	3591	3620.5	2888.8	3366.77	9854.7	11082	11007	10647.9	0.316191	9.60207e-05
A0A1U8DSB1	4292.7	4505.2	2888.8	3895.57	12961	13220	11007	12396	0.31426	0.000596363
A0A1U8FU05	3319.2	1865.6	2542.5	2575.77	8092.3	8303.2	8229.3	8208.27	0.313802	0.000186406
A0A1U8FNI4	11177	15135	13074	13128.7	39461	53989	32079	41843	0.31376	0.0117572
A0A1U8EUP6	1650.5	1815.7	2379.9	1948.7	4830.9	5137.5	8712.1	6226.83	0.312952	0.0277497
A0A1U8F1Z5	339.41		358.62	349.015	1001.8		1228.7	1115.25	0.312948	0.021374
A0A1U8GEU7	2115.8	4855.6	4871.4	3947.6	8172.2	15781	14164	12705.7	0.310694	0.0244773
A0A1U8GBZ6	963.19	1247.7	956.44	1055.78	3447.9	3051.8	3713.8	3404.5	0.310112	0.00039839
A0A1U8FZ28	12273	13058	14890	13407	41324	49156	39228	43236	0.310089	0.000667897
A0A1U8DV54	1065.7		852.04	958.87	2762		3441.2	3101.6	0.309153	0.0265118
A0A0V0IN27	1294.5	1948.5	1758.2	1667.07	3750.1	6930.6	5499.5	5393.4	0.309094	0.0166162
A0A1U8FQ24	8262.2	6439	9690.5	8130.57	28239	24916	26026	26393.7	0.30805	0.000175945
A0A1U8F1Z5	339.41	439.45	760.08	512.98	1001.8	1842.8	2155.5	1666.7	0.307782	0.0347571
A0A1U8FF91		1096	978.59	1037.3		3763.4	2985.8	3374.6	0.307383	0.0271542
A0A0V0IY90	2325.4	2214.7	1549	2029.7	6276.8	7155.6	6377.3	6603.23	0.30738	0.000242691
A0A1U8EBU0		353.67	776.83	565.25		1664.6	2016.5	1840.55	0.307109	0.0435415
A0A1U8GUC7	5057.5	2310.8	4214.5	3860.93	10487	11789	15477	12584.3	0.306805	0.00684484
A0A1U8DTV5	2486	2109.1	2727.6	2440.9	7799.4	7692.7	8393	7961.7	0.30658	4.04618e-05
A0A1U8H887	1253.1	1557.9		1405.5	4493.1	4707.7		4600.4	0.305517	0.00338605
A0A1U8FAZ2	9174.4	9936.8	6152.9	8421.37	29946	32094	20674	27571.3	0.305439	0.00655952
A0A1U8FUL5	1334.4	911.68	1342	1196.03	3552.1	3040.3	5191.5	3927.97	0.30449	0.0146953
A0A1U8E283	3266.1	2904.6	3738.8	3303.17	9860.4	10436	12279	10858.5	0.304202	0.000599931
A0A1U8EMD1	3084.4	2581.1	2562.4	2742.63	10098	7616.6	9344.8	9019.8	0.304068	0.00113831
A0A1U8FYB4	4005.6	4372.8	2903.4	3760.6	13198	13981	10001	12393.3	0.303437	0.00263057
A0A1U8FK72	6908.9	3115.8	2361.8	4128.83	19197	12324	9300.6	13607.2	0.30343	0.0433403
A0A1U8DT48	339.61	232.1	307.33	293.013	1226.4	864.65	809.7	966.917	0.303039	0.00744173
A0A1U8F5Q5	1582.4	1803.5	1784.3	1723.4	5734.3	6041.7	5318.3	5698.1	0.302452	5.6403e-05
A0A1U8GGH7	2297.6	1798.2	1702.8	1932.87	7678.9	5048.9	6588.8	6438.87	0.300187	0.00456143
A0A1U8GBZ6	8673.4	2172.9	2744.8	4530.37	20118	12127	13067	15104	0.299945	0.0317967
A0A1U8E0J0	332.41	546.85	578.91	486.057	1563.6	1937.9	1368.8	1623.43	0.2994	0.00348313
A0A1U8GTL8	8756.3	8571.9	7201.2	8176.47	30674	27132	24343	27383	0.298596	0.00053506
A0A1U8GD40	8779	9591.8	10327	9565.93	30166	32908	33043	32039	0.298572	2.6972e-05
A0A1U8FLU5	4032.2	5635.3	7642.3	5769.93	18559	21055	18604	19406	0.297327	0.000511143
A0A1U8ES63	2318.6	3154.4	4041.5	3171.5	7062.9	12789	12315	10722.3	0.295785	0.0165121
A0A1U8HBP2	1479.8	2788.4	3473.8	2580.67	6547.3	9719.9	9960.6	8742.6	0.295183	0.00778043
A0A1U8ES63	4832.7	2217.6	3838	3629.43	16263	6694.4	13934	12297.1	0.295145	0.0437387
A0A1U8ES63	4832.7	2217.6	3838	3629.43	16263	6694.4	13934	12297.1	0.295145	0.0437387
A0A1U8ES63	4832.7	2217.6	3838	3629.43	16263	6694.4	13934	12297.1	0.295145	0.0437387
A0A1U8F5Q5	1582.4	2631	1784.3	1999.23	5734.3	9334.6	5318.3	6795.73	0.294189	0.0218157
A0A1U8H2D0	940.21	1200.3	1323	1154.5	2926	4788.6	4061.9	3925.5	0.294104	0.00746267
A0A1U8GBZ6	1761.7	1917.9	2077	1918.87	7230.1	6553.2	5803.2	6528.83	0.293907	0.000398861
A0A1U8E449	4405.2	3871.4		4138.3	13729	14551		14140	0.292666	0.00239214
K4CKJ9	6627.8	7795.2	6470.6	6964.53	21870	23815	26146	23943.7	0.290872	0.000201232
A0A1U8E874	1174.8	1781.1	1363.2	1439.7	4244.7	5480	5170.2	4964.97	0.289972	0.00102483
A0A1U8HFI8	498.21	442.5	403.18	447.963	1454.9	1559.9	1621.9	1545.57	0.289838	3.99462e-05
M1DXX7	408.83	921.14	818.47	716.147	2365.9	2822.4	2237.9	2475.4	0.289305	0.00174554
M1DXX7	408.83	921.14	818.47	716.147	2365.9	2822.4	2237.9	2475.4	0.289305	0.00174554
A0A1U8FMD7	380.83	448.22	394.95	408	1601.4	1473.5	1160.8	1411.9	0.288972	0.00162553
A0A1U8F0Z7		2833.8	1992.9	2413.35		8429	8281.5	8355.25	0.288842	0.00512145
A0A1U8EQP3	2585.5	3609.1	4616.3	3603.63	11417	11450	14723	12530	0.2876	0.00199403
A0A1U8GEY8	1021	2032.4	1281.6	1445	4135.3	6362	4594.8	5030.7	0.287236	0.00850103
A0A1U8GN18	2086.5	3394.7	2777.6	2752.93	8223.1	11560	9171.4	9651.5	0.285234	0.00289908
A0A1U8FNM8		2196.5	1439.7	1818.1		6954.6	5808.4	6381.5	0.284902	0.0219063
A0A1U8GXR7	3141.3	3257.1	2474.3	2957.57	8777.4	13074	9304.7	10385.4	0.284782	0.00568037
K4CGU1	2155	1439.3	1844.5	1812.93	6732.2	5655.7	6826	6404.63	0.283066	0.00043107
A0A1U8ENB1	703.51	532.07	717.7	651.093	2281.3	2269.6	2371.5	2307.47	0.282168	1.66432e-05
A0A1U8FF91	3614.2	2411	2012	2679.07	13787	6864.6	8013	9554.87	0.280388	0.0351176
A0A1U8FXJ4	1582.7	2358.3		1970.5	7135.7	7026.6		7081.15	0.278274	0.0058206
A0A1U8FFD5	10466	8517.1	8082.5	9021.87	37525	29036	30751	32437.3	0.278132	0.000963494
A0A1U8GVR2	2773.1	1408.9	2192	2124.67	9330.3	4315.4	9518.7	7721.47	0.275164	0.032909
A0A1U8FTB9	6573.9	7155.5	5278.9	6336.1	22090	23280	24263	23211	0.272978	3.59015e-05
A0A1U8H4C1	4321.6	5606.1	3517.7	4481.8	15683	21202	12430	16438.3	0.272643	0.0104684
A0A1U8FUP6	1200	2678.8	1496.3	1791.7	5095.7	8670.9	6098.4	6621.67	0.270581	0.0139624
A0A1U8G2N7	2436.7	1427.8	3956	2606.83	10486	6816	11604	9635.33	0.270549	0.0123209
A0A1U8FF91	677.75	1208.6	764.52	883.623	2745.2	4348.3	2709.4	3267.63	0.270417	0.013474
A0A1U8FF91	677.75	1208.6	764.52	883.623	2745.2	4348.3	2709.4	3267.63	0.270417	0.013474
A0A1U8EJG3	2921.2		2949	2935.1	11332		10430	10881	0.269745	0.00320911
A0A1U8GM57	713.91	1809.7	858.73	1127.45	3388.9	5932.6	3238.7	4186.73	0.26929	0.0311543
A0A0V0IJN2	2892.9	4982.6	3170.7	3682.07	15129	18605	7524.8	13752.9	0.26773	0.0392322
A0A1U8EKV0	1057.9	974.31	957.07	996.427	4642.5	3964.7	2580.1	3729.1	0.267203	0.0108498
A0A1U8FF91	677.75	1208.6	1594.4	1160.25	2745.2	4348.3	5942.3	4345.27	0.267015	0.0294804
M1DXX7	408.83		818.47	613.65	2365.9		2237.9	2301.9	0.266584	0.0157746
A0A1U8E8G2	3105	2244.6	3232.5	2860.7	12731	8965.4	10630	10775.5	0.265483	0.0022074
A0A1U8H3I6	5815.2	3605.8	2452	3957.67	18582	14397	11761	14913.3	0.265378	0.00781389
A0A1U8ELU3	3274.3	4373.4		3823.85	12836	16007		14421.5	0.265149	0.0241666
A0A1U8DSB1	9019.6	8322.7	8394.3	8578.87	30650	36944	29645	32413	0.264674	0.00048516
A0A1U8HGL3	4664	3088.7	2242.3	3331.67	17162	11904	8768.4	12611.5	0.264178	0.0219659
K4B0C0	1165.6	1631.6	1175.6	1324.27	4496.6	4554.7	6030.8	5027.37	0.263412	0.00213038
A0A1U8GB27	915.14	685.97	632.76	744.623	2811.8	2628.4	3119.1	2853.1	0.260987	0.000228286
A0A0V0HJ25	2473.6	2270.6		2372.1	9018.1	9195.4		9106.75	0.260477	0.000400176
A0A1U8DSB1	2359.6	3105.5	3358.2	2941.1	8013.1	13933	12101	11349	0.25915	0.00906328
A0A1U8GPP6	419.88	1156.5	1078.2	884.86	2519.7	4292	3470.9	3427.53	0.258162	0.0106779
A0A1U8FU05	1180.1	810.64	684.28	891.673	4644.4	2366	3360.2	3456.87	0.257943	0.0191971
A0A1U8EWT7	1637.8	1275.9	4222.9	2378.87	10017	7075.2	10692	9261.4	0.256858	0.0089291
A0A1U8FXA4	1735.3	1351		1543.15	5323	6737.9		6030.45	0.255893	0.025666
A0A1U8FQC7		1086.6	1465.9	1276.25		4322.8	5672.6	4997.7	0.255367	0.0337026
A0A1U8FFD5	2318.2	1753.7	3501.4	2524.43	9925	9835	9980.3	9913.43	0.254648	0.000138895
A0A1U8DV24	1417.8	1592.3	2354.3	1788.13	5941	7241.7	7912.3	7031.67	0.254297	0.00125403
A0A1U8GLZ9	3878.9	1826.5	1879.8	2528.4	10305	9222.7	10430	9985.9	0.253197	0.000657388
A0A1U8EJ21	6526.8	3271.2	4953.9	4917.3	21702	15134	21615	19483.7	0.252381	0.00355088
A0A1U8EJ21	6526.8	3271.2	4953.9	4917.3	21702	15134	21615	19483.7	0.252381	0.00355088
A0A1U8EVN9	1770.3	1155.5	1432.5	1452.77	5955.9	5692.8	5632.6	5760.43	0.252197	2.95047e-05
A0A1U8EVN9	1770.3	1155.5	1432.5	1452.77	5955.9	5692.8	5632.6	5760.43	0.252197	2.95047e-05
A0A1U8HDM6	647.1	537.41		592.255	2113.9	2595.8		2354.85	0.251504	0.0190944
A0A1U8GD22	228.24	359.06	562.16	383.153	1430.1	1730.7	1469.9	1543.57	0.248226	0.001017
A0A1U8FXB7	2682.1	3349	3914.7	3315.27	11613	16163	12353	13376.3	0.247846	0.00228864
M1D5I6	1748.3	769.73	1354.2	1290.74	7535	3389.1	4700.1	5208.07	0.247835	0.03557
M1D5I6	1748.3	769.73	1354.2	1290.74	7535	3389.1	4700.1	5208.07	0.247835	0.03557
M1D5I6	1748.3	769.73	1354.2	1290.74	7535	3389.1	4700.1	5208.07	0.247835	0.03557
M1D5I6	1748.3	769.73	1354.2	1290.74	7535	3389.1	4700.1	5208.07	0.247835	0.03557
M1D5I6	1748.3	769.73	1354.2	1290.74	7535	3389.1	4700.1	5208.07	0.247835	0.03557
A0A1U8FVU6	9237.6	4498.1	3515.6	5750.43	32703	22208	14718	23209.7	0.24776	0.0338446
A0A1U8G2Z5	5752.9	10900	9039	8563.97	29099	42028	32575	34567.3	0.247747	0.00329743
A0A1U8FSF0	392.71	662.54		527.625	2188	2084.1		2136.05	0.24701	0.00798248
A0A1U8FSF0	392.71	662.54		527.625	2188	2084.1		2136.05	0.24701	0.00798248
A0A1U8EIY5	12478	14143	8773.5	11798.2	55020	55185	34671	48292	0.244309	0.00643383
A0A1U8HDS8	7213.1		8448	7830.55	29600		34692	32146	0.243593	0.0114101
A0A1U8GC75	4570.9	5199.5	8268.6	6013	22116	25884	26086	24695.3	0.243487	0.000411266
K4B674	6273.1	5723.7	7530.1	6508.97	26604	23742	29958	26768	0.243162	0.000415446
M1ACH7	5763.1	5805.7	3535.4	5034.73	20208	24716	17365	20763	0.242486	0.00226896
A0A1U8F1Z5	339.41	439.45	744.25	507.703	1001.8	2579.1	2743.7	2108.2	0.240823	0.0480399
A0A1U8GPP6	781.88	1188.6	866.55	945.677	3051.4	5104.4	3659	3938.27	0.240125	0.00854642
A0A1U8FY04	3580.3	4031.9		3806.1	13983	17819		15901	0.239362	0.0245605
A0A1U8GTL8	3757.6	2929.7	3360	3349.1	15935	11829	14278	14014	0.238982	0.000932837
A0A1U8ETU6	1218	844.55	1743.6	1268.72	4417.3	4571.7	6961.1	5316.7	0.238629	0.0094006
A0A1U8E8I5	2529.8	1894.8	2942.3	2455.63	12154	9552.1	9302.3	10336.1	0.237578	0.00120653
A0A1U8H2Q3	933.04	1380		1156.52	4199.2	5547.5		4873.35	0.237315	0.0346277
A0A1U8DTV5	3946.9	5964.2	4091.5	4667.53	19917	20776	18360	19684.3	0.237119	9.76312e-05
A0A1U8G5Z0	3130.2	3832.4	4335.3	3765.97	14730	15499	17690	15973	0.235771	0.000214212
A0A1U8GLZ9	1160.1	1279	924.07	1121.06	5103.9	4661.8	4555.1	4773.6	0.234845	5.05517e-05
A0A1U8G5Z0	6355.8	8626.3	8813	7931.7	26386	41438	35385	34403	0.230553	0.00398557
A0A1U8EI76	1921.9	2920.7	2210.9	2351.17	11891	9820.2	9005.6	10238.9	0.22963	0.00096935
A0A1U8GY34	1001.2	1327	2523.9	1617.37	6525.6	7701.1	7084.1	7103.6	0.227683	0.000669608
A0A1U8GY34	1001.2	1327	2523.9	1617.37	6525.6	7701.1	7084.1	7103.6	0.227683	0.000669608
A0A1U8FQE3	3457.5		4006.8	3732.15	16853		16123	16488	0.226356	0.00127991
A0A1U8EPT7	1592.4	3507	4319.3	3139.57	8916.9	15269	17703	13963	0.22485	0.0168353
A0A1U8FXA4	1163.9	2832.5	1772.5	1922.97	5098	12977	7719.6	8598.2	0.223648	0.0478367
A0A1U8HAS2	3861.1	3239.8	4168.2	3756.37	18551	14869	17098	16839.3	0.223071	0.000291354
A0A0V0HQB0	2711	2392.8	3259.9	2787.9	11811	12658	13751	12740	0.21883	8.58589e-05
K4CX96	1293.3	1389.1	1064.7	1249.03	6344.5	5836.7	5029.6	5736.93	0.217718	0.000341346
A0A1U8EVN9	5221.2	4942.2	4885.1	5016.17	23067	20281	26166	23171.3	0.216482	0.000438306
A0A1U8FLA7	1016.5	1584.7	3473.9	2025.03	6723.7	9631.2	11725	9359.97	0.21635	0.0108062
A0A1U8E4A6	2670.4	1643.6	2907.1	2407.03	10044	9586.9	13779	11136.6	0.216137	0.00322357
A0A1U8FDH5	651.86	704.37	380.25	578.827	2947.2	3588.8	1504.3	2680.1	0.215972	0.0281831
A0A0V0HJU2		5162.7	5963.4	5563.05		28077	23554	25815.5	0.215493	0.0126171
M1BRQ6	5369.8	4279.4	5839.2	5162.8	24538	20249	27167	23984.7	0.215254	0.000808814
A0A1U8F3R6	3256.7	2993.3	2031.2	2760.4	14034	17588	7838.6	13153.5	0.20986	0.0224034
A0A1U8ESZ9	5724.8	3815.1	5352.1	4964	29876	18032	23159	23689	0.209549	0.00575842
A0A1U8DW55	1049.7	1585.4		1317.55	5498	7160.8		6329.4	0.208163	0.0290572
A0A1U8FFD5	2318.2	1753.7		2035.95	9925	9835		9880	0.206068	0.00132503
A0A1U8H894	2559.1	2002.6		2280.85	12755	9445.3		11100.1	0.205479	0.0343495
A0A1U8DTV5	3551.1	3886.1	2285.6	3240.93	13779	23207	10572	15852.7	0.204441	0.0299666
A0A1U8G343	2147.8	3029.2	2568.3	2581.77	12437	12634	12825	12632	0.204383	3.49893e-06
A0A1U8G5I0	984.2	2269.7	1470.4	1574.77	5915.4	9982.4	7672.4	7856.73	0.200435	0.00706514
A0A1U8GTL8	1008.2	1579.6	634.28	1074.03	4082.3	8197.5	3950.4	5410.07	0.198524	0.037982
A0A1U8FF91		1991.1	2102.1	2046.6		11163	9475.1	10319	0.198332	0.0102919
A0A1U8H461	2838.6	2351.6	3226.8	2805.67	14244	14227	14415	14295.3	0.196265	1.57289e-06
A0A1U8FF91	1197		1550.2	1373.6	5790.6		8209.3	6999.95	0.19623	0.044089
A0A1U8FFD5	1458	1251.9	2400.4	1703.43	9321.6	8331.3	8591.1	8748	0.194723	0.0001073
A0A1U8GP80	4393.8	7223.9	8470.9	6696.2	24225	37095	42197	34505.7	0.194061	0.00711391
A0A1U8GC75	2507.3	2006.3	3419.3	2644.3	13563	12911	14485	13653	0.193679	5.76423e-05
A0A1U8GEA7	896.21	1062.5	854.79	937.833	7712.7	3304.7	3978	4998.47	0.187624	0.0416076
K4D8J4	2037.4		2080.3	2058.85	11437		10637	11037	0.186541	0.00198472
A0A1U8GD08	2349.4	2402.1	2283.9	2345.13	10107	13568	14189	12621.3	0.185807	0.00126913
M1A8S9	2264.6	1427.7	2133.1	1941.8	11999	9451.5	10304	10584.8	0.183451	0.000401339
A0A1U8FY56	5179.1	2256.1	3684.6	3706.6	21939	14429	24748	20372	0.181946	0.00643506
A0A1U8ETU6	3592.1	3265.6	4234.3	3697.33	23306	16652	22335	20764.3	0.178062	0.00123461
A0A1U8HDM6	477.2	369.65	1170.8	672.55	4549.5	2164.6	4617.3	3777.13	0.178058	0.0212884
A0A1U8FF91	1197	1033.2		1115.1	5790.6	6756.1		6273.35	0.177752	0.00889081
M1DKL6	3298.6	384.88	808.29	1497.26	11044	6777.2	7506	8442.4	0.17735	0.0122664
A0A1U8FY56	4396.7	2032.1	4251.1	3559.97	24980	10668	24633	20093.7	0.177169	0.0257676
A0A1U8F664	4626.9	5248.7	5194.5	5023.37	23998	33992	27474	28488	0.176333	0.00132887
A0A1U8EFI5	2290.7	2112.8	1786.9	2063.47	12667	12191	10299	11719	0.176079	0.000197104
K4BWV5	3475.8	2857.9	6526.5	4286.73	27466	17542	28911	24639.7	0.173977	0.00558337
A0A1U8GB27	2439.6	2884.4	4264.8	3196.27	19553	14071	21900	18508	0.172696	0.00302032
A0A1U8F664	3956.1	6787.6	6879	5874.23	29573	40372	35144	35029.7	0.167693	0.000866787
A0A1U8FF91	4848.9	1393.5	6319.4	4187.27	16628	22075	36876	25193	0.166208	0.0279029
A0A1U8FU05	964.25	790.56	951.55	902.12	4849.1	5813.7	5897.3	5520.03	0.163427	0.000171988
A0A126WW02	2950.9	1318.6	865.64	1711.71	14600	10927	6289.6	10605.5	0.161398	0.0232294
A0A1U8DX26	3095.8	1825.3	2045.8	2322.3	18504	13512	12253	14756.3	0.157376	0.00309469
A0A1U8FQC0	775.88	458.97		617.425	3554.9	4393.4		3974.15	0.15536	0.017365
A0A1U8GMP3	2966.3	1836.8	2036.8	2279.97	16640	15007	12490	14712.3	0.15497	0.000585007
A0A1U8E5G8	631.18	539.61	500.94	557.243	3584	3530.9	3736.2	3617.03	0.154061	1.8986e-06
A0A1U8FFD5	1458	1251.9		1354.95	9321.6	8331.3		8826.45	0.15351	0.00455093
M1CMN7	2164	2153.5	1993.8	2103.77	15530	14223	12671	14141.3	0.148767	0.000130281
A0A1U8HDM6	1473.1	1385.9	796.82	1218.61	8357.9	10166	6236.3	8253.4	0.147649	0.00367799
A0A1U8FSE2	404.25	765.47	487.23	552.317	4278.5	3768.1	3951.7	3999.43	0.138099	4.87943e-05
A0A1U8FQE3	1013	819.2	1249.1	1027.1	9285.4	7604.1	6206.3	7698.6	0.133414	0.00175799
A0A1U8F0Z7	822.48	1123.7	513.05	819.743	6055.1	7205.5	5924.7	6395.1	0.128183	0.0002304
A0A1U8GD40		1551.3	2378.1	1964.7		14585	16479	15532	0.126494	0.00575052
A0A1U8FGE2	776.15		840.07	808.11	6250.5		6733.7	6492.1	0.124476	0.00183327
A0A1U8FN71	1660	1603.2	1419.4	1560.87	11744	13362	12943	12683	0.123068	2.23573e-05
A0A088BHA3	2739.8	2125.3	2877.8	2580.97	20124	19319	24544	21329	0.121007	0.000334566
Q5GMM3	2447.1	2212.4	2019.9	2226.47	17590	20586	17391	18522.3	0.120204	9.71785e-05
A0A1U8FU05	1634.2	1390.4		1512.3	12823	12755		12789	0.11825	0.000125921
A0A1U8ELG6	2144.6	2840.4	1394.1	2126.37	14706	26050	13764	18173.3	0.117005	0.0155741
A0A1U8DTV5	1287.3	1715	1556.3	1519.53	13856	14195	12234	13428.3	0.113159	4.27092e-05
A0A1U8FC10	2123.8		4604.6	3364.2	30222		35886	33054	0.101779	0.0106707
A0A1U8EQW8	457.04	560.2		508.62	6209.4	6955.3		6582.35	0.07727	0.00382054
A0A0V0IXG6	841.84	519.96	672.62	678.14	11982	7821.9	9859.5	9887.8	0.068584	0.00157239
A0A1U8EQW8	993.25	1509.3	529.42	1010.66	16803	18657	9792.5	15084.2	0.067001	0.00658313
A0A1U8FFD5	669.01	439.21		554.11	12291	6462.3	7183.6	8645.63	0.064091	0.0420195
MR/Br
Protein	Reporter intensity A4-1	Reporter intensity A4-2	Reporter intensity A4-3	average A4	Reporter intensity A3-1	Reporter intensity A3-2	Reporter intensity A3-3	average A3	MR/Br	t test p value
A0A1U8FJ72	5382.7		4127	4754.85	958.58		817.6	888.09	5.35402	0.0256731
A0A0A0Y1N1	14588	13062		13825	8023.2	7038.5		7530.85	1.83578	0.020186
A0A1U8GE96	9184.6	10470	8834.1	9496.23	7380	5121.4	4025.1	5508.83	1.72382	0.0226382
A0A0V0IXG6	1156.9	1015.1	1306.4	1159.47	841.84	519.96	672.62	678.14	1.70978	0.0184653
A0A1U8GWN7	24949	22871	22370	23396.7	14183	12556	14365	13701.3	1.70762	0.000578391
A0A1U8GWE4	9697.4	11079	9909.1	10228.5	5534.4	6692.3	7042.4	6423.03	1.59247	0.00370624
A0A0V0HI40	8039.4	8779.3		8409.35	5888	6242.9		6065.45	1.38644	0.0293033
A0A1U8GRU3	6501.2		6738.9	6620.05	7821.8		8490.5	8156.15	0.811664	0.049439
A0A1U8E4A6	3732.9	4492.7	4510.4	4245.33	5288	5198.1	5326.3	5270.8	0.805444	0.0167017
A0A1U8EIC5	752.49	787.96	823.05	787.833	982.05	1059	927.71	989.587	0.796124	0.00951039
A0A1U8FRJ4	4239.3	3842.5	3615.2	3899	5352.7	4748.2	4676.1	4925.67	0.791568	0.0218431
A0A1U8FQ20	1709.9	1554.7	1286	1516.87	2061.3	1795.2	1920.4	1925.63	0.787724	0.0485737
A0A0V0HJ25	1816.5	1898.3		1857.4	2473.6	2270.6		2372.1	0.783019	0.0423522
A0A1U8G116	4528	4589	4917.7	4678.23	5466.4	6134.1	6508.7	6036.4	0.775004	0.0143635
A0A1U8GII6	1173.1	1090.3		1131.7	1514	1429.1		1471.55	0.769053	0.0291187
A0A1U8H9A4	3518.7	4184.7	4602.7	4102.03	4947.6	5527.3	5551.5	5342.13	0.767864	0.0290761
A0A1U8G7X9	1672		1708.4	1690.2	2141.6		2266	2203.8	0.766948	0.0155519
A0A1U8GDB7	862.91	846.98	798.25	836.047	1135.4	1167.7	967.94	1090.35	0.766771	0.0172656
A0A1U8EL54	1519.4	1414.4	1645.2	1526.33	2086.1	2153.2	1755.2	1998.17	0.763867	0.0280029
A0A1U8EL54	1519.4	1414.4	1645.2	1526.33	2086.1	2153.2	1755.2	1998.17	0.763867	0.0280029
A0A1U8H3K0	1130.6	1214.3	984.41	1109.77	1274.8	1601.5	1486	1454.1	0.763201	0.0421382
A0A1U8GR87	2216.4		2234.8	2225.6	2762.1		3072.9	2917.5	0.762845	0.0470756
A0A1U8EF15	2785.6	2793.9	2767.4	2782.3	3573	3495.7	3894.2	3654.3	0.761377	0.00204329
A0A1U8GNH1	1851.7	1745.5	2043.6	1880.27	2462	2259.8	2710.4	2477.4	0.758968	0.0189717
A0A1U8E949	4058.3	3515	3270.3	3614.53	5198.7	4167.1	4960.1	4775.3	0.756923	0.0406273
A0A1U8EEU6	868.92	865.23		867.075	1195.1	1108.8		1151.95	0.752702	0.0222218
A0A1U8F323	2829.3	2543.8	2630.2	2667.77	3941.3	3393.9	3313.1	3549.43	0.751604	0.0147652
A0A1U8GF84	1146.4	1212.7	1243.3	1200.8	1345.8	1753.3	1696.3	1598.47	0.75122	0.0381922
A0A1U8FMD7	329.1	304.85	285.24	306.397	380.83	448.22	394.95	408	0.750972	0.0135662
A0A1U8E0J0	7451.6	5694.4	7663.5	6936.5	10234	8338.7	9165.5	9246.07	0.750211	0.0498411
A0A1U8EL95		7992	7934.2	7963.1		11036	10244	10640	0.748412	0.0213001
A0A1U8G2S9	8246.7	8513.9	9133.2	8631.27	9752.5	12143	13033	11642.8	0.741337	0.0411499
A0A1U8EGR2	2771	3128.2	3309.9	3069.7	4216	4032.8	4181.8	4143.53	0.740841	0.00307451
A0A1U8HM27	473.11	595.64	666.74	578.497	808.32	844.14	692	781.487	0.740251	0.0494881
A0A1U8E253	1783.4	1941.7	2333.1	2019.4	2475.2	2816.4	2917.3	2736.3	0.738004	0.0273955
A0A1U8FIT1	1035.2	1042.5	1004.9	1027.53	1509.1	1187.3	1483.2	1393.2	0.737535	0.0244339
A0A1U8FZH9	1952.2	2377.1	2344.4	2224.57	2901.3	2909.7	3254.7	3021.9	0.736148	0.0112984
A0A1U8FZH9	1952.2	2377.1	2344.4	2224.57	2901.3	2909.7	3254.7	3021.9	0.736148	0.0112984
A0A0V0ISV3		1501.4	1603.7	1552.55		2045.4	2177.3	2111.35	0.735335	0.0215879
A0A1U8EGK6	5407	6650.7	6708.8	6255.5	8213	8369.9	9085.6	8556.17	0.73111	0.0101877
A0A0V0ILW0	518.54	514.34	655.88	562.92	735.13	717.51	860.89	771.177	0.729949	0.0324798
A0A1U8H724	1521.4	1919.9	1736.7	1726	2228.1	2287.2	2579.8	2365.03	0.729799	0.0156712
A0A1U8GA59	2910.1	3584.7	2714.3	3069.7	3864.4	4744	4038.7	4215.7	0.728159	0.0382811
A0A1U8H3J5	1506.7		1464.3	1485.5	1957.2		2143.8	2050.5	0.724457	0.0274993
K4CGU1	1143.8	1220.2	1060.3	1141.43	1540.8	1625.9	1574.2	1580.3	0.722289	0.00111094
A0A1U8FQW6	10729	9412.9	10196	10112.6	15870	12000	14638	14169.3	0.713699	0.028044
A0A1U8EDL5	901.94	1285.9	1327.2	1171.68	1497.5	1633.4	1807.9	1646.27	0.711719	0.0432114
A0A1U8GQ28	2640.1	2947.4	3170.9	2919.47	4455.8	3765.5	4094.8	4105.37	0.711134	0.00924392
A0A1U8GQ28	2640.1	2947.4	3170.9	2919.47	4455.8	3765.5	4094.8	4105.37	0.711134	0.00924392
A0A1U8FJ29	1234.1	1350.3	1296.7	1293.7	1959.4	1515.9	1984.5	1819.93	0.71085	0.0278742
A0A1U8FJ29	1234.1	1350.3	1296.7	1293.7	1959.4	1515.9	1984.5	1819.93	0.71085	0.0278742
A0A1U8EMD1	2057.1	1968.8	1812.7	1946.2	3084.4	2581.1	2562.4	2742.63	0.70961	0.0126646
A0A1U8FRF3	1233.5	1162.3	992.61	1129.47	1772.6	1680.4	1341.7	1598.23	0.706699	0.0347982
A0A1U8GD40	5399.5	6978.9	7891.6	6756.67	8779	9591.8	10327	9565.93	0.706326	0.0302566
A0A1U8DSB1	6345	6527.3	5284.3	6052.2	9019.6	8322.7	8394.3	8578.87	0.705478	0.00479844
A0A1U8G5I7	4690.8	4083.6	2921.7	3898.7	5486.8	5343.2	5764.6	5531.53	0.704814	0.0376427
A0A1U8F7E1	1498		1262	1380	2074.3	1976.4	1833.5	1961.4	0.703579	0.0191624
A0A1U8HAS2	2793.8	2571.4	2557.9	2641.03	3861.1	3239.8	4168.2	3756.37	0.703082	0.0170597
A0A0V0I6W9	3527.4	4525.6	5140.6	4397.87	5557.8	6313.2	6938.5	6269.83	0.701433	0.0385674
A0A1U8GSJ6	2254.5	2425.6	2161.7	2280.6	3738.2	2982.8	3076.7	3265.9	0.698307	0.0169317
A0A1U8EFP0	650.2	836.53	810.98	765.903	1029.3	997.22	1267.4	1097.97	0.697561	0.0324109
A0A1U8FTB9	4750.7	4514.7	3923	4396.13	6573.9	7155.5	5278.9	6336.1	0.693823	0.0329943
A0A1U8HKT9	6223.8	6900.4	5975.2	6366.47	8583.6	9574	9377.9	9178.5	0.693628	0.00236616
A0A1U8HEM2	4061.1	3644.8	3019.5	3575.13	5753.9	5319.3	4401.6	5158.27	0.693088	0.0340824
A0A1U8EM98	1749.3	1444.1	1728.3	1640.57	2369.2	2110.5	2635.9	2371.87	0.691677	0.015545
A0A1U8GZD2	799.89	902.22	859.45	853.853	1056.8	1356.5	1291.2	1234.83	0.691473	0.0163915
A0A1U8FDV4	2646.4	2548.4	1905.6	2366.8	3318.9	3878.6	3074.3	3423.93	0.691252	0.0335961
A0A1U8F578	3262.4	3540.5	3149.4	3317.43	4832.8	4684.2	4910.1	4809.03	0.689834	0.00036829
A0A1U8FV32	2043.1	1794.9	1777.7	1871.9	3166.5	2404.5	2587.5	2719.5	0.688325	0.0258749
A0A0V0J192	3878.2	4413.8	4504.5	4265.5	5694	6571.4	6363	6209.47	0.686935	0.004106
A0A1U8EE53	6302.9	6515	5845.3	6221.07	8959.1	9391.2	8891.2	9080.5	0.685102	0.000344597
A0A1U8EVK9	5207.4		4422.2	4814.8	6864.7		7194.8	7029.75	0.684918	0.0350387
A0A1U8ECU6		2595.7	2486.6	2541.15		3466.7	3972.5	3719.6	0.683178	0.0449712
B5U1C2	1900.8	2809	2191.6	2300.47	3153.6	3838.1	3116.1	3369.27	0.68278	0.039868
A0A1U8DSB1	2467.7	2694.8	1720.4	2294.3	3591	3620.5	2888.8	3366.77	0.681455	0.0474446
A0A1U8ESM7	881.7	1124.5	1084.6	1030.27	1481.8	1741.2	1316.4	1513.13	0.680883	0.0289072
A0A1U8GL40	3163.9	2990.8	2966.2	3040.3	4544.8	5055	3802.4	4467.4	0.680552	0.0180227
A0A1U8E7E5	3042.6	3908.1	2393.4	3114.7	4707.4	4482	4550	4579.8	0.680095	0.0298957
M1BV56	3694.9	4363.8	3982.5	4013.73	5355.6	6286.5	6091.2	5911.1	0.679016	0.00523513
A0A1U8EF81	812.7	908.75	926.25	882.567	1270	1196.4	1433.5	1299.97	0.678915	0.00600434
A0A1U8E9Y3	1310.3	1741.6	1695.8	1582.57	2341.4	2606.6	2053.4	2333.8	0.678107	0.0233281
A0A1U8E9Y3	1310.3	1741.6	1695.8	1582.57	2341.4	2606.6	2053.4	2333.8	0.678107	0.0233281
A0A1U8G409	2757.3	3121.6	2866	2914.97	4302.8	4462.3	4136	4300.37	0.677841	0.000640329
A0A1U8ET22	2420.1		2126.6	2273.35	3341.2		3381.4	3361.3	0.676331	0.0180358
A0A1U8FLP3		235.11	250.24	242.675		334.65	382.99	358.82	0.676314	0.0444057
A0A1U8H4Q8	594.24	861.12	782.86	746.073	1077.1	1153.3	1079.2	1103.2	0.676281	0.0126576
A0A1U8EUP6	2313.4	2824.1		2568.75	3749.8	3855.7		3802.75	0.675498	0.0418754
A0A0V0H2L1	2778.2	3427.7	3065.6	3090.5	4594	4633	4501.1	4576.03	0.675367	0.00150108
A0A1U8HJY8	2619.1	3118.9	2673.7	2803.9	4412.5	3969.3	4076.4	4152.73	0.675194	0.00286746
A0A1U8DS87	2042.7	1798.6		1920.65	2707.8	2986.2		2847	0.674622	0.0376954
A0A1U8DS87	2042.7	1798.6		1920.65	2707.8	2986.2		2847	0.674622	0.0376954
A0A1U8DS87	2042.7	1798.6		1920.65	2707.8	2986.2		2847	0.674622	0.0376954
A0A1U8F6L3	3869.7	3022.2	2716.3	3202.73	5489	4221.1	4548.7	4752.93	0.673844	0.039144
A0A1U8GQ28	5475.8	6146.5		5811.15	8711.3	8571		8641.15	0.672497	0.0143417
A0A1U8GAH6	12040	12158	10354	11517.3	18529	17100	15804	17144.3	0.671787	0.00454503
A0A1U8FUQ6	2068.4	1303.2	1282.4	1551.33	2232.3	2485.5	2229.6	2315.8	0.669891	0.048376
A0A1U8G174	786.45	864.07	1222.3	957.607	1255	1446.4	1598.7	1433.37	0.668082	0.046486
A0A1U8F113	7926.2	9925.6	9644.6	9165.47	12497	14282	14436	13738.3	0.667145	0.00658225
A0A1U8E393		1060.4	1116.1	1088.25		1702.6	1566.6	1634.6	0.665759	0.0176128
A0A1U8E393		1060.4	1116.1	1088.25		1702.6	1566.6	1634.6	0.665759	0.0176128
A0A1U8EFF9	1857.7	2090	1643.9	1863.87	2850.5	2958.8	2596.9	2802.07	0.665176	0.00500046
A0A1U8ENM8	2355.5	3066.1	2617.5	2679.7	3519.4	3946.2	4621.4	4029	0.665103	0.0241923
A0A1U8F6Z4	4408.1	3761.2	4287.5	4152.27	7688.2	5550.8	5513.3	6250.77	0.664281	0.04812
A0A1U8H2S3	1290.1	1567.8	966.62	1274.84	1943.4	1943.7	1881.2	1922.77	0.663024	0.0207727
A0A1U8FWR1	922.28	973.54	1150.4	1015.41	1477.7	1535.6	1592.3	1535.2	0.661417	0.00246363
A0A1U8FE86		539.74	558.32	549.03		794.26	869.97	832.115	0.659801	0.0184362
A0A1U8EWT6	2697.7	2568.5	2508.6	2591.6	4326.7	3807.9	3656.4	3930.33	0.659384	0.0031322
A0A1U8EFI5	1421.6	1584.7	1074.7	1360.33	2290.7	2112.8	1786.9	2063.47	0.659247	0.0288912
K4CKJ9	3475.9	4665.9	5575.7	4572.5	6627.8	7795.2	6470.6	6964.53	0.656541	0.0315948
A0A1U8FKF1	850.35	840.32	872.96	854.543	1162.9	1162.5	1580.5	1301.97	0.656348	0.0327438
A0A1U8GIM9	7241.9	8021.2	6578.2	7280.43	10596	11351	11374	11107	0.655482	0.00144084
A0A1U8GWK2	1105.7	2056.3	1694.3	1618.77	2399.3	2339.3	2689.4	2476	0.653783	0.0448797
A0A1U8EIT4	757.09	1063.5	939.35	919.98	1172.9	1490.8	1563.8	1409.17	0.652854	0.030657
A0A1U8F124	1559.6	2126.9	2050.1	1912.2	2486.3	3246	3066	2932.77	0.652012	0.0244707
A0A1U8HIA7		2371.2	2034.1	2202.65		3317.4	3444.4	3380.9	0.651498	0.0225797
A0A1U8GAD4	5199.3	4535.7	3996.8	4577.27	6726.3	7533.2	6833.9	7031.13	0.651	0.00466259
A0A1U8G6H6	3308.8	3436	2546.9	3097.23	4785.6	4870.9	4638.8	4765.1	0.649983	0.00429506
A0A1U8G3N1	1689.8	2087.6		1888.7	2916.2	2897.3		2906.75	0.649763	0.0361928
A0A1U8HDM6	1571	1587.8	1702.8	1620.53	2244.2	2505.2	2734.2	2494.53	0.649634	0.0040631
A0A1U8DTV5	1597	1511.7	1646.3	1585	2486	2109.1	2727.6	2440.9	0.649351	0.00968776
A0A1U8GN04	2422.1	2120	3036.8	2526.3	3896.4	3794.5	4008.7	3899.87	0.647791	0.00768747
A0A0V0IVL1	1618.5	1467.4		1542.95	2463.9	2302.4		2383.15	0.647441	0.0168847
A0A1U8FV32	1166.3	723.21	793.64	894.383	1451.7	1264.1	1428.6	1381.47	0.647416	0.0312142
A0A1U8G4U9	2585	1989.6	2115.7	2230.1	3409.6	2989.7	3954.6	3451.3	0.646162	0.0214256
A0A1U8FVN0	1266	996.74	792.19	1018.31	1832.5	1334.8	1563.1	1576.8	0.645808	0.0483369
A0A1U8HDM6	2661.1	3889.8	4438.5	3663.13	5060.7	5592.4	6394.5	5682.53	0.64463	0.0364833
A0A1U8GQ43		3535.8	3673.9	3604.85		5250.3	5935.2	5592.75	0.644558	0.0295218
A0A1U8F4H5	1760.9	1214	1288.2	1421.03	2352.2	1896.5	2379.4	2209.37	0.643186	0.0273639
A0A1U8GYX8	20017	21066	19694	20259	33620	30426	30459	31501.7	0.643109	0.000587623
A0A1U8GYX8	20017	21066	19694	20259	33620	30426	30459	31501.7	0.643109	0.000587623
A0A1U8G205	3106	3087.7		3096.85	4953.4	4682		4817.7	0.642807	0.00618867
A0A1U8HDM6	4693.1	5597.7	4318.4	4869.73	7886.6	7405.1	7439.6	7577.1	0.642691	0.00272948
A0A1U8H8T3	4414.3	4323.1	5181	4639.47	6506.5	6563.3	8591.9	7220.57	0.642535	0.0249377
A0A1U8EV01		567.48	603.83	585.655		935.46	888.4	911.93	0.642215	0.00820185
A0A1U8F981		828.25	871.11	849.68		1305.3	1341.8	1323.55	0.64197	0.00350981
A0A1U8EPT2	1435.8	1248.7	1434.4	1372.97	1911	2188.1	2319.6	2139.57	0.641703	0.00481152
A0A1U8HCX2	8489.1	10848	11491	10276	13503	16668	17882	16017.7	0.641544	0.0226541
K4D9L5	1802.3	2757.9	1973.6	2177.93	3131.1	3815	3241.8	3395.97	0.641329	0.0283185
A0A1U8DS07	1926.2	2045.7	2036	2002.63	2924.8	3518.3	2942.9	3128.67	0.640092	0.00477434
A0A1U8EJD5	2115	2697.8	2026.1	2279.63	3678.6	3637.2	3375.8	3563.87	0.639652	0.00512491
A0A1U8GBZ6	991.07	1282.2	1401.7	1224.99	1761.7	1917.9	2077	1918.87	0.638392	0.0103388
A0A1U8FXD0	5985.9	5742.3	4940.8	5556.33	9766.5	8440.6	7921.7	8709.6	0.637955	0.00761202
A0A1U8EFF9	431.96	686.3	514.26	544.173	730.43	993.66	835.83	853.307	0.637723	0.0446936
A0A1U8DT48	166.31	179.76	212.95	186.34	339.61	232.1	307.33	293.013	0.635944	0.0372553
A0A1U8EKT2	2896.5		2781.8	2839.15	4533.3		4396.3	4464.8	0.635896	0.00300646
A0A1U8H5F2	852.49	838.18		845.335	1237.1	1425.5		1331.3	0.63497	0.0357755
A0A1U8H3F8	3235.7	2715.1	3677.3	3209.37	4953.6	4314.9	5905.1	5057.87	0.63453	0.0265838
A0A1U8G4U9	4959.4	4335.1	4258.6	4517.7	7062.5	6468.7	7853.2	7128.13	0.633784	0.00469549
A0A1U8ESV8	3340.8	4040.3	4298.7	3893.27	4977.4	6720	6734.2	6143.87	0.633683	0.0257163
A0A1U8E3V2	803.86	785.32	787.61	792.263	1406	1360.2	984.98	1250.39	0.633611	0.0264892
A0A1U8FQK8	846.23	1301.8	962.12	1036.72	1573.6	1885.4	1452.5	1637.17	0.633238	0.0330499
A0A1U8GQG7	2419.2	2934.5	3454.5	2936.07	4085.3	5240.4	4589.7	4638.47	0.632982	0.0191659
A0A1U8GDY2		1889.7	2189.8	2039.75		3379.6	3073.1	3226.35	0.632216	0.0311518
A0A1U8EA00	8128.9	7345.4	6093.1	7189.13	12009	12645	9472	11375.3	0.631993	0.02112
A0A1U8EA00	8128.9	7345.4	6093.1	7189.13	12009	12645	9472	11375.3	0.631993	0.02112
A0A1U8DVL2	2890.9	4829.7	5130.5	4283.7	6431.8	6793.9	7141.6	6789.1	0.630967	0.0266111
A0A1U8G817	4225.5	3819.1	4074.8	4039.8	6594.7	6032	6596.1	6407.6	0.63047	0.000438618
A0A1U8G409	595.09	674.45	642.86	637.467	1000.4	1095.5	938.94	1011.61	0.630149	0.00184462
K4B674	4092.2	3485.9	4722.4	4100.17	6273.1	5723.7	7530.1	6508.97	0.629926	0.0199982
A0A1U8G330	427.89	500.17	424.28	450.78	775.37	738.14	634.81	716.107	0.629487	0.00554257
A0A1U8FRW2		8398.9	8909	8653.95		13525	13988	13756.5	0.629081	0.00452596
A0A1U8GY34	1031.2	691.75	821.27	848.073	1555.2	1091.2	1399.4	1348.6	0.628855	0.0410735
A0A1U8GRG4	2263.6	2457	2527.7	2416.1	4066.4	4126	3335.5	3842.63	0.628762	0.00584482
A0A1U8GTP3	620.17	645.4	736.65	667.407	910.53	1183.1	1092.7	1062.11	0.628378	0.0107825
A0A1U8FV61	16134	16111	17863	16702.7	25674	23190	30913	26592.3	0.628101	0.0135847
A0A1U8E283	1799.8	1881.1	2532.2	2071.03	3266.1	2904.6	3738.8	3303.17	0.626984	0.0211887
A0A1U8DZJ8	4119.8	6335.2	4207.7	4887.57	7062.6	8895.8	7469.8	7809.4	0.625857	0.0328849
A0A1U8EXA4	447.12	572.99	471.45	497.187	845.63	754.6	790.36	796.863	0.62393	0.00304661
A0A1U8GRX1	3393.7	3736.7	4554.3	3894.9	5236.6	7215.8	6304	6252.13	0.622971	0.0242043
A0A0V0HFY0	454.68	577.53	530.03	520.747	906.72	722.84	878.37	835.977	0.62292	0.0094812
A0A1U8DZJ8	4119.8	5483.7	4207.7	4603.73	7062.6	7639.4	7469.8	7390.6	0.622917	0.00414266
M1DGF7	3800.9	3681.9	2883.1	3455.3	6074.9	6186	4407	5555.97	0.621908	0.030951
M1DGF7	3800.9	3681.9	2883.1	3455.3	6074.9	6186	4407	5555.97	0.621908	0.030951
M1DGF7	3800.9	3681.9	2883.1	3455.3	6074.9	6186	4407	5555.97	0.621908	0.030951
A0A1U8E9J0	2168.5	3284.2	2322.2	2591.63	4137.6	4633.5	3740.1	4170.4	0.621435	0.022067
A0A1U8EVN9	921.01	902.95	883.39	902.45	1770.3	1155.5	1432.5	1452.77	0.621194	0.0365756
A0A1U8EVN9	921.01	902.95	883.39	902.45	1770.3	1155.5	1432.5	1452.77	0.621194	0.0365756
A0A1U8GD08	1340.3	1413.4	1616.3	1456.67	2349.4	2402.1	2283.9	2345.13	0.621144	0.000574623
Q0KII0	883.48	795.41	893.02	857.303	1219.6	1516.9	1412	1382.83	0.619961	0.00472488
M1C7W6		2580.2	2227.8	2404		4142.8	3615.4	3879.1	0.619731	0.0432493
A0A1U8DZK8	4778.7	4323.1	3213.1	4104.97	6855.4	7124.7	5892.8	6624.3	0.619683	0.0134497
A0A1U8GIA4	3260	3006.1	4293.7	3519.93	5730.9	4733	6583.8	5682.57	0.619427	0.0311907
A0A1U8G330	3556.4	2901.8	2135.9	2864.7	4701.9	5322.4	3859.6	4627.97	0.618998	0.0404077
A0A1U8E3R3	3030.9	3947.8	2752.3	3243.67	4801.7	5447.3	5496.5	5248.5	0.618018	0.00918164
A0A0V0IYH0		5234.2	5071.6	5152.9		8978.8	7747.9	8363.35	0.616129	0.0354165
A0A1U8F4U0	4344.5	5450.6	4128.9	4641.33	7395.8	8021.5	7216.5	7544.6	0.615186	0.00367226
A0A1U8GIM9	1744.6	1790.5	1428.5	1654.53	2768.8	2650.8	2654.3	2691.3	0.614771	0.000993716
A0A1U8FRW2	9248.2	8398.9	8909	8852.03	15709	13525	13988	14407.3	0.614412	0.00143102
A0A1U8FM00	8789.4	11102	8309.4	9400.27	12189	14979	18748	15305.3	0.614182	0.04736
A0A1U8FC93	1170.3	1049	1378.6	1199.3	1752.1	2024.1	2087.7	1954.63	0.613568	0.00584459
A0A1U8FVU4	2261.1	3239.4	2562.6	2687.7	3677.3	5135.1	4346	4386.13	0.612772	0.0292844
A0A1U8DXK3	28932	25078	27000	27003.3	52489	33315	46526	44110	0.612182	0.0414335
A0A1U8F9I9	1031.9	1408.3	1249.8	1230	2237.9	1688.5	2109.8	2012.07	0.611312	0.0169925
A0A1U8ESV8	460.38	904	690.76	685.047	1062.6	1117.3	1183.1	1121	0.611103	0.0303829
A0A1U8H8X1	335.26	234.82	405.4	325.16	461.22	554.61	585.37	533.733	0.609218	0.0281943
A0A1U8G205	3106	3087.7	2742.7	2978.8	4953.4	4682	5052.3	4895.9	0.608427	0.000291317
A0A1U8GFL5	1639.1	1816.1	2477.3	1977.5	3212.4	3095.4	3449	3252.27	0.608037	0.00982344
A0A1U8GJ49	824.1		776.52	800.31	1240.2		1392.3	1316.25	0.608023	0.0230323
A0A1U8F5I1	1648.4	1333.9	1228	1403.43	2813	2268.4	1852.2	2311.2	0.607231	0.0410819
A0A1U8GVQ3	333.21	362.45	366.62	354.093	708.99	572.27	468.88	583.38	0.606969	0.0310708
A0A1U8F0C7	2500.1	3330.9	2388.1	2739.7	4083.5	4954.5	4519.3	4519.1	0.606249	0.0102654
A0A1U8EJW5	8264.4	8628.5	6452	7781.63	14469	13722	10382	12857.7	0.605213	0.0235621
A0A1U8ELU3	1053.5	873.41	1230.6	1052.5	1581.4	1549.8	2089.7	1740.3	0.604783	0.0276046
A0A1U8E0Y8	1554.4		1449.9	1502.15	2579.8		2394.6	2487.2	0.603952	0.0114508
A0A1U8F1S4	6390.7	8961.7	6448.6	7267	11003	12575	12580	12052.7	0.602937	0.00864354
A0A1U8HEM2	2578.8	3018.2	3748.1	3115.03	4810.7	5069.9	5628.7	5169.77	0.602548	0.00793922
A0A1U8EJA8	4774.1	5248.2	4315.7	4779.33	8405.5	8166.9	7225.7	7932.7	0.602485	0.00217683
A0A1U8G6A5	390.79	470.58	403.87	421.747	842.18	656.39	601.78	700.117	0.602395	0.0223037
A0A1U8EPY5	2212.5	2288.4	2009.9	2170.27	3529.2	4127.4	3153.5	3603.37	0.602289	0.0083417
A0A1U8E3F4	3587.4	4203.6	2838.8	3543.27	6655	6514.1	4503.9	5891	0.601471	0.0424569
A0A1U8E3F4	3587.4	4203.6	2838.8	3543.27	6655	6514.1	4503.9	5891	0.601471	0.0424569
A0A1U8EUZ4	2903.7	2538.4	2691	2711.03	3811.4	4100.4	5612.8	4508.2	0.601356	0.0341471
A0A1U8ENM8	11352	12750	8226.2	10776.1	18465	20034	15268	17922.3	0.601265	0.0210568
A0A1U8FCD9	6891	6341.8	7875.9	7036.23	12040	9699.5	13370	11703.2	0.601225	0.015957
A0A1U8HCF0	1745.5	1434.4	2102.1	1760.67	2845.3	2419.6	3538.9	2934.6	0.599968	0.0362974
A0A1U8GEC4	5783.1	5095.9	4971.4	5283.47	8683.8	9556.5	8180.2	8806.83	0.599928	0.0017586
A0A1U8E8Z6	5778.9	8593.3	8400	7590.73	9992.9	13862	14114	12656.3	0.599759	0.0348473
A0A1U8FLC2	2409.7	2491.9		2450.8	4333.3	3854.8		4094.05	0.598625	0.0211343
A0A1U8EN90	1275.2	1596.3	1568.9	1480.13	2206	2589	2624.5	2473.17	0.598477	0.00417773
A0A1U8EN90	1275.2	1596.3	1568.9	1480.13	2206	2589	2624.5	2473.17	0.598477	0.00417773
A0A1U8FBN4	3531.1	2821.8	4216.3	3523.07	6247.9	5124.9	6292.5	5888.43	0.598303	0.0130304
A0A1U8ETC2	741.41	1289.9	1115.1	1048.8	1465.2	1931.8	1862.7	1753.23	0.598211	0.0317126
A0A1U8GFY1	314.7	410.32		362.51	600.74	611.62		606.18	0.598024	0.0368538
A0A1U8EUZ6	3103.8	2850.2	3655.6	3203.2	4194.5	5216.2	6674.4	5361.7	0.597422	0.0464778
A0A1U8HCX2	6593	11372	7799.4	8588.13	12445	17282	13468	14398.3	0.596467	0.0475021
A0A1U8G2Z5		1041.3	1372.8	1207.05		1966.6	2090.3	2028.45	0.59506	0.0433919
A0A1U8ET76	6545.9	7413.1	5717	6558.67	11014	10825	11261	11033.3	0.594441	0.000900509
A0A1U8EL54	7811.1	9721.8	11199	9577.3	15099	14706	18684	16163	0.592545	0.0146925
A0A1U8FBE0	627.05	1079.9	789.97	832.307	1209.2	1670.8	1335	1405	0.592389	0.0400665
A0A1U8FBE0	627.05	1079.9	789.97	832.307	1209.2	1670.8	1335	1405	0.592389	0.0400665
A0A1U8HHX4	4507.9	4365.3	4221.1	4364.77	9047.1	7030.1	6034.2	7370.47	0.592197	0.0278677
A0A1U8G2X3	21755	34286	27173	27738	40486	56903	43245	46878	0.591706	0.0373726
A0A1U8G0I8	4231.2	3262.3	3790.1	3761.2	7048.6	6076.1	5969.4	6364.7	0.590947	0.00419097
A0A1U8G0I8	4231.2	3262.3	3790.1	3761.2	7048.6	6076.1	5969.4	6364.7	0.590947	0.00419097
A0A1U8FKW3	1113.2	1008.3		1060.75	1716.4	1879.8		1798.1	0.589928	0.0168988
A0A1U8EPD5	4184.4	6203	5665.3	5350.9	8037.6	9316.2	9861.7	9071.83	0.589837	0.0100885
A0A1U8DUY5	1771.2	1921.6	2053.8	1915.53	3535.2	2797.8	3413.4	3248.8	0.589613	0.00532605
A0A1U8EX57	2748	2652.3	2766.1	2722.13	4822.1	4692	4344.1	4619.4	0.589283	0.000207752
A0A0V0HTU9	1729.3	1555.1	2287.7	1857.37	3097.2	2823.9	3564.6	3161.9	0.587421	0.0134847
A0A0V0HTU9	1729.3	1555.1	2287.7	1857.37	3097.2	2823.9	3564.6	3161.9	0.587421	0.0134847
A0A1U8GUS3	11851	8892.2	7602.1	9448.43	18964	15904	13487	16118.3	0.586192	0.0300227
A0A1U8ESM7	7589.5	8884.3	6393.6	7622.47	15107	14049	9857.8	13004.6	0.586136	0.037522
A0A1U8DTV5	808.46	1143.8	718.57	890.277	1287.3	1715	1556.3	1519.53	0.585888	0.0248964
A0A1U8F2J7	5605.7	6971.8	4602.6	5726.7	9771.4	11724	7828.3	9774.57	0.585878	0.0372168
A0A1U8E5W3	13982	15703	10608	13431	25459	24397	18927	22927.7	0.585799	0.0195494
A0A1U8GFM5	643.44		564.58	604.01	1081.7		981.46	1031.58	0.585519	0.0215292
A0A1U8DSY1	1816.8	1888.4	1438.7	1714.63	3040.6	3506.8	2247.8	2931.73	0.584853	0.0363519
A0A1U8G222	7253.6	8736.4	8313.9	8101.3	11642	15133	14823	13866	0.584256	0.00861379
A0A1U8FF91		1246.8	1142.3	1194.55		1991.1	2102.1	2046.6	0.583675	0.00790849
A0A1U8E6I9	287.74	344.36	372.55	334.883	482.66	616.14	624.91	574.57	0.582842	0.0101921
A0A1U8GJG9	3756.2	4716.9	4337.3	4270.13	5869.6	8238.1	7901.5	7336.4	0.582048	0.01788
K4BF01		336.09	312.68	324.385		594.47	520.47	557.47	0.581888	0.0266185
K4BF01		336.09	312.68	324.385		594.47	520.47	557.47	0.581888	0.0266185
K4BF01		336.09	312.68	324.385		594.47	520.47	557.47	0.581888	0.0266185
A0A1U8GN18	2442.6	2728.2	1694.8	2288.53	3924.3	4151.9	3730.4	3935.53	0.581505	0.0076448
A0A1U8FEV3	1958.2	2543.3		2250.75	3780.4	3971.9		3876.15	0.580666	0.0340444
A0A1U8G9F4	1372.7	1750.6	1645.5	1589.6	2929	2757.1	2536.1	2740.73	0.579991	0.00197962
A0A0K0NLC3	866.62	1204.4	910.15	993.723	1441.9	2028.8	1672.6	1714.43	0.579622	0.023047
A0A1U8ENM8	14936	15705	11748	14129.7	24921	26284	21968	24391	0.579298	0.00429245
A0A1U8HCF0	2784.4	3447.5		3115.95	5097.7	5668		5382.85	0.578866	0.0352575
A0A1U8FQD4	2505	4195.7	2893.7	3198.13	5336.9	6127	5121.9	5528.6	0.578471	0.0173534
A0A1U8DZQ2	6216.3	7075.1	8815.2	7368.87	10959	12963	14321	12747.7	0.578056	0.0122794
A0A1U8EE53	13284	13501	13479	13421.3	21274	22624	25774	23224	0.577908	0.00183162
A0A1U8FXS4	6282.3	4541.6	4028.4	4950.77	10026	7887.2	7799.7	8570.97	0.577621	0.0221779
A0A1U8FJQ9	1023	1177.8	912.8	1037.87	1708.2	1924.8	1758.3	1797.1	0.577523	0.00167395
A0A1U8EI85	1918.3	1811.4	1934.3	1888	3216.7	3370.2	3231	3272.63	0.576905	2.4309e-05
A0A1U8H1I4	1851.1	2678.3	2538.8	2356.07	3172.2	4082.1	4999.2	4084.5	0.576831	0.0420127
A0A1U8DSV5	2441.6	3235.5	3353.3	3010.13	4507.2	5203.4	5962.5	5224.37	0.576172	0.0121143
A0A1U8EY69	2690.2	3129.4	2600	2806.53	5314.1	5365	3934.3	4871.13	0.576156	0.0141507
A0A1U8EY69	2690.2	3129.4	2600	2806.53	5314.1	5365	3934.3	4871.13	0.576156	0.0141507
A0A0V0HS79		2148.8	2323.1	2235.95		3967.8	3794.8	3881.3	0.576083	0.00552331
A0A1U8GYZ7	7518.9	7896.1	8734.7	8049.9	14177	12775	15006	13986	0.575568	0.00133495
A0A1U8E5G7	1075.1	1296.7		1185.9	2021.9	2103.5		2062.7	0.574926	0.0176555
A0A1U8EWT7	1360.2	1748.9	1193.8	1434.3	2187	3128.4	2172.1	2495.83	0.574678	0.0408393
A0A1U8GS61	3524.8	4478.1	4038	4013.63	6329.3	7728.9	6928.1	6995.43	0.57375	0.00369086
A0A1U8GYX8	6038.1	5760.5	4305.3	5367.97	9896.3	10336	7857.6	9363.3	0.573299	0.0128534
A0A1U8FKS8	3312.9	5204.8	4322.7	4280.13	5975.4	9281.4	7146	7467.6	0.57316	0.0455709
A0A1U8FY98	5500.1	6863.7	7215.1	6526.3	9271.9	10967	13987	11408.6	0.572049	0.0296397
A0A1U8H9U3		1842.1	1850.4	1846.25		3330.2	3126.8	3228.5	0.57186	0.00537869
A0A1U8H9U3		1842.1	1850.4	1846.25		3330.2	3126.8	3228.5	0.57186	0.00537869
A0A1U8EF15	1013.9	1452.7	968.6	1145.07	2123.3	2068.4	1819.3	2003.67	0.571486	0.00892589
A0A0V0IC03	2627.8	2441.4	2294.3	2454.5	4565.2	4062.1	4258.2	4295.17	0.571456	0.000465572
A0A1U8F4I8	782.86	768.13	891.99	814.327	1664.3	1230.7	1380.2	1425.07	0.571431	0.0100989
A0A1U8GAC2	788.56	990.26	1271.7	1016.84	1400.4	2039.5	1905.5	1781.8	0.570681	0.0332054
A0A1U8DWN2	9297	9347.4	7140.5	8594.97	16988	15201	13149	15112.7	0.568726	0.00796339
A0A1U8F7Y0		2564.3	2084.3	2324.3		4293.3	3893.4	4093.35	0.567823	0.0297939
A0A1U8FJQ9		1177.8	912.8	1045.3		1924.8	1758.3	1841.55	0.56762	0.0365193
A0A1U8F5I1	2617	2192.9		2404.95	4068.9	4434.1		4251.5	0.565671	0.0222039
A0A1U8E6Y8	2459.2	3271.1	3754.1	3161.47	5493.3	4779.1	6525.7	5599.37	0.564611	0.0182125
A0A1U8EJP8	7934.3	8762	10201	8965.77	14554	13404	19716	15891.3	0.564192	0.0278623
A0A1U8GBL7	2084.1	2440.2	1827	2117.1	4544.6	3230.8	3497.2	3757.53	0.563428	0.0201216
A0A0V0HPK0	828.69	1221.4	747.71	932.6	1522	1837.5	1611.9	1657.13	0.562779	0.0140435
A0A1U8GCW4	856.86	809.55	550.74	739.05	1617.7	993.44	1329	1313.38	0.562708	0.0480083
A0A1U8EX60	440.82	576.69	298.56	438.69	804.8	689.07	845.51	779.793	0.562572	0.0214101
A0A1U8G3V5	4131.4	4141	4101.2	4124.53	7772.5	5849.1	8373.3	7331.63	0.562567	0.013562
A0A1U8G3V5	4131.4	4141	4101.2	4124.53	7772.5	5849.1	8373.3	7331.63	0.562567	0.013562
A0A1U8EID6	4319.2	5113.7		4716.45	8569	8210		8389.5	0.562185	0.0137944
A0A1U8GXD8	439.28	395.27	368.45	401	850.42	615.08	680.99	715.497	0.56045	0.0126058
A0A1U8GBA9	2368.7	2611.5	2581.8	2520.67	4236.3	5351.7	3905.9	4497.97	0.560401	0.0112197
A0A1U8GXR7	1559.1	2011	1389	1653.03	3141.3	3257.1	2474.3	2957.57	0.558917	0.0130948
A0A1U8G5S0	3213.7	2167.4	2392.2	2591.1	5459.2	3381.1	5083.7	4641.33	0.558266	0.0454165
A0A1U8FTG0	1453.1	2008.7	1487.5	1649.77	2219.2	3475	3174.7	2956.3	0.558051	0.0356154
A0A1U8FZ28	6990.3	7466.6	7972	7476.3	12273	13058	14890	13407	0.557642	0.00198864
K4D5A4	3135.7	4047		3591.35	6213.4	6670		6441.7	0.557516	0.030514
A0A1U8E5G8	323.62	203.51	404.17	310.433	631.18	539.61	500.94	557.243	0.557088	0.0242432
A0A1U8EK22	1746.2	2142.1	1846.9	1911.73	2959.2	3468.8	3880.5	3436.17	0.556356	0.00640403
A0A1U8FQE3	2214.3	2516.8	2407.6	2379.57	5260.6	3858.4	3724.3	4281.1	0.555831	0.0189507
A0A1U8EUZ8	755.25	797.6	1061	871.283	1553.6	1436.5	1713	1567.7	0.555772	0.00505239
A0A1U8F394	6611.6	5048.4	5307.9	5655.97	12396	8368.1	9792.4	10185.5	0.555296	0.0237186
A0A1U8HC88	3030.7	4168.1	3739.7	3646.17	6087.2	7371.3	6407.8	6622.1	0.550606	0.00426228
A0A1U8GM06	1013.2	1012.2		1012.7	1779.7	1902.1		1840.9	0.550111	0.00541654
A0A1U8DX67	3980.3	4256.2	3444.7	3893.73	7629.5	7243.8	6361.5	7078.27	0.550097	0.00200946
A0A1U8FV51	8168.9	5788.5	6649.3	6868.9	13146	11936	12391	12491	0.549908	0.00196627
R4JAV9	676.97	1298	1066.5	1013.82	1486.6	1865.1	2179.8	1843.83	0.549845	0.0372129
A0A1U8FQD4	4400.2		5804.7	5102.45	8774.8		9815.4	9295.1	0.54894	0.0408132
A0A1U8GN08	3692.1	2729.9	3395.7	3272.57	7524.9	5243.9	5116.1	5961.63	0.548938	0.0319862
A0A1U8DV54	663.16		491.79	577.475	1122		983.73	1052.87	0.54848	0.0496737
A0A1U8EDG1	4413.9	5835	4746	4998.3	8472.6	10421	8448.6	9114.07	0.548416	0.00623665
A0A1U8F598	4263	5543.6	4935.2	4913.93	6613.9	9770.5	10517	8967.13	0.547994	0.0317569
A0A1U8H395	1832.2	2424.5	1436.4	1897.7	3515	4127.6	2758	3466.87	0.547382	0.0326658
A0A1U8E6Y8	3155.5	4360	3351.2	3622.23	6543	6315.8	7006.9	6621.9	0.547008	0.00212529
A0A1U8DWN2	1017.4	972.9	757.93	916.077	1746.5	1901.4	1379.9	1675.93	0.546607	0.0120302
A8IDV8	2404.9	2388.1	3794.8	2862.6	4506.4	4699	6550.5	5251.97	0.545053	0.0406479
A8IDV8	2404.9	2388.1	3794.8	2862.6	4506.4	4699	6550.5	5251.97	0.545053	0.0406479
A0A1U8E8N5	7096.9	6725.3	7869.9	7230.7	13580	11548	14687	13271.7	0.544822	0.00350326
A0A1U8HD74	1029.4	1574.9	1305.1	1303.13	2135.8	2877.6	2172.5	2395.3	0.544038	0.0192771
A0A1U8GN18	1887.4	1281.5	1867.1	1678.67	3790.9	2644.9	2846.9	3094.23	0.542515	0.0250478
A0A1U8EKU6	1695.4	935.65	1237.2	1289.42	2107.3	2376.8	2661.7	2381.93	0.541332	0.0160595
A0A1U8GJG9	6444.3	8012.8	8177.7	7544.93	12018	15687	14357	14020.7	0.538129	0.0058143
A0A1U8H4U0		3814.9	3912.3	3863.6		7684.2	6691.1	7187.65	0.537533	0.0217955
A0A1U8GUV4	6536.6	5633.9	6048.9	6073.13	9895.2	12028	11981	11301.4	0.537379	0.0022271
A0A1U8EIY0	794.56		868.78	831.67	1579.6		1516.9	1548.25	0.537168	0.00456453
A0A1U8EIY0	794.56		868.78	831.67	1579.6		1516.9	1548.25	0.537168	0.00456453
A0A1U8EUP6	2627.6	3005.1	1842.5	2491.73	4043.2	4981.5	4892	4638.9	0.537139	0.00914779
A0A1U8H1I4		4603.4	3871.5	4237.45		7869.6	7911.9	7890.75	0.537015	0.00991796
A0A1U8GP80	4624.3	4649.3	3626.3	4299.97	9245.1	8545.7	6279.7	8023.5	0.535922	0.0176346
A0A1U8ETZ9	975.03	1407	1384.6	1255.54	2172.1	2230.9	2626.9	2343.3	0.535801	0.00557477
A0A1U8DX67	10529	10015	10004	10182.7	21310	18405	17307	19007.3	0.535723	0.00185959
A0A1U8HDH7	3338.3	4541.9	5857.1	4579.1	6767.8	8573.1	10327	8555.97	0.535194	0.034215
A0A1U8E1Y4	4822.2	4444.7	5957.8	5074.9	9380	8011	11127	9506	0.533863	0.011803
A0A1U8EIY5	6199.8	7109.4	8218.8	7176	11770	12846	15726	13447.3	0.533637	0.0089011
K4D8J4	1051.4		1144.7	1098.05	2037.4		2080.3	2058.85	0.533332	0.00284366
A0A1U8FWA1	10690	12226	7835.7	10250.6	21569	21649	14465	19227.7	0.533115	0.0294687
A0A1U8EFI5	1236.7		1322.4	1279.55	2497.4		2318.8	2408.1	0.531353	0.00761503
A0A1U8F4I8	6002.2	9568.4	9217.2	8262.6	11788	16494	18431	15571	0.53064	0.0325354
A0A1U8FU05	811.99	791.76		801.875	1634.2	1390.4		1512.3	0.530235	0.0283887
A0A1U8EJW5	5779.5	4877.6	3716.8	4791.3	11272	8604	7242.8	9039.6	0.530035	0.0327365
A0A0V0IX88	2991	5306.9	4777.1	4358.33	5916.7	9108.3	9688.4	8237.8	0.529065	0.0468578
A0A1U8E8G2	4536	4156.2	3269.6	3987.27	8204	7501.8	6908	7537.93	0.52896	0.00258594
A0A1U8FU05	408.61	467.29	555.46	477.12	964.25	790.56	951.55	902.12	0.528888	0.003782
A0A1U8G409		2283.9	2443.5	2363.7		4277.1	4679.2	4478.15	0.52783	0.0103038
A0A1U8F5Q5	1391.1	556.16	780.14	909.133	1582.4	1803.5	1784.3	1723.4	0.527523	0.0348535
M1CDQ6		1354.8	1774.4	1564.6		2784.2	3152.1	2968.15	0.52713	0.0373221
A0A1U8GAV6	2718.1	4415.5	3348	3493.87	5107.8	6956.6	7871.3	6645.23	0.52577	0.0296351
A0A1U8FLP3	968.48	1275.6	1229.5	1157.86	1840.7	2586.1	2182.1	2202.97	0.525591	0.011386
A0A1U8H9A4	9467.4	7675.8	8175.3	8439.5	19815	14155	14252	16074	0.52504	0.0171834
A0A1U8G4E6		921.35	887.1	904.225		1572.4	1872.7	1722.55	0.524934	0.0324534
A0A1U8G4E6		921.35	887.1	904.225		1572.4	1872.7	1722.55	0.524934	0.0324534
A0A1U8GET9	2651	2205.7	3183.7	2680.13	5836.8	3640.2	5862.7	5113.23	0.524156	0.0367883
A0A1U8GDP4	3508.3	3280.1	3292.3	3360.23	7281.6	5686.3	6273.6	6413.83	0.523904	0.00293373
A0A1U8DT97	551.08	585.54	910.57	682.397	1079.1	1373.3	1458	1303.47	0.523524	0.0186205
A0A1U8FY54	2641.8	2214.8	2196.3	2350.97	5362.4	3492.7	4640.6	4498.57	0.522603	0.018921
A0A1U8EN90	2118.5	2473.3	1975.5	2189.1	4495.5	5042.6	3040.7	4192.93	0.522093	0.0311982
A0A1U8EMT0	2102.1	2910.2	2298.2	2436.83	3954.4	5328.6	4731.3	4671.43	0.521646	0.0087013
A0A1U8GMP4	4596.9	4840.4	3705.7	4381	7526.9	9340	8339.5	8402.13	0.521415	0.00304819
D1M6Z5	6039	7873.8	7223.3	7045.37	12071	13228	15346	13548.3	0.520017	0.00408593
A0A0U2Q299	3112.5	3955.9	5849.1	4305.83	6598.1	8082	10174	8284.7	0.519733	0.038987
A0A1U8F394	2957.8	3239.8	2837.9	3011.83	6104.8	5981.1	5327.4	5804.43	0.518885	0.000486031
A0A1U8FZU3	1578	1758	1197.2	1511.07	3290.6	2658.8	2801.6	2917	0.518021	0.00512052
A0A1U8F664	8105.2	6024.6	6316.3	6815.37	16502	10032	12944	13159.3	0.517911	0.0328082
A0A1U8GL07		2008.2	1736.6	1872.4		3396.4	3870.3	3633.35	0.515337	0.0232185
A0A0V0HGX2		2735.9	2944.6	2840.25		5310.9	5714.4	5512.65	0.515224	0.00714668
A0A1U8EN90	8041.5	8755.6	6450.9	7749.33	14563	18402	12196	15053.7	0.51478	0.019433
A0A1U8GW08	1803	2707.4	3110	2540.13	5022.1	4623.4	5163	4936.17	0.514596	0.00462217
A0A1U8EJW5	703.88	529.52	651.4	628.267	1494.7	1158.9	1011.7	1221.77	0.514228	0.0174634
K4DAC7	1669.5	2160	1569.8	1799.77	3340.9	4295.2	2865.1	3500.4	0.51416	0.0206444
A0A1U8GDP4	4782.8	2973.8	3794	3850.2	9299.8	5676	7534.4	7503.4	0.513127	0.0354119
A0A1U8GDP4	4782.8	2973.8	3794	3850.2	9299.8	5676	7534.4	7503.4	0.513127	0.0354119
A0A0V0H2G4	6895	8314.5	8632.4	7947.3	14525	14220	17727	15490.7	0.513038	0.00371605
A0A0V0H2G4	6895	8314.5	8632.4	7947.3	14525	14220	17727	15490.7	0.513038	0.00371605
A0A1U8HDH9	3924.6	4503.5	3048.4	3825.5	7905	7603.4	6865.8	7458.07	0.512935	0.00226706
M1CIM7	1452.9	1951	1615.3	1673.07	2534.9	3033.9	4220.3	3263.03	0.512734	0.0379438
M1CIM7	1452.9	1951	1615.3	1673.07	2534.9	3033.9	4220.3	3263.03	0.512734	0.0379438
A0A1U8GAG6	1529		1504.5	1516.75	3002.2		2914.4	2958.3	0.51271	0.000998122
A0A1U8GXR7	3065.9	3718.8	4159.7	3648.13	6892.3	6157.8	8303.9	7118	0.512522	0.00793242
A0A1U8F6Z4	2063.7	4000.9	3253.1	3105.9	5086	6205.8	6900.9	6064.23	0.512167	0.0186706
A0A1U8GD40	1390.9	1457.4	1353.8	1400.7	2294.5	2877.9	3033.5	2735.3	0.512083	0.00417976
A0A1U8HAS2	794.47	941.76	839.26	858.497	1990.8	1348.2	1703.9	1680.97	0.510716	0.0125623
A0A1U8H3B2	1907.6	1931.8	1606.6	1815.33	3325.7	4140.8	3204.5	3557	0.510355	0.00505232
A0A0V0IY90	1014.2	1199.4	893.49	1035.7	2325.4	2214.7	1549	2029.7	0.510271	0.0183229
A0A1U8EJQ3	973.87	705.56	749.75	809.727	1923.8	1591.4	1246.9	1587.37	0.510107	0.0215355
A0A1U8GDP4	14812	16831	13397	15013.3	28775	33606	26151	29510.7	0.508743	0.00378725
A0A1U8F664	1896.3	2664.5	3087.1	2549.3	4626.9	5248.7	5194.5	5023.37	0.507488	0.00351339
A0A1U8ED39	2805.6	2699.4	2757.6	2754.2	5940.9	4915.5	5469.6	5442	0.506101	0.000835944
A0A1U8GDP4	2080.9	2541.1	2524.8	2382.27	4242.3	4772	5122.5	4712.27	0.505546	0.00142517
A0A1U8GDP4	2080.9	2541.1	2524.8	2382.27	4242.3	4772	5122.5	4712.27	0.505546	0.00142517
A0A1U8HJW0	3614.4	3309.8	2633.3	3185.83	5909.9	7620.9	5396.2	6309	0.504966	0.0130052
A0A1U8HCX2	991.63	950.13	1005.1	982.287	2287.5	1533.9	2017.2	1946.2	0.50472	0.012055
A0A1U8FVG9	636.13	634.56	624.73	631.807	1595	1082.3	1090.5	1255.93	0.503057	0.021199
A0A1U8FAZ2	3565.4	2975.8	2794.3	3111.83	7366.5	6546.4	4672.5	6195.13	0.502303	0.0206121
A0A1U8H887	8252.5	15697	10995	11648.2	19046	28289	22404	23246.3	0.501075	0.0287004
A0A1U8F094	4410.4	6973.8	6036.7	5806.97	11636	11624	11561	11607	0.500299	0.00149976
A0A1U8EKU6	1844.2	1417	1655.6	1638.93	3359.2	3101.3	3410.8	3290.43	0.49809	0.000454378
A0A1U8GDP4	11126	12639	13397	12387.3	22720	25801	26151	24890.7	0.49767	0.000612021
A0A1U8H887	7514.7	14630	9453.6	10532.8	17835	26869	18897	21200.3	0.496821	0.0399113
A0A1U8GL49	4591.8	5549.9	4746.6	4962.77	10114	10034	9871	10006.3	0.495963	7.87644e-05
A0A1U8FFD5	679.13	663.74		671.435	1458	1251.9		1354.95	0.495542	0.0221018
A0A1U8E4K1		2678.4	2337.6	2508		5609.4	4538.3	5073.85	0.494299	0.0447776
A0A1U8EEM1	2463.2		2115.7	2289.45	4535.2		4732.6	4633.9	0.494065	0.00718661
A0A1U8FTR1	1493.8	936.34	1268.2	1232.78	2501.1	2539.1	2446.4	2495.53	0.493995	0.00153497
A0A1U8H4D4	967.43	949.65	967.16	961.413	1735.9	2211.9	1892	1946.6	0.493894	0.00216178
A0A1U8GLK2		2684.4	2739.8	2712.1		5678.9	5308.7	5493.8	0.493666	0.00449649
A0A1U8FCD9	7000.5	8664	5489.3	7051.27	14287	18011	10604	14300.7	0.493073	0.0356634
A0A1U8FD91	488.21	420.76	371.26	426.743	825.21	797.56	977.56	866.777	0.492334	0.0025456
A0A1U8HGP1	747.92	767.6		757.76	1372.5	1708.1		1540.3	0.491956	0.0431724
A0A1U8GAD8	4620.2	4863.3	3504.8	4329.43	7661.4	9903.6	8852.9	8805.97	0.491648	0.00437768
A0A1U8FZU3	919.12	728.42	941.07	862.87	1921.5	1408.1	1969.9	1766.5	0.488463	0.00926571
A0A1U8E1E5	441.51	285.71	402.92	376.713	805.07	751	757.71	771.26	0.488439	0.00137793
A0A0V0HQB0	1273.5	1265.1	1529.6	1356.07	2711	2392.8	3259.9	2787.9	0.486412	0.00589167
A0A1U8F3L5	1642.6	2356.2	1726.4	1908.4	3561.5	5047.6	3180.3	3929.8	0.485623	0.0299313
A0A1U8FSC0	1941.4		1917.3	1929.35	4036.5		3909.5	3973	0.485615	0.000998729
M1CMN7	1060.6	1087.2	916.32	1021.37	2164	2153.5	1993.8	2103.77	0.485497	0.000144762
A0A1U8HC88	1700.9	2694.7	1517.9	1971.17	4034.3	5228.4	2941.5	4068.07	0.484546	0.0499228
A0A1U8GL40	9527.3	11830	6889.4	9415.57	18501	25038	14767	19435.3	0.484456	0.0393681
A0A1U8HCV0	2561.3	3733.2	3693.2	3329.23	4918	7834.7	7864.4	6872.37	0.484438	0.0279304
A0A1U8E5R8	1392.3	1523.6	736.73	1217.54	3183.4	2049.4	2334.1	2522.3	0.482712	0.0356387
A0A1U8FDH5	287.73	284.63	264.11	278.823	651.86	704.37	380.25	578.827	0.481704	0.0407861
A0A1U8FLR0		2653.1	2128.4	2390.75		5098.7	4830.1	4964.4	0.481579	0.0128617
A0A1U8F2I7		2456.9	2340.9	2398.9		4806.5	5170.2	4988.35	0.4809	0.00538968
A0A1U8GMR0	3830.2	2680.8	3570.8	3360.6	7758	6133.9	7080.7	6990.87	0.480713	0.00344406
A0A1U8DV84	839.93	871.47	1154.7	955.367	1783.8	1893	2292.1	1989.63	0.480172	0.00493161
Q6XLQ1	2856.3	2996.4	3069.8	2974.17	5229.5	6266.9	7112.2	6202.87	0.479483	0.00415052
A0A1U8HHJ0	1488.2	2259.7	1352.2	1700.03	3077.4	4158.2	3408.2	3547.93	0.479162	0.0123432
A0A1U8FX40	1015		747.02	881.01	1978		1703.3	1840.65	0.478641	0.0377321
A0A1U8DYV5	3632.6		3378.1	3505.35	7606.6		7042.1	7324.35	0.478589	0.00650836
A0A1U8FAZ2	2043.1	1483.8	1852.4	1793.1	4408	3738.2	3121.5	3755.9	0.477409	0.00844393
A0A1U8FSP7	2107.6	1635.6	2656.7	2133.3	4245.7	3452.5	5714	4470.73	0.47717	0.0321835
Q6XLQ1	4806.7	3545.5	3236.1	3862.77	10482	6610.5	7260.8	8117.77	0.475841	0.0299566
A0A1U8GQZ6	3328.6	4523.7	3867.1	3906.47	8023.8	10709	5961.4	8231.4	0.474581	0.0379644
A0A1U8HBT5	1026.8	675.47		851.135	1704.5	1894.6		1799.55	0.472971	0.0416023
A0A1U8FZU3	4431	4489.2	5129	4683.07	10535	9216	9956.9	9902.63	0.472911	0.000295348
A0A1U8ENX6	1069.8	1526.3	1371.4	1322.5	2178.8	3419.4	2794.4	2797.53	0.472738	0.0181877
A0A1U8F740	2101.5	1949.6	1514.1	1855.07	4534	3687.3	3553.6	3924.97	0.472632	0.00425999
A0A1U8E4K1	2078.5	2678.4	2337.6	2364.83	4865.7	5609.4	4538.3	5004.47	0.472545	0.00186817
A0A1U8E4K1	2078.5	2678.4	2337.6	2364.83	4865.7	5609.4	4538.3	5004.47	0.472545	0.00186817
A0A0V0IXH9	1402.8	1378.7	972.4	1251.3	3246.4	3017.5	1694.7	2652.87	0.471678	0.0495967
A0A0V0IXH9	1402.8	1378.7	972.4	1251.3	3246.4	3017.5	1694.7	2652.87	0.471678	0.0495967
A0A0V0IXH9	1402.8	1378.7	972.4	1251.3	3246.4	3017.5	1694.7	2652.87	0.471678	0.0495967
A0A1U8EWV1	2354.7	2385.9	3169.7	2636.77	4364	5012	7416.7	5597.57	0.471056	0.0374888
A0A1U8HGF3	6185.5	6848.9	7338.1	6790.83	13107	13145	17087	14446.3	0.470073	0.00492517
A0A1U8EF52	2518.3	1823.8	2471	2271.03	5755.9	3542.2	5226.7	4841.6	0.469067	0.0217467
A0A1U8GCD1	712.33	785.6		748.965	1501.2	1694.2		1597.7	0.468777	0.0144703
A0A1U8FFE5	9451.5	9138.4	12384	10324.6	21196	21781	23156	22044.3	0.468358	0.000587918
A0A1U8G3J9	1110.2	1091.5	1264	1155.23	2486.2	2046.2	2879.9	2470.77	0.467561	0.00597387
A0A1U8EIC5	1376.9	583.86	918.1	959.62	2474.5	1474.4	2213.8	2054.23	0.467143	0.0441562
A0A1U8E6D9	3693.9	3884.3	3022.3	3533.5	7077.8	8875	6742.9	7565.23	0.467071	0.00478875
A0A1U8FZU3	4229.4		3545.2	3887.3	7825.5		8825.6	8325.55	0.466912	0.0181302
A0A1U8HJY9	6424.8	5477.6		5951.2	13115	12504		12809.5	0.464593	0.00668517
A0A1U8EFZ0	738.03	717.57	756.07	737.223	1822.5	1718.3	1220.3	1587.03	0.464529	0.0102982
A0A1U8H917	2994	2799.6	3116.2	2969.93	6865	6333.9	6025.2	6408.03	0.46347	0.000194737
A0A1U8GS61	8619.3	7804.5	5482.6	7302.13	19712	15336	12230	15759.3	0.463353	0.0232484
A0A1U8GRG4	2263.5	2480		2371.75	4823.2	5450.4		5136.8	0.461717	0.0140922
A0A1U8GCS4	3697.9	4369.3	4921.3	4329.5	6650.5	9418.4	12218	9428.97	0.45917	0.0362663
A0A1U8GCS4	3697.9	4369.3	4921.3	4329.5	6650.5	9418.4	12218	9428.97	0.45917	0.0362663
A0A1U8HDM6	2643.1	5039.2	4370.9	4017.73	6718.2	9833.4	9724	8758.53	0.458722	0.0190016
A0A1U8DTV5	1685	1356.3	1731.9	1591.07	3912.1	2892.3	3616.8	3473.73	0.458028	0.00442369
A0A076V4W1	3517.1		2959.6	3238.35	7579.5		6567.9	7073.7	0.457801	0.021931
A0A0V0IA74	8851	6562.5	6251	7221.5	19523	15227	12585	15778.3	0.457685	0.0172137
A0A1U8FFD5	4877.9	3306.9	4163.5	4116.1	10466	8517.1	8082.5	9021.87	0.456236	0.0047118
A0A1U8EDL7	3368.4	4300.4	2813.7	3494.17	6275.3	9946.7	6842.5	7688.17	0.454486	0.0263991
A0A1U8DTV5	1825	2792.6	1718.6	2112.07	3946.9	5964.2	4091.5	4667.53	0.452502	0.0253195
A0A1U8FFE5	13481	8679.2	8729.1	10296.4	27620	18791	21931	22780.7	0.451981	0.0146931
A0A1U8H068		3540.3	2473	3006.65		7051.5	6287.9	6669.7	0.450792	0.0306217
M1CE56	4841.8	5061.8		4951.8	11392	10581		10986.5	0.450717	0.00481242
A0A1U8G1A5	1233.7		1362	1297.85	2807.8		2971.1	2889.45	0.449169	0.00422929
A0A1U8EVN9	1993.2	2180.1	2526.7	2233.33	5221.2	4942.2	4885.1	5016.17	0.445227	0.000120349
A0A1U8E2J1	1011.8	1117.5	1036.8	1055.37	2977.8	2278.3	1916.2	2390.77	0.441434	0.0130152
A0A1U8FY12	495.89	722.29	691.48	636.553	1359.4	1334.6	1655.3	1449.77	0.439073	0.00288502
A0A1U8EXA1	1499.7	2201.9	1733.5	1811.7	2767.9	5065.1	4594.9	4142.63	0.437331	0.0331777
A0A1U8HDM6	1039.5	1423	1335.7	1266.07	3000.6	2658.6	3085.9	2915.03	0.434323	0.00070225
A0A1U8GAK5	2027.1	4276.4	2843.4	3048.97	5238.3	8685.8	7252.5	7058.87	0.431934	0.0285445
A0A076V4W1	3517.1	3072.9	2959.6	3183.2	7579.5	7979.9	6567.9	7375.77	0.431575	0.00075962
A0A076V4W1	3517.1	3072.9	2959.6	3183.2	7579.5	7979.9	6567.9	7375.77	0.431575	0.00075962
A0A1U8FYI4		597.77	450.21	523.99		1217.3	1230.4	1223.85	0.428149	0.0110164
A0A1U8EDG1	3531.7	3495.9	3880.1	3635.9	6600.7	10392	8484.1	8492.27	0.428142	0.0116036
A0A1U8GQ85		495.07	408.47	451.77		1135.1	986.6	1060.85	0.425857	0.019339
A0A1U8HAE0	1076.5		1319.1	1197.8	2794.9		2847	2820.95	0.424609	0.00579162
A0A076V4W1	3517.1	3072.9		3295	7579.5	7979.9		7779.7	0.423538	0.00441598
A0A1U8E2F0	4643.9		4608.7	4626.3	11363		10493	10928	0.423344	0.0047389
A0A1U8FZ96	3255.9	2832.1	2653.3	2913.77	7804.5	5717.8	7224	6915.43	0.421343	0.00347244
A0A1U8F0E0		369.26	524.21	446.735		1025.6	1101.6	1063.6	0.420022	0.0190125
A0A1U8F0E0		369.26	524.21	446.735		1025.6	1101.6	1063.6	0.420022	0.0190125
A0A1U8GJD0	2742.7	3774.7	3295.9	3271.1	7175.5	7776.7	8446.8	7799.67	0.41939	0.000664936
A0A1U8EWV5	1045.8	711.85	954.29	903.98	2156.2	2568.8	1814.5	2179.83	0.414701	0.00599909
A0A1U8DQQ6	2451.5	2585.2	2079.7	2372.13	5861.3	6431.1	4961.7	5751.37	0.412447	0.00173534
A0A1U8DQQ6	2451.5	2585.2	2079.7	2372.13	5861.3	6431.1	4961.7	5751.37	0.412447	0.00173534
K4CC52	3027	1846.4	2952.5	2608.63	6503.9	5401.8	7108.1	6337.93	0.411591	0.00404779
A0A1U8FAT4	2078.5	2183.9		2131.2	5356.3	5070.3		5213.3	0.408801	0.00243611
A0A1U8GDB7	2368.2	3066.5	2084.7	2506.47	5821	6931.5	5818.4	6190.3	0.404902	0.00145009
A0A1U8FU05	4540.8	3906.2	3177.8	3874.93	11903	7695.1	9246.8	9614.97	0.403011	0.0112543
K4C2D4	3204.6	2972.6		3088.6	8443.3	6915.5		7679.4	0.402193	0.0271773
A0A1U8EMJ8	2219.7	2341.9	1885.6	2149.07	5554	6822	3713.3	5363.1	0.400714	0.024419
A0A1U8H2T8	7243.6	6108.1	5511.1	6287.6	18726	14487	14207	15806.7	0.397782	0.00354488
A0A1U8H2T8	7243.6	6108.1	5511.1	6287.6	18726	14487	14207	15806.7	0.397782	0.00354488
A0A1U8HD75		849.38	1276.4	1062.89		2566.9	2802.1	2684.5	0.395936	0.021857
A0A1U8E283	1762.6	2110.9	1411.2	1761.57	5073.9	5042.5	3307.7	4474.7	0.393673	0.0117508
A0A1U8ELG6	747.54	917.85	843.88	836.423	2144.6	2840.4	1394.1	2126.37	0.393358	0.0373817
A0A1U8GTI0		371.93	240.51	306.22		782.45	780.85	781.65	0.391761	0.0185747
M1ADT7	3027.7	2864.5		2946.1	6975	8081.2		7528.1	0.391347	0.014564
M1ADT7	3027.7	2864.5		2946.1	6975	8081.2		7528.1	0.391347	0.014564
A0A1U8E6M1	2230.8	2819.7	2891.1	2647.2	5940.9	7943.5	6424.4	6769.6	0.391042	0.00296418
A0A1U8EFF4	6003.3	9213.3	8796.4	8004.33	17064	21762	22935	20587	0.388805	0.00361966
A0A1U8EUL7	7625.3	5112.4	5043.1	5926.93	18265	11295	16183	15247.7	0.388711	0.013996
A0A1U8EJ44		1144.3	1234.6	1189.45		2687.3	3433.5	3060.4	0.388658	0.0380609
A0A0S3G5W7	15605	16897	12383	14961.7	45356	42677	27560	38531	0.388302	0.0144356
M0ZTY3	2350.8	2910.7	2051.8	2437.77	6056.2	7117	5695.6	6289.6	0.387587	0.00147445
A0A1U8FNG5	5499.8	7274.7	7504.8	6759.77		16452	18697	17574.5	0.384635	0.00267881
A0A1U8GDI8	670.04	1028.1	484	727.38	1770.7	1745.2	2160.2	1892.03	0.384444	0.00504907
A0A1U8F484	1329.7	1731.6	1204.9	1422.07	3242.2	4179.8	3683.2	3701.73	0.384162	0.00191137
A0A1U8EFF4	4035.6	7779.5	9760.9	7192	12780	18789	24783	18784	0.382879	0.0395205
A0A1U8FRE5	2792.1	3669.6	4931.5	3797.73	6300.5	10057	13455	9937.5	0.382162	0.0465923
A0A1U8G061	6316.4	7911.9		7114.15	17991	19332		18661.5	0.381221	0.00804617
A0A1U8H9M1	1660.2	6004.7	4032	3898.97	8552.4	12578	9560.9	10230.4	0.381115	0.0221316
A0A1U8E5W3	2385.1	2156	1517.1	2019.4	5771.7	6137.1	4014.4	5307.73	0.380464	0.00954978
A0A1U8E5W3	2385.1	2156	1517.1	2019.4	5771.7	6137.1	4014.4	5307.73	0.380464	0.00954978
A0A1U8EWT6	2529	3984.3	3821.3	3444.87	5498.1	9891.7	11833	9074.27	0.37963	0.0433539
A0A1U8G061	5418.8	7104.9	2996.1	5173.27	13596	17785	9509.4	13630.1	0.379546	0.0339466
A0A0V0I0A2	1058	751.98	816.38	875.453	3005.5	2191.6	1724.4	2307.17	0.37945	0.0206225
A0A1U8F477	2244.3	3776.8	4405.2	3475.43	9025.4	6505.4	11967	9165.93	0.379169	0.0288324
K4D3K4	537.63	1271.2	382.05	730.293	2130	1844.2	1823.4	1932.53	0.377894	0.0145536
A0A1U8FJI2	5593.5	11534	8486	8537.83	16341	27767	23815	22641	0.377096	0.0199965
A0A1U8GDP4	237.22	305.77		271.495	646.8	803.58		725.19	0.374378	0.0337696
A0A1U8GDP4	237.22	305.77		271.495	646.8	803.58		725.19	0.374378	0.0337696
A0A1U8FFX4	1361.3	1681.4	1935.5	1659.4	3505.5	3966.1	5870.9	4447.5	0.373108	0.019889
A0A1U8FN71	821.55	301.32	617.5	580.123	1660	1603.2	1419.4	1560.87	0.371667	0.00427821
A0A1U8EIY5	4400.3	5214.8	3343.1	4319.4	12478	14143	8773.5	11798.2	0.366108	0.0111597
A0A1U8GNX4	5165.1	5301	5241.9	5236	17364	12694	12943	14333.7	0.365294	0.0038929
A0A1U8FNI4	3968.2	6132.3	4156.1	4752.2	11177	15135	13074	13128.7	0.361971	0.00330407
A0A1U8FNG5	7994	9320.6	4325.4	7213.33	24124	23891	12403	20139.3	0.358171	0.0356356
A0A1U8EPT7		2858.1	3368.7	3113.4		9192.8	8352.4	8772.6	0.3549	0.0074639
A0A1U8G061	3807.9	7911.9	5292	5670.6	12604	19332	16577	16171	0.350665	0.0101716
A0A0V0GYL3	5218.6	4134.8	3996	4449.8	13882	11606	12875	12787.7	0.347976	0.000399308
A0A1U8G4Z6	2107.1	2896.5	3019.8	2674.47	7402.4	8506.2	7198.2	7702.27	0.347231	0.00053649
A0A1U8GWU7	14474	13692	13720	13962	44083	40513	36841	40479	0.34492	0.000229125
A0A0V0HPS7	2679.3	1422	1779.7	1960.33	7322.3	4894.2	5251.5	5822.67	0.336673	0.010223
A0A1U8FZU3	1771.4	1774.3	1440.4	1662.03	4401.9	6537.4	4062.3	5000.53	0.332371	0.0129894
A0A1U8FNG5	5654.8	6349.2	2644.2	4882.73	18426	17438	8957.4	14940.5	0.326813	0.0351752
A0A1U8EFC2	4740.3	4611.3	4076.9	4476.17	18220	11186	11801	13735.7	0.325879	0.0148513
A0A0V0HGL0		3560.4	2849.7	3205.05		11009	8718.6	9863.8	0.324931	0.0309299
A0A0V0HGL0		3560.4	2849.7	3205.05		11009	8718.6	9863.8	0.324931	0.0309299
M1AXJ2	2547.2	7938.1	7141.8	5875.7	12653	21466	20693	18270.7	0.321592	0.0194637
A0A1U8G2Z5		2344.7	3424.5	2884.6		8106.8	9882.4	8994.6	0.320704	0.0277239
A0A1U8FYG6	1499.6	1725.6	3694	2306.4	4917.9	6682.9	10228	7276.27	0.316976	0.0438226
A0A1U8FYG6	1499.6	1725.6	3694	2306.4	4917.9	6682.9	10228	7276.27	0.316976	0.0438226
A0A1U8GDP4	613.57	1254.6	1698.9	1189.02	2753.1	3612.4	5003.3	3789.6	0.31376	0.0232628
A0A1U8FN71	13625	11107	9176.1	11302.7	53755	35602	22513	37290	0.303103	0.0468507
A0A1U8FNG5	2359.8	2828.4	2565.7	2584.63	7316.9	8688.9	10034	8679.93	0.297771	0.00156317
A0A1U8EPT7	1696.2	1192.8	2088.1	1659.03	4751.8	4463	7513.1	5575.97	0.297533	0.0176423
A0A1U8FNI4	2240.3	4444.5	2137.2	2940.67	9438.9	11981	10900	10773.3	0.272959	0.00174434
A0A1U8EX81	2000.3	3417.7	2489.4	2635.8	7998.6	12626	11703	10775.9	0.244602	0.00524778
A0A1U8EX81	2000.3	1934.5	2489.4	2141.4	7998.6	8801.8	11703	9501.13	0.225384	0.0029506
A0A1U8G078	19969	29344	30753	26688.7	97606	119500	141880	119662	0.223034	0.00215502
A0A1U8GWW6	23801	37877	28568	30082	132130	168690	136580	145800	0.206324	0.000697305
A1IKU3	2140.1	3354.5	2323.5	2606.03	14002	16628	14879	15169.7	0.171792	0.000127385
K4CRA5	1295.6	1818	887.42	1333.67	13905	15764	9453.2	13040.7	0.10227	0.00346436
K4B482	901.42	1519.2	735.36	1051.99	10783	10582	14379	11914.7	0.088294	0.000984251
