# Supplementary material for: Comprehensive Phosphoproteomic Analysis of Pepper Fruit Development Provides Insight into Plant Signaling Transduction
Source: Int J Mol Sci. 2020 Mar 13;21(6):1962. doi: 10.3390/ijms21061962 (PMC7139842; doi:10.3390/ijms21061962)
Supplement: Supplementary file 1 [file ijms-21-01962-s001.zip › Supplementary files/Table S4.xlsx]

## Sheet: Sheet1
Table S4. Statistics on the number of peptides containing phosphorylation sites in each motif.
......_S_P.A...	......_S_PK....	...R.._S_P.....	.....G_S_P.....	.....S_S_P.....	...RS._S_......	......_S_P.R...	......_S_P.....	......_S_DDE...	.L.R.._S_......	......_S_D.E...	......_S_.DD...	....S._S_..E...	...K.._S_......	......_S_.SP...	......_S_SP....	......_S_F.....	......_S_.S....	......_S_D.....	......_S_.D....	....S._S_......	......_T_P.....	.....R_T_......	...R.._T_......	....S._T_......	......_T_.P....	...R.._S_......
GSEEGSSPRASVS	YYPPEWSPKKGSL	YGRRSYSPHGRSP	LKTSCGSPNYAAP	APLPQSSPRHKRK	FRLRSPSLNSIRL	LDSVITSPHRRSQ	NPSARYSPSLAYS	LKEGMESDDEIRR	VLTRVHSLRERVD	_____MSDEEHHF	RLEKEASYDDIKA	SIPTSSSSDEKEK	PFVKSGSNSILRL	VGEALSSLSPRDL	PAPLPQSSPRHKR	LLGSRTSFGERPP	HSNPSTSSSQKSK	IPTSSSSDEKEKQ	MDATDSSNDEEEK	NPSTSSSQKSKRK	LDQMPDTPTRIAR	NLLGSRTSFGERP	GARRFGTTGTVKL	VAEESSTGEVESV	EVESVETEP____	RHRRAQSETFFRF
LLSPPSSPRAGSG	NPPPQKSPKKTLL	SPARAVSPHIRSN	ENLNPGSPDLVDV	IKIKSSSPRFPPP	RERRSESLAKKRS	DDDGSLSPLRGSF	GALLSESPRGSYT	_____MSDDEREE	ALVRTLSMPKPKS	HAHSPESDGESRH	EEPKEESDDDMGF	VILPSISAPEHSI	ANIKIKSSSPRFP	PSYGRRSYSPHGR	NIKIKSSSPRFPP	DTAGQESFRSITR	APSIPTSSSSDEK	DASGYASDFIEYD	TEKSRKSIDHQLE	NRGLSASSETRAE	PAPEPATPKKTEQ	DQLFKRTGSLDKS	IPVRTFTHEVVTL	FLTESGTFKDGDL	ANKYRETQPLGTA	GTNRGLSASSETR
EAEDIASPKAVRS	PSSPSRSPKRPVY	NNFREESPQPRGS	DYDGEGSPSGGRR	CVAVGSSPRFKVY	RFTRSQSDSGIDS	YSPHGRSPRRRSP	RNVKDVSPHEFVK	TTEKEISDDEDDE	QLTRESSFSSYSD	NLTLWTSDLEEGG	EPEEFSSEDDGEI	SRRLSESGLELYG	SVSKSWSFNDPEL	LAPSSPSRSPKRP	NCVAVGSSPRFKV	ITTTFPSFVFHSR	PSIPTSSSSDEKE	TIDEQMSDDNLRE	MEKARKSVDWLDR	AKATSESSESLSS	EEFIPSTPGKFKD	DIIGTRTEVADVK	KFKRSYTLPARMA	ERNVSNTVAALPD	ALDSVITSPHRRS	SFERNVSNTVAAL
SVKKLKSPKASPG	PISINFSPKMEDD	SFVRASSPSKTTE	EWIGPGSPRVRNP	VTPPLSSPTRVPK	PYSRSISLPTPLK	VPPQLPSPVREGS	EQLSGQSPVFSKA	IYNLDESDDEADT	RLKRVPSVEPTSE	REGLEESDIESS_	KRGHSDSEDDDED	MIKDSGSCSESEA	HLQKQVSDLQAQL	RRPNPYSGSPAPI	PVTPPLSSPTRVP	SDRLFGSFGTRGS	RPIQIPSLSSIED	QEYEEDSDFDE__	RENEEISGDEDSE	DFGYSKSALLHSQ	RFPPPTTPSTTDT	PAGAKRTGSTVQI	KIVRQHTLEKEHK	PTTPSTTDTPTAG	MKAVVITSPGGPE	IILRWDSTVSEEA
STLGLPSPRAQDA	ERIEPVSPKNHQP	SPSRAASPQIRTN	QSSESGSPVQSNR	ANWKISSPGDDPE	GHFRSLSWSVSRN	VNSPPQSPHRSAS	SKKHAHSPESDGE	GPLSDASDDEDRK	ALARVKSMTQYPE	GKKRGHSDSEDDD	RLDKSASYDDVKA	KDSGSCSESEAEV	QMVKLHSFDTKIH	FRFQQRSASPEIV	EGSEEGSSPRASV	RSLFQRSFSDGNI	EQRERRSESLAKK	INPDSDSD_____	CCRYPRSSDGDNR	DGALSLSAPVSPV	TPSTTDTPTAGAQ	KIVFSRTRSSPEL	KLQRALTFTDAEI	VRKTSDTTHVVQI	SRPGPATSPRMKR	KKLREWSEIVAGP
AYNSGGSPSADNM	LSDITESPKSCNL	PVTRAKSPNLTRR	DVNFDGSPHGAQR	EDDDPSSPIGRGW	WGRRSGSWEIASE	SDEDHASPPRSHV	___MLRSPQEPNR	NGVELDSDDEDNA	ALARVKSMVQYPE	SRFQGYSDQEASD	_MKRLRSSDDLES	PLTVSASFKEGKS	ALRKEQSQVELEI	KKQSSESGSPVQS	VANWKISSPGDDP	ILAPQTSFKARSG	SSINPDSDSD___	QEEDEDSDEPKRK	NSDDGYSSDSILR	GLTQSPSLRAYVG	KRSAAETPQDPID	FGIPVRTFTHEVV	MISRSYTNLLDLA	SLAYSPTSPKLSP	ASPPRSTTPTPTL	LFKRTGSLDKSFE
NVSNRASPTAKMG	RYSPSPSPKKPPK	ASTRDSSPIRRTI	SKREFGSPIRPIA	FSRTRSSPELTDT	HTLRSLSSQEGLS	SFSDPPSPSRFKP	PPRYRRSPSYGRR	AKDNNESDDEQER	RLSRADSSVSLLF	YSDQEASDLENDP	LPEVYPSDDDFST	EGNHSPSLEEGEA	SLQKARSWDEGVS	KRGGSVSVSPPVR	GEDDDPSSPIGRG	TDVGEGSFHAVTK	GNRFTRSQSDSGI	LLLHPESDDSAQL	PGLISQSSDLSDI	TPGISKSQEFDTA	EKPRVETPIDANE	TALHDRTRESDEE	SMQRSLTSTAASK	RFINSHTNVVNFG	PSPPRSTTPTPTL	LNERILSSLSRRS
FFNNLPSPKADTP	GKFPDESPKIKHD	MGRRPNSPPISTK	VSYGDGSPDSG__	TSLAPSSPSRSPK	VPGRSKSQEFLLP	SRSVSFSPDRVRV	SSRSPASPNGGGS	TKIAATSDDENDE	SLERNESGLSLEG	ANGLNESDAEDDD	LSVYEFSEDDLSL	KAQPSDSSDENQV	SLAKKRSRLSAAS	SEDESESESPPPS	ITSLAPSSPSRSP	GSSILKSFHAFDF	YRYHGHSMSDPGS	AALLDDSDLSRFG	KGDEPDSEDERRR	PLQSSQSSGSLGV	SQQTPGTPRTPRT	WAHAQRTLHGLQV	DEIRSQTDGSFNL	PPLSSPTRVPKQI	QTYSPQTKPAVSH	KTVRERSVDQGSN
MDSRSPSPRADEE	GTLSVGSPKTKKT	SGSRGYSPIKRRS	PVREFGSPGLGNV	PVSPVSSPPESRR	RPSRSLSSSLTRV	VEVQPASPPRVSA	ESGGDQSPRSNVR	KKQPESSDDEGEE	DLERNISESGLRE	HDRTRESDEEDVH	SDAGYDSADDAVA	VHRHSGSYEESLT	NLHKGKSLPKPSL	VPLDYNSSSPKIT	TLLSPPSSPRAGS	GVSQSRSFGSEDS	SSWGRRSGSWEIA	KKKHGGSDEDHAS	RSSPVRSVDSGPA	DVPMSYSGGVPEK	LVGAVSTPKRPFA	SYSHRRTTSRDLD	YSHRRTTSRDLDQ	PEAVSETEQRGGC	HPDGTSTSPTTFI	GPARFRSLDFGER
SGPAHASPTAGAV	AIVIYNSPKFNLN	RTSRHLSPNLSDP	LVSPPGSPVLSPI	RVRNPSSPRILES	EKSRSSSLDLGVD	RMEVTPSPSRTLL	___MVNSPPQSPH	TTEKEISDDEDEE	SLHRTTSLPVDAV	SSKDFDSDAENPK	LKIGGDSDDDGEL	EEEVSDSESEDER	NLEKLASIDAQLR	PGRAMDSRSPSPR	APVSPVSSPPESR	VIESASSFKEESN	STDGALSLSAPVS	DGIEEESDEDEKK	NSGGSPSADNMFQ	PMRSSLSRVSGIG	PKSTVGTPAYIAP	RFVFARTRSSPEL	SGKRPSTSSPRAD	TIQQSYTV_____	VRIAEPTSPESER	LNERILSSMTRRS
RVGGSHSPPAVDE	LDYNSSSPKITVF	SSSRFASPEDLRG	TESSEGSPIQIAS	QIPILSSPDLRGE	LFQRSFSDGNILH	CKVERTSPIRPSP	KAVVITSPGGPEV	NELADDSDDEEPG	NLYRRKSDDNLTA	GKVDEESDEEESE	TWERRLSKDDGEF	EVSDSESEDERPA	NFKKWGSLEFPLP	EHPDGTSTSPTTF	HQIPILSSPDLRG	VVSSQLSFREGDD	LNYLPNSASKVPT	HLSPNLSDPNRHY	SSRFHGSEDGEDD	__MISRSYTNLLD	RGREPKTPQALTL	PPRGKRTLRSDSP	LVARPVTEQSVLG	SDDKSSTKSGLVE	GDSVKETSPINTG	SPVREGSEEGSSP
AEVKSPSPTADAK	TDSYTDSPKKSRL	DRRRTGSPVYARQ	VPRASGSPPVPVM	SSILPSSPDSSVL	KSQRSRSVSFSPD	PVPVMHSPPRPVT	APDELLSPQHLPE	EEDEADSDDERQK	HLIRIDSGRPSFP	DDRNFDSDGESVD	EDPEDGSEDDEQA	TDESSESEDESEY	TKLKSYSAPPSPV	KRVPRASGSPPVP	RSSILPSSPDSSV	ASGGSLSFSKFSH	RQHTLRSLSSQEG	CRYPRSSDGDNRE	LDVEIGSADGHDD	RLSHSLSTKSLSL	TSRGDLTPEELKE	PNSLHRTTSLPVD	LISRQTTSLEKDI	TPMYSSTNSPRRH	LGVENSTTPAKGS	GAKRTGSTVQIKG
TMGFRSSPSAVNL	RFDQEPSPKRSRK	RANRPRSPEINRA	ALVSTGSPVVKKV	VQSNRSSPVRSSR	QRSRSVSFSPDRV	FRQYANSPARKES	LKVVLVSPPQSPV	QVRSYSSDDEDSD	QLQRFSSEPILLP	QERSLESDGEGSD	RVGVVDSDDDLAG	PADESCSEDEEEH	VQRKASSILQPDE	GGRVGGSHSPPAV	PVQSNRSSPVRSS	RKLLNSSFLDLQK	CLVPGRSKSQEFL	GLVEYDSDDNPIV	RGIPRVSEDLRDA	SAEDSGSSQPYPS	KRGGHTTPVIPFL	NCKVERTSPIRPS	DLRRNQTVGDFRS	TPMYSSTNSPRRL	RKIIGATNPLESA	SMPRVGSAANWAT
FNLRVNSPIAIGS	DRLYRASPKPARL	FRGREPSPEPLLR	DAIASGSPLPTQF	VRSSRSSPVRSVD	RFVRSDSGIDLKT	FRQYANSPARNQN	LVSPPQSPVLQPA	AREDDESDDEQKR	PLYRTSSYPEQPQ	ESDGEGSDSEEYS	NKKQPESSDDEGE	SALKSSSVNEPSS	LPPKPASAANLRE	VGHAKRSLSPQPE	PVRSSRSSPVRSV	RSSSPNSFNISTI	SDDGYSSDSILRH	GLISQSSDLSDIT	DEGSQESQDTGER	PPGVSRSIRSPGS	DPDSPRTPKSRLG	SSENGRTQLTPSH	AIERKSTEEEEKP	KQPSSPTLQERVR	MGSQGVTSPYRQA	EYHRRNSVTLDRA
TSSLSPSPYAFNE	PPISAVSPKNISG	FQQRSASPEIVEV	VEAGNGSPQIDNN	ARNSVSSPIITRN	MHNRSVSEPDIGR	HARSSASPVRDEP	EFVQVFSPTHLKM	AHLEGGSDDEGAS	RLNRTDSDADRRF	KAAPADSDAEDDD	NSVSSGSWDDWDN	GLTYSSSGSENAG	KRKKPNSEDNVPA	SAYGSRSHSPVGS	QSPINQSSPSKAP	FLAGNLSFSRARV	KLTPGISKSQEFD	QEFPDNSDEDEAD	TEEHHDSEDEFKR	PPVVSRSIRSPGS	MVVCPPTPEWKKS	SKPLYRTSSYPEQ	CLRRTLTGPW___	NLVKSQTYSPQTK	KPPEHITMPKSEP	VFSRTRSSPELTD
LSGGLESPRAEVP	GNKEARSPKEFKS	GGRRDRSPVRDGS	SPAKGGSPGNDFT	SSKQPSSPTLQER	LPKRSPSFQLRSS	RWWGNKSPDRNED	VLKSLYSPLQPSS	WTLDGESDDEDAE	NLQRQGSFTLPRP	EEEEEVSDSESED	AATDLISDDDRSV	GSTESGSTTELFA	FPVKPESLGSALL	LSASTRSSSPNSF	PLDYNSSSPKITV	FQPHVPSFFHHQT	GQPLQSSQSSGSL	VVSGPLSDASDDE	SSGQRRSLDVFEP	SPGVSLSIGPKGG	SPPRSTTPTPTLG	MDRLNRTDSDADR	NMKRNQTVSDFRS	GSTDSYTDSPKKS	NPHGPSTSPGLVG	LHSRPKSTVGTPA
GDSSEDSPAAQTP	GGSRSPSPKYQRR	FPGRKPSPALSET	TVPGSGSPPNSLE	SPINQSSPSKAPP	FKGRSSSISFPIE	DGRVPFSPGRIGA	PTKLVRSPSLLQR	KDRYKGSDDEVDR	PLARQSSIYSLTF	TNGGDSSDNEATS	TEEAGLSGDDVPR	EEDKSDSEDEDEG	EGHKHLSGLDEAV	KRHARSSASPVRD	EASGGSSSPSNKQ	LIAPAPSFHHAPA	PNPGLISQSSDLS	TKVYSDSDDNEGD	SEFPRVSQDLKDA	INQSSPSKAPPPS	PRSTTPTPTLGGL	GSSHRRTRSDFQP	MERRNSTNQESSE	NQGDSDTEEEEEV	GGVPAVTSPQVGA	HHRRAHSEVNFRL
SRHRSRSPAAADS	AEVIALSPKSLMA	QPNRHRSPSPLRS	LDSPPGSPWKRRE	ASGGSSSPSNKQF	TLERSGSFSGLSQ	HSPGQKSPHRHHK	LPEPPASPRGMGG	KSDEELSDDEPLS	PLQRTLSSLELPR	FVKEDESDTEMDQ	VKSDDESDDDDDD	SKSLSFSRQESSD	RDGKSYSTNLAFT	REEGAYSQSPREK	IEKGRKSSPSGAD	LSNASPSFSSRNP	KRPMRSSLSRVSG	MKRLRSSDDLESS	PKQLIDSEDESES	AGYGSESEADDEA	NARNLSTPPPMVR	VEELSRTDSNKEA	AKERAKTSEDENG	KEDESDTEMDQDE	GFNDGDTTPTKAT	GTKRLASEELVHD
TQQILGSPIAHKD	AEVIALSPKTLMA	NRHRSPSPLRSRK	TPPSRGSPRRIRG	HLRSLSSPGEDLR	VVPRSTSFFQHDE	RSPVPLSPARERP	SSTTLLSPPSSPR	VDADESSDDEDRT	NLARRRSFDNKPP	ILVNNDSDSELSE	LEAVARSADDSED	KNSPSQSADETDQ	NKFKSFSDPPSPS	AEANGGSRSPSPK	MTMGFRSSPSAVN	SFKSVNSFGLADV	PEKSQRSRSVSFS	ANDDHGSDGPDRV	WDSVKDSGDVPQL	SKLSSRSNRPPSP	APSPSLTPIGGGR	NLHHLRTVQIN__	SMKRTSTFPDQYI	QLGGSDTDEP___	TTPTKATSPLKDD	SMQRVASLEHLQK
DSGREQSPEADMG	PDAHPYSPKSLKH	VRVRGRSPAFNAL	GYAEAGSPTLGSS	VSGQRSSPDQPSS	RLKRSNSTSDLIV	PRRGLDSPVRRRV	SYSAPPSPVLRTS	PPDGHGSDDEGHH	HLSRMISSEPTTP	TAADADSDHEVED	ARSADDSEDDDEA	DLDDSGSEVEEDD	RLLKSPSTTSFTL	KSTVPGSGSPPNS	SASTRSSSPNSFN	AIKALGSFRSNA_	SSPVRSSRSSPVR	RPRSAGSDKQDVA	RENPPVSEDEGGA	QVKASSSEESGAV	SLSRSTTPDPQHI	ITLSDRTKSLDSS	VPIRSATINPEPV	EDTGSGTGSLSRL	AHSLRPTSPKSPV	SITRLASIDSFDS
ELDQQKSPSAHRH	INSNMYSPKQQFA	HIARAPSPSLTPI	VPFVPGSPTEPSD	SPDQPSSPHHQRR	RHYRSVSMDSFMG	VPPQPPSPVREGS	DVRVPISPGKVEG	GLNPFDSDDESDM	SLQRQFSHGHSQK	RFRDHDSDAESEV	TSPGNDSEDDDIL	SKGTSASQEESAE	VSEKSRSSSLDLG	DYFSAESSSPRYS	HRRPERSSPDLEY	SSSSSSSFARKQS	GELVQTSSSKSLW	PNVSVRSDGRDAI	DDENDESEDEEKD	IKQGSGSSVPNAA	FDSVPSTPAYNSG	SVKLVRTSSFSLP	EEKRKDTGTPPPP	GCLQSKTANVQSP	KAIARETSPDYPS	VVRRAASVASEAA
GSEEGGSPRASLT	GESATVSPKCPFG	RIARAPSPSLTPI	PQFLWGSPPIHSE	FARTRSSPELTDT	PISRSHSSAAYGA	GRREDISPPRSRA	SLSAPVSPVSSPP	NQSLSFSDDEEPV	KLKRDNSVKIESS	ELYEDGSDEEIPL	IRTLNESIDDLSR	PDPVSKSQEENWN	QWLKEASEEEDED	PAKQVISISPTYN	KSTAQKSSPPPEP	AVKALGSFRSNPT	VRMYSGSSSQPAE	DEEDYESD_____	KTNGGDSSDNEAT	KLLPSISLRASRR	SPPRSATPVPTTA	QRKIIRTLNESID	GGSRSPTHSERDV	VKKPSGTGNVAVA	KPKSAPTSPAQTE	HFHRTFSSDSVDD
QPVYDSSPSASRE	GETATVSPKCPFG	THGRSESPSSSQR	EADAGGSPALVAR	IRPNPSSPGIRMQ	DAERSKSQPLLKG	RGRPMASPPRRLY	VLSSSDSPRVGFS	EVDEVDSDDEVSI	RLLRGTSFVHEKY	IEDCLLSDNEDGT	VQRGSRSEDDQEG	DDSSSDSEDEKPA	NLEKMASIDAQLR	ASRSASSRSPTPP	PKEYQPSSPSGPD	GDNQFGSFGAGEG	ADSAEDSGSSQPY	DDDEADSDDADDA	QSRSFGSEDSKSD	PVIESASSFKEES	EFDYDGTPRHISE	NLLSRRTSLGTEG	RRERRGTTERESD	HRAPSPTRHRSPS	RNSGTYTSPSTPE	NDIRELSFHERSD
ERHRSISPPARER	GSDAEHSPKS___	IAARPGSPESLQQ	FQRGIGSPLSDTS	GLSSASSPVVKRN	ELARSASSEEASV	SIDHSPSPRRSRS	HYLPPMSPRTSHE	RDYYEISDDEWPE	KLVRTSSFSLPNS	LRDGEASDEEEEY	DEDDHDSDDDIKR	STDSSDSEDEAPS	LGSKQKSIAEIFQ	LLLPQLSWSPSVP	GQSIDDSSPSLSK	FSNSPESFLDGSP	__MVSRSYSNLLE	KRSNSTSDLIVQQ	RIPSKHSSDQDED	ASRFSQSSAALDE	SPRMEVTPSPSRT	DGRFRRTASCSDA	RERRGTTERESDD	ERSGSGTIQSPRS	PVTPTNTSPTVRK	TVQRKASSILQPD
PKVGSESPLAGPD	LNQVTTSPKSVQG	AGRRARSPAYDRG	LNSLPGSPWKKET	SSEVPSSPAQSKR	VIVRSMSFATHEK	WGEVQNSPARDSW	PTYTPESPADATR	ERYYYESDDEYIP	LLSRRTSLGTEGG	PDPEPISDYES__	IKDWEQSDDDIID	GSSSSSSEDEGEG	GLKKVDSFSRWVA	AAGYVKSVSPQPG	VIGDGPSSPKYSD	LTRLGSSFLSSSL	TKAGYGSESEADD	ADDDSDSDDSERQ	SDQDEDSLDELSG	SLSHSDSKKNT__	PSPKADTPVSTSV	LLRRPRTVPDLLS	GVSRLNTLLTLPR	QAVFSPTHKSAVF	SRSPANTSPLRHF	WHRRKHSVEIDSN
TEVQPVSPKAN__	IGDGPSSPKYSDR	RGDRFDSPRRDYG	YARERGSPDYGRG	RRPERSSPDLEYH	PASRSVSGFGWGG	ETKPPTSPLRRRQ	GVYDIHSPRIPST	LGDDEESDDELSS	FLTRTISFVEREY	KERGRESDRERER	GVKVRTSGDDQNG	GTYTSPSTPEYGD	GLKKLDSFDRWIS	STLVVASVSPPRP	SSVNEPSSPKVSC	NSVSEHSFYIESD	NGVHRHSGSYEES	DDDANVSDDGREY	EYKTAISSDESAS	RNVNSVSSGSWDD	SDDDFSTPPKKSK	APSMKRTSTFPDQ	RFIRSFTSKPKIQ	TESGSTTELFASA	KLDNLETSPAPSA	QMDRPRSRSGGDA
KNESPLSPKASVP	SVNEPSSPKVSCM	SYDRYRSPDYGRY	YGRERGSPDYGRG	STAQKSSPPPEPD	VPARSRSTADISR	LVVASVSPPRPVP	RHDDPDSPRTPKS	EEPKEESDDEAMF	LLDRQMSINSVPK	SSDDEDSDEEGKD	EVDADESSDDEDR	KKADSDSEEEEED	TSRKGSSEIISPD	DHQYPKSASPGHR	HEKAEISSPDHRR	TASWSGSFPDAYS	IDSEDESESESPP	REGLELSDESDYD	EIEDIASGDEIKV	ALEDSESLEDGER	SQDETPTPEDNPK	IYSHRRTNSGGDK	NLLRRTTIGRGPP	ISSKSPTESPPPV	DKDYDVTSPSAAT	YVPRKASDALEEL
GSARASSPVAATA	ISEVALSPKSQSS	RSNRPPSPATQPN	GYAAAGSPLPERH	KEYQPSSPSGPDP	IKSRSASDADDSA	KVSSFLSPSRLSD	LDALVDSPTKTGK	RSIISASDDEDES	RLARTPSLGGSNR	EGDGPGSDEEDKV	LKRDTSSDDDDDD	KEEKSPSTPEADD	TKTKVYSDSDDNE	VPATQVSRSPPKT	ALPSSPSSPRGRS	KKGLEHSFSIGFR	LLQVKASSSEESG	LELSDESDYDDDD	ERAYFDSADWALG	SPRASVSENGAEF	EENQIATPPSEID	LQIPARTSSAPPN	EDARSATSSNATR	REIVSPTAGGGSA	TNDDRTTTPDHQN	FVSRKASDALEEL
AAREIVSPTAGGG	QENVSFSPKNDSL	GQMRQFSPNFGVD	HASNSGSPDITSG	QSIDDSSPSLSKL	QVKRSRSYSRSPE	EDYERDSPVRKGG	LKSPKASPGPTLS	KRKLEESDDEDDD	VLLRTTSSSTTTP	SFGDSISDVEGNV	RGSKDDSDDDLMR	RRSDSSSSSEDDG	SLSKSPSLSSTQQ	YLNGEKSKSPDLS	KLSTFPSSPRSSG	QQHMRRSFSVPIQ	MATLERSGSFSGL	RDPNSDSDFDDFG	HGDDSSSSDSDTE	DDLESISARGGDA	YDSPPVTPRGSLS	PAVLLRTTSSSTT	GLPRLHTLTEGKS	AMKDSETEGNEVP	RPKKNVTSPAVMD	GVTRVNSLVQLPR
NRNREISPPARTR	GQGVSFSPKNDSL	HRRRHSSPEDDDE	RTPPRGSPRRIRG	EKAEISSPDHRRH	KRSRSYSRSPEPI	LLESGPSPPRERR	TAAWAASPNHGIV	EYGDVESDDEDSA	SLTRLGSSFLSSS	GFEEDKSDSEDED	GTTERESDDDGDD	LQSASASKLEDSD	SMEKIPSLSDLEN	RRQYSRSVSPEEK	RQPVYDSSPSASR	YRRSSASFPDVTT	PPVVPRSTSFFQH	YEVENGSDGRTKA	FYSPRESLDGRES	LFPESISGKNARG	KNKGSSTPEFPGI	AVGFERTESNVSR	AQERKPTLGEITL	SLPVSPTSSPLRQ	ATVNASTSPGSAV	KISRRLSESGLEL
HPKILQSPAAEAA	GLTEEGSPKRATN	KLDRRHSPVGRYS	IKYAEGSPLVTYS	LPSSPSSPRGRSP	PTRRSVSFGSLVQ	DRRNGLSPDRNRD	RRRERPSPDLDHH	LDDKHLSDDEDGI	SLPRTSSNVEHSR	ANGLDESDAEDDD	RRHEDRSSDDDGR	PGRESDSEAEDIE	MGFKGRSSSISFP	HNPPRYSRSPPPR	PIRQGRSSPDYGR	LESSAGSFKKVVY	KTRLKRSNSTSDL	EAAAEESDDNLQS	DIDLPPSEDEEEE	VRSASISIAGGEI	DSGLPSTPSRRWR	GEGSHRTSSIDGS	LLVRASTLPTLPS	PVPGSPTSAVGIK	NPENGGTSPTKTS	FPIRRPSSVPVID
PWEEPSSPAAFPS	PSASSVSPKRPLH	GRDRIGSPVDLDG	PEVSYGSPNRAPA	FSAEGSSPRYSDQ	DLFRSESMQLVQI	ASSPENSPERHLE	RRPERPSPDLDHR	SSLEETSDDEDED	PLERRFSEQNLSA	HSFYIESDEEDDH	RHEDRSSDDDGRG	QVVSSDSEDEYDN	SELKADSEGTDGE	PRLENFSNSPESF	HPIPPASSPENSP	ALKSILSFNWKKC	YLADDDSDSDDSE	ELTAGTSDDGQEK	VLVEEGSEDENDK	TYSSSGSENAGDG	RRNLPGTPDPDAE	APHHSRTSSMPPK	AHGREQTARSPTD	_MVLSKTASESDV	PLQSPETSPERVM	PIRRPSSVPVIDF
QEYFADSPSAGLD	PPEDPASPKPSTA	HAKRSLSPQPEFQ	FASESGSPTTGSS	NSELPSSPSSQKP	PSPRSVSSLTSNY	SKSPDLSPLRAAP	VKQNPPSPGNPTA	MRRREASDDEEEE	RLKRDTSSDDDDD	WIITLDSDEEDLP	RHGDGSSNDDDER	__MGSDSEVEKSV	QSEKDNSEIDGRD	SSPSASSVSPKRP	RDADGSSSPLVPD	TSVSIGSFKQRAM	TTRHYRSVSMDSF	SSSGRFSDNDDDN	VKLGDSSEDSPAA	VGEGSSSSGGAIT	ELTKEPTPEPEAQ	DSSLPRTSSNVEH	LLKRNQTLSSTSI	EKEASATKSDQET	ANLENPTSPKEDR	SPVRDGSEERRAR
ISADPKSPKANRG	FADFSSSPKSPLS	YGSRSHSPVGSMG	QRGEVGSPNGLSS	IELFPSSPEELEE	SMNRSDSNKQSSS	DNKDYTSPPRRIR	AGGLPQSPLSSKS	NTVVAISDDEDEM	YLSRASSGLSDDL	GEVEGLSDEEPEF	RHGGGSSNDDEDD	SPPPSASALESPT	LQVKASSSEESGA	SGFADFSSSPKSP	PNSLRVSSPDKLA	AGSGSHSFGSHEE	DATDESSESEDES	ATRDLESDIATVQ	QFGSGYSNDVEDT	GEGSSSSGGAITI	RDIHALTPPRPPS	QGVKVRTSGDDQN	RLPRVMTVAGVIS	YETASDTELNQSE	SPRSHITVPESQG	GPRRRHSFGEEEL
GQSPPSSPRASHS	TPSQDSSPKKRKT	EKGRKSSPSGADE	PRRIRGSPPIRSQ	LSTFPSSPRSSGP	IRRRSISITPEIG	GSQGVTSPYRQAS	GSSEIISPDEKMA	VIEELDSDDENEE	FLARFKSIPSIID	LSDDVRSDSEDEH	RRLKDDSEDDDDD	SKGLSESTPEIST	AAIKQGSGSSVPN	EEAVGGSRSPTHS	AGSTQVSSPLPKA	TGVPSSSFTGAGR	EKLYGQSISAVTA	DEDDDESDEDIPL	KERAKTSEDENGT	RKLSSESIGSDTS	SSEEPSTPRRLQG	STNSRRTASWSGS	TLKRVDTLNRNVS	LLDPSPTRNDNPH	DEKKKVTSPPPAA	PNARNLSTPPPMV
PVVKTSSPGADGS	GSSLCSSPKQCLA	ASTRSSSPNSFNI	MVSLRGSPVYPTV	IRQGRSSPDYGRR	SASRSASSRSPTP	SLSASVSPSRSPR	VSRSIRSPGSLPT	QKMSITSDDEEEY	SLRRTDSNGGLIR	KTDSLSSDSEEVK	RLVERGSDDDGGD	KIGESVSEHELSE	IPSKHSSDQDEDS	PQFGIGSSSPQGR	LTLDDGSSPVRNP	RLTHETSFVKAHT	GRRDPNSDSDFDD	DAQLGGSDTDEP_	APLSRRSYDRRSP	RQESSDSLVNSPP	AGAAAETPTAGAQ	IVRALRTGSCLTY	FAQRSGTRSQGSS	EKEGSQTEGLESA	TSTPTSTIPQSPQ	GRLRPQSSIKAIE
VSTTLQSPPAQSE	GVAIPISPKPISS	LDQRPDSPQRPAK	SPQFGGSPISSVG	PIPPASSPENSPE	SRSRSRSISSSSS	ILGDSVSPLRVIE	PDIARYSPSPSPK	YESVDASDDEENH	FLSRTESFSGASS	EASATKSDQETSS	RRRRNDSEDDAGR	DVCGSGSGGEQPL	YSGKRPSTSSPRA	PPSLSASVSPSRS	GFADFSSSPKSPL	AGMSSMSFKMKEL	STPVIESASSFKE	TVNSTLSDPDDSR	SDVMRKSIDVYPK	_MKNSVSEHSFYI	PPRRHRTPPSRGS	PNLLRRTTIGRGP	PLQRAATMPEIAI	KPAGSPTGSDKKC	RSSTTTTAPATIT	IIRRAGSLPARSS
ELQKRLSPDADKQ	PSKVPKSPKKA__	GSPRRDSPAPRRY	RFTPPGSPPSLSA	SLSQHSSPNVTNL	SSSRSRSRSYTPS	PGYDQRSPARAEV	TSSSALSPLQSPF	PPKKEDSDDEVPL	ELMRGFSSSDLGS	RRKDEDSDYENVA	RVVKRESDDDGGG	PLRKSASVGEWLV	SSFKEESNKVEEL	SASVSPSRSPRPL	SIPSSSSSPRNKS	NDDGELSFDYRKN	EDRGRRSVSGEDE	LETPLLSDQDAVT	LKAGHDSEDEDAH	_MRNSVSEHSFYI	ASSRSPTPPPRLP	SQFLSRTESFSGA	RPSRSSTTTTAPA	DDDSSSTDSSSDD	RAPEQMTMPKSEQ	QVFRVQSFQRKQL
RHHRHWSPSAESP	DEDLVSSPKEALS	RRARSRSPVPLSP	RTPVPGSPTSAVG	DLKADSSPGDDGS	SRSRSRSYTPSDS	VNSPPQSPHRSVS	AEVVALSPRSLLA	SALKHRSDDEDED	SLHRQSSITLTSD	RRKEEDSDNENVA	IQTGEISDDDHNL	SGKTSDSEGEERN	TKNKGSSTPEFPG	PSYSRRSRSPVNH	QFGIGSSSPQGRE	GGGLRRSFSSYPD	NFVIVRSMSFATH	DDDSQHSDQFGSG	PIKDNPSADSGSK	SVDLSASNVGLSR	SRSRSYTPSDSRS	SSNATRTSAGFSF	THNRRPTRGSDDV	LSRSSSTELSTPS	AAGVAVTQPIGTP	QIFRVQSFQRKQI
DAGLPASPVASQA	SGGSCFSPKVIKE	PSRRERSPAHKRS	KVHEPGSPDSISG	DADGSSSPLVPDS	YISRSSSVTSDVN	MDADPNSPNRAVE	GGSVSVSPPVRAH	RPADYDSDDEYIG	KLKRESSAQKLNE	RRKEEDSDYENVA	SAKDDDSDDDDSG	TQEQSDSVNESD_	SCIKSRSASDADD	FSAPISSLSPPDG	LPVSPTSSPLRQY	DNVDRNSFNNNTG	LMASRFSQSSAAL	GSPTEPSDH____	VSKSPRSIDHSPS	GLEHSFSIGFREA	ISSEPTTPKSFIV	LLKRNRTLSSSPF	NLQRSLTTEADYT	PKKFSKTDDSDDA	TASHESTSPKAQL	LSNRPGSNSKQNP
TPEVSASPKASQS	SDFISDSPKYVGN	PEPRSPSPLTKRL	GGYPSGSPSQLPY	GDSFLSSPTRNLW	TMERSGSGTIQSP	WSPSAESPPRKRR	KTEGNHSPSLEEG	SRVVDESDDEIDD	GLTRQGSGLIGTF	DGYETASDTELNQ	HKSDSDSDDDSDF	LPEESDSEEEDGK	GLHKRLSEGNLDA	AKGGYPSGSPSQL	RGTTTMSSPLHPR	AEQETGSFQKASE	KVHGDDSSSSDSD	EGDGNGSDEDLSY	VGNANLSQDEPSV	GGIPSPSGRSERP	NAEREPTPKHQVL	RAGGIRTLSDLNR	GLMRSQTGDFDHN	KGAASDTVVDNCE	LEKEPETTPQHSA	SFSRFDSFNMNDS
GSDEPASPDAEDQ	HSLRPTSPKSPVA	GRGRAASPSGSSS	EMGQEGSPSPSAA	EVKNDSSPAEGRT	MSVRSASISIAGG	NAYNQHSPPRKRA	IADSIQSPINQSS	TKVPFFSDDEETP	SLSRLSSQNNFDP	ESNEQESDNEQEE	AVEKAESDDDFVS	ETSESSSSEEEGE	NSKKYYSLPDISG	VPKVNSSKSPAKS	STGSLPSSPMRQG	SKLLSNSFARQLL	VHGDDSSSSDSDT	EEELAYSDKSIDE	LAYSDKSIDEQPP	ASANSKSAPINSS	ISEAVATPPAAES	ETNDDRTTTPDHQ	KAARLHTFSSFQK	NAVESPTKESQES	PKSVNPTRPDSGS	SMSRTNSSPGNFE
VRRGSESPGADAS	LYVAQNSPKKSSP	IRRRANSPFRRGS	SYDGLGSPIREEP	GSTQVSSPLPKAP	VHSRSASSTWNHF	QRSHSISPQRPPR	PSRKTYSPQSLQK	QDRMRDSDDEDVH	ELRRLSSDVSVPP	FESIEGSDEEDTI	IDGRETSVDDLED	TSESSSSEEEGEE	PMYKRESSLRSEN	GNPHGPSTSPGLV	KPWEEPSSPAAFP	ATSSSSSFGSKVR	GDDSSSSDSDTEK	RTPDSISDIHEVV	RGVEGESGDETLD	SLRQSLSGKSVSA	SYVPIRTPARKLL	FRGAQRTYSGGSD	EGFRRQTSNLSIL	QLPISVTKSSENL	PSKLRDTSPHNVM	KVVRMYSGSSSQP
RPTSPKSPVASAS	ADIAPSSPKMVLS	VRRRANSPFRRGS	PRSSVGSPLHAVG	TLDDGSSPVRNPS	EFDRSDSFDSRRV	PTLLDPSPTRNDN	VKSQTYSPQTKPA	TTEKQISDDEDDE	KLKRRLSVQERIS	LESGFSSDVESKY	KPERFASRDDVEL	GVISSASQNEGDD	RDGKSYSTNLAYT	FAQVHLSESPKAS	LDEDLVSSPKEAL	KPESLVSFKEESN	____MSSESVHDF	CDTEDESDEGDGP	QSNTRKSVDMGST	IDESSPSEKCAGI	KLAGLATPTPKRQ	LLSRSRTFSSSKA	FMGRTFTGSSSSK	TDKKSITDYGSPE	ATSPGATSPRISS	GVHRNRSFSGEIF
QVHLSESPKASDF	PVRPPPSPKPAVR	ASKRGRSPPLPPP	PQESRGSPHGITP	RNRDYSSPRRMRD	FQVRSYSSDDEDS	DDSNGDSPRRRPA	AVSHPPSPLKLPP	RNVIVLSDDED__	NLRRVSSFEALQP	SSDDSSSDSEDEK	FDLRDLSDDDDDY	RFGHSASFNEFRS	KVVKKPSGTGNVA	STLTGGSSSPGRH	MGQSPPSSPRASH	DFLSSSSFKSTGS	LQSLSHSDSKKNT	KNSPDSSDARRAV	CKNSPDSSDARRA	KLKSSSSELDFDR	AGLATPTPKRQRS	KKTTSRTSSFSKP	PLRRPITADSALM	LSVNSPTLDPPVQ	AFPVTPTSPRISS	MTSRKGSSEIISP
TDGMPSSPGASQR	SSLNLSSPKFGAL	PPPRKVSPIPESR	KLEPVGSPARDGR	EETKASSPEIKPS	AGKRSLSQHSSPN	ARSPTDSPSRSNA	TTSVPQSPFKTLA	PFDEDDSDDEDEE	SLERHDSGDTDPS	SDSTDSSDSEDEA	DDDAEDSDDDEDD	NQEESASEKEFEA	YKRKYESESESKP	SPRERYSRSPSPW	KNSSEPSSPAVAN	RAAYDFSFSRARS	ELPLVVSDSIEGI	AKLPEHSDESGDS	RTESNVSRDAASI	ESDDSSSEEDEPA	DPFLDKTPGPEVR	CIKHRRTASVSSD	KLSRVATVAGVLS	NQTLSSTSIAIVG	VDEEGDTSPYWNE	PIQRFASMDNLSN
GQEGSPSPSAALK	KNNKKLSPKPSKM	SPFRRGSPPPPRR	RSGIIGSPCGVLS	IPSSSSSPRNKSK	TFERSESITEAAD	DYGYRRSPRRSPY	SFPEYNSPPGCSP	SSLEGASDDEIED	NLKRNVSEEDVDA	VKSKEESDEEAKE	SKKEESSDDDSSS	VILPSMSAPEHSL	HGSKSQSSPLHDI	LETPTLSSSPKSS	IPVVKTSSPGADG	FFFSKPSFQASFE	PPPASRSVSGFGW	SDESGDSDKDASS	NTGNNDSQDSDWC	PKKESSSEESSEE	IGRWDATPTPGRV	AVDYQRTKSLLSA	KMARSVTWADENI	MMSKSYTNLLDLA	HERSLITSPLVPL	RRARALSESTNNR
TMEQPPSPAAEQT	TPTLSSSPKSSSV	SPGRRRSPLPPRR	FQPIVGSPDVTKV	FGIGSSSPQGREE	RKERSVSVEDRSS	DQFDKRSPSREFR	NSPPGCSPRKNSK	DEERAASDDEQQP	TLARPHSAETRPG	EENEYASDGENPP	SSSTDSSSDDDKP	ASKLSNSESEVYY	PSMKRTSTFPDQY	QGEDVLSTSPAAV	KSDQETSSPTEKI	KPSFQASFEPNPR	NVNSVSSGSWDDW	RGRSNNSDFGTDD	_____MSKDVIEE	GKAASGSGNDGAR	RWDATPTPGRVGD	DEEGSRTFTMREL	KLGRSKTETPRHS	GGASSPTNNNNKN	TAGAGATSPSSSS	APARRHSHAGTRT
EHNLPDSPFASPK	DPNEGVSPKLSEK	SPVRRRSPLPPRR	AISKEGSPLGFGS	PVSPTSSPLRQYE	LSNRSLSEVPTDI	VDGLRISPARSPK	PASGVFSPSHKSA	NREIVDSDDEADL	HLSRVWSNNLERQ	KRDDKESDSEGSS	STSTDSSSDDDEP	KTRTSSSVNESSF	NLEKLASIDAHLR	KGNASPSDSPTYK	YSIEPSSSPPEQK	ILINKASFKSKRR	IDQVKRSRSYSRS	AGDGGGSDGDGDI	PEHSDESGDSDKD	SGSSSSSSEDEGE	GRVGDATPSVKKN	NDVPKRTSSPEQD	ELTRVNTVPQEIS	EDDPSNTTIFVGN	SDRQNVTSPNWEY	LIGRRFSDASVQS
PDSPFASPKAVGD	RISPARSPKQSAE	VRRRVDSPIRRRA	EGEGEGSPSSRIQ	GTTTMSSPLHPRF	LSTRSQSLNSNLL	TLSNADSPRRRSG	ERYSMASPGPAGG	TIEKEISDDEEEE	SLRRQSSGVEIGS	SKKKADSDSEEEE	TSTDSSSDDDEPP	PLRKSASVGEWLI	RKRKERSVSVEDR	LPAAPTSSSPVCN	TRYSGISSPPEMK	QLKSAKSFSKYDD	KVPTRRSVSFGSL	EDEGNASDHADED	RDYDEHSRDGHKD	DDKESDSEGSSPA	SYPASSTPIPYDQ	KASMNRTSSNQAY	ELKRTKTIEDEPE	SALESPTSIPGDT	AISSPETSPERHI	SPYRNVSNRASPT
NRTLSSSPFALVG	GSGSVPSPKSQHV	SPSRTASPQIRTN	SGQELGSPDESSS	SDLDTSSPPMVRP	PVSRSLSGNQHIN	QDIGHHSPRRDVS	EPSDNLSPIQVPQ		GLPRVGSAANWSE	EDEDEVSDTE___	KKQESSSSDDSSS	SSSSSSSSDEEEE	KEVKNDSSPAEGR	PNVEVLSSSPKSP	TNKSRISSPPASP	LDSPSRSFRGSQH	SAHNLLSHSSQRD	DGEDTLSDGNPAS	ERAFFDSADWALG	EKAVSSSSLISSA	GVENSTTPAKGSA	FLGHRRTASASAD	KRPRTPTNNPTMD	SSPKSPTLKSPGA	KSPTPSTAPGSPA	RGKRGGSVSVSPP
QKATYQSPQATQG	PAIEPPSPKVSAC	MHARNRSPVDGYK	VQVGRGSPDPTDD	APPAPSSPTDEGA	YRGRSRSVDDYSY	IGDKDFSPERESV	DSPYRRSPNPVYR		RLDRKYSKIDDDY	NNDAASSDEEKSE	NGKLASSSDDSDS		HARKLSSESIGSD	GNLICGSSSPVKE	HNYGYRSSPPWQG	ALNNLQSFPRGME	PMDLFRSESMQLV	IDQDNWSD_____	ENSVPISADPKSP	KAVSSSSLISSAP	IISSPRTPDSISD	KPILGRTNSTVGG	ADLRSTTDGGGTR	SVQPSDTDLGAKT		KVIRNLSSLNYVS
AHNSGGSPNADNM	EVPAPTSPKSIRC	LRHRAPSPTRHRS	GNYIEGSPPLNET	NSSEPSSPAVANS	MRRRSESIDDDRS	GNKPSPSPQRERS	MSSLSKSPSLSST		DLERNISTNSESG	ASKLEDSDEEDAD	DEPAEESDDDMGF		DVHKGDSDEIIDK	RNPNFESNSPAPE	GKGGVVSSPSWER	DSEEDVSFSDLEE	RSVAADSWSIKSE	QKGSRVSDPFKAE	FLKSTPSLDKAMV	PIPLSPS______	DAADASTPKLEAA	GASPTRTESPGAE	MEKRESTQLCAML	DVEDSSTRGKLQE		DGDRPRSAGSDKQ
TFQAAWSPSATND	VEVLSSSPKSPTL	LSPRRSSPFLAKR	ANCPCGSPTSSHQ	SDQETSSPTEKIA	DDVRSDSEDEHED	GKTYDRSPRRGYD	ASGEAPSPSFGRM		CLSRGRSFDDAPV	DEDVSFSDLEEDD	SDSSSSSEDDGQG		KEEKEESDEDMGF	VGAEPVSESPVSQ	FTKADKSSPAPPR	RLHTFSSFQKPIE	TGSGTGSLSRLAG	KKGLGTSDIDDEE	CKTDSLSSDSEEV	QRSLSMSATPPTP	ATRLARTPSLGGS	GSPPQRTGSSSYD		ELELSDTETENSK		SHRRTTSRDLDQQ
KDYDVTSPSAATT	LEPVAGSPKTLSP	RLNRVISPERNDP	FPGLSGSP_____	SIEPSSSPPEQKL	SLGRSNSEDLTSS	TSRAKPSPDRSTG	STLSEISPRLSLN		ALERQRSLPKPFP	SRPGRESDSEAED	GGNGSLSDDDNIP		RRPKDESEEEDER	NFVGADSGSPKED	SGASSVSSPATLQ	KNLGGISFSISSE	ESPSPRSVSSLTS	NGEGYESDADEDE	EKSSRDSGDESEG	KRALSSSNVTENQ	KLAGISTPPIQKE	SPVRSRTRSPGPW		VDGISVTKASWSE		VFARTRSSPELTD
EDVLSTSPAAVRS	NRGSSPSPKLEPV	ARTRLQSPLGVEN	DSFTPGSPITGYG	RYSGISSPPEMKF	DRRRSLSNLFKEN	LQSPETSPERVME	MRVILVSPPGSPV		ELSRIGSNNEILN	_____MSDLEAPL	KYGDDNSDDDEEK		ISPKPISSAAPGA	SDVIEPSLSPNKV	DTDGMPSSPGASQ	RKLINSSFADLQK	AMPADESCSEDEE	VGAGTDSDHDEAL	MDPSYESEDSESN	RSDSSSSSEDDGQ	VSVTPVTPQNSTP	SPSPRRTTPSRDA		DDDNSDTEEGVDK		NKSREASIPKKDL
QIKRGSSPAAPQQ	VTAADLSPKEATS	GGRRNRSPIREGS	EDSVPGSPLSRAG	NETQSSSPLQATN	HMRRSFSVPIQVK	EMSMTHSPPRQVY	LPSYKDSPRKDQV		ILGRTNSTVGGDS	YDDLEASDLENDP	EESEEESEDDSNG		SSHKSDSDSDDDS	QKDQGRSASPQVV	TLTGGSSSPGRHS	SQVGRASFQKLME	NSRDGKSYSTNLA	DHDEALSDNHEEE	ESEDSESNDRRDA	QSAESESEED___	PPRRHRTPPRGSP	KVAHRRTQSAHDE		KISTSETNNICTS		RFDRRVSFGSNSS
NGARAPSPVANPI	EPGGELSPKQKMS	ENGRADSPPEEGL	SLPNIGSPGKQFS	NYGYRSSPPWQGS	QRQRSHSISPQRP	NMVGVYSPGRWSG	EVKEEPSPLEVKQ		VLGRTDSTVSEDA	EADEEGSDGEEDD	NFARAKSFDDSEQ		KAPKSPSKVPKSP	AGEQGYSDSPAGV	KAAAQASSPHNEV	AVQPAGSFGKKMT	SASMNRSDSNKQS	EHPGYDSDVDDRK	GYASDDSLDNASE	RFAGSGSLGGIFH	PLRRHRTPPRGSP	ENFIERTSSLVLA		GNPESPTKADSNI		KHRRRHSSPEDDD
KSPTLKSPGAKSS	EESEPLSPKLSDW	GRGRARSPSPIRQ	KHVSGGSPPQRTG	KAPTYSSPQRHGE	PKARSSSRTPPPE	AEKEWNSPARYPV	RAMDSRSPSPRAD		PLERQVSNIPSYD	QSLDSTSDVEWEE	YNDASGSDDDYEQ		RVKKANSEPVSAD	RSPTPKSISPRGR	RNRTLSSSPFALV	TAQSPISFDNNGT	GRAASPSGSSSRS	SDSDDDSDFADTT	TPQVNNSEDVKGR	QTLSSTSIAIVGA	KRKDTGTPPPPSA	TPRVKRTSSLPVT		KQKMSITSDDEEE		AMARVSSGLAYPE
GCQTPRSPEAKVG	TNNICTSPKEMDG	GRARSPSPIRQGR	AEGSCGSPRSIKV	KGGVVSSPSWERK	THARSPSWTEGVS	DKAKSPSPSRARS	YDEANKSPPPKNE		NLSREPSISRLRN	FRERGDSDEEDDD	PSDAELSDDDRKP		QLRKTASVGDWIL	RSRSHGSASPARR	YIELFPSSPDEAR	SMRSSSSFENLSD	SSSASRSASSRSP	RASSGLSDDLDST	EIYELSSGDEDYS	TIPTSSSGPVNVE	IEDEPGTPQDSRG	PSSLMRTSSLPVE		GGYSSDTLELGKG		LDLRNFSDIDEDL
KSPTLKSPGAAAK	ENELHKSPKNTAD	DYGRRPSPNPNHR	RYAPLGSPRRAYH	TKADKSSPAPPRD	HLSRSSSTELSTP	SRDADLSPPRKRR	PDGTSTSPTTFIG		TLARFDSISSASG	PENEIQSDVEPTV	LTKTPSSLDDDLD		VEMKNSSEPSSPA	CRAHAGSVSPVRH	EEPPPYSSPIRER	GLQTQDSFGRWIN	GSSPRASVSENGA	QDDFDDSDIN___	DLESGFSSDVESK	__MMSKSYTNLLD	QQVDLNTPKSMPT	LQELKRTKTIEDE		QLESSST______		VFQRGGSFLAGNL
AVEPDESPRAGKE	EPTKPSSPKGLIL	DAARPVSPLVRSG	SSKWVGSPNSSAK	GASSVSSPATLQN	KYQRSLSMSATPP	LDTSDVSPPRRGS	TVLATQSPQPEAK		KLTRQLSIHDNRA	KVIESESDEEEEE	LEKLNSSIDDAPK		VLSKTASESDVSI	ATASHESTSPKAQ	ESDSEGSSPASQD	_____MSFSQQGP	DNPSADSGSKSRG	QQLAIASDGSDRP	LSVGAESTDNVVP	FSTLSHSSIPDPD	SSQRGSTPDYFES	PLGHNRTTSAPST		DFGASPTRTESPG		_MHRVASAGNTSN
ERSEKYSPNAYNR	VSFRVRSPKSPEY	PPIRIPSPSRSFQ	IPPTTGSPRKNVE	LTGGSSSPGRHSR	ALKRSDSIADSMP	RSSADFSPPRRRQ	PFEALRSPIEAAA		GLARLGSKLTETE	MAIVYDSDEE___	YEESDDSDDDYSS		ILEKEASATKSDQ	SHHYDPSESPSRS	PPPGPPSSPPLPP	LTSQRPSFPPSVP	PSADSGSKSRGSS	AIASDGSDRPKDQ	IESIDESEDEDIL	GRAASRSEEPRAR	SFDGSRTPPVLEL	SAPKTRTSSSVNE		GLEHSITAPVTTH		IGGRVGSFGVSSS
EVDTTRSPKAVQD	NLENPTSPKEDRY	NDDRSASPESSTR	DYENHGSPGGSPR	YLSSVSSPGPYED	QLRRSDSSSSSED	TQEGDLSPPRKRS	TSPIRPSPILNGV		HLKRDSSLLERKA	____MPSDAELSD	SEAEYASTDDEVA		IMEKQVSFQGAKM	GLQEHKSQSPPPP	PPSVDRSSP____		____MASDSNEPS	NLTLWTSDMQDDG	STNSGSSSDSNAT	DQEESGSEKDEKE	DWHPSHTPKAQSG	WALAQRTLHGLQP		PSRSSTTTTAPAT		SHRRTRSDFQPPV
KDVYLDSPEAKQI	KSIPYSSPKVSPG	DYGRHRSPLHNGP	HGSPGGSPRGSES	NVRVLSSPGRN__	RFLRSASADSDPL	DQPTDLSPLRKAR	RYSVDMSPVKIFK		SLMRTSSLPVETE	FIQVVSSDSEDEY	ADEGYASADDAVP		SLLKSASISASKC	PGHAEASASPSAV	QSPFPHSSPDTRD		KLLFPESISGKNA	LEGDVESDDGLIK	SDDDSSSTDSSSD	RNRASGSGEIRAP	ENQRLSTPPDGEN	RMRLTRTESDPTS		ELDESDTVEPDND		RPLRQKSVDEVWR
LKTPENSPEALDD	AEVIALSPKTLLA	NSLRVSSPDKLAG	GPSSLGSPLKLLN	AAAQASSPHNEVS	HLERSASESLESI	STDFGASPTRTES	HFDSILSPSKRSE		RLTRNRSLVDMRS	AIFSDDSDEEAET	NTVVAISDDDDDV		ANSKVESTPVRPL	RRHYSRSISPEKR	PSSLNLSSPKFGA		GEHGSKSQSSPLH	RSFDEPSDEGELF	SDDDSTSTDSSSD	PRVVSHSAPIFAE	TSTPRFTPPGSPP	STVTNRTVGSHED		RFLLSPTIYRTSY		MSGRAGSFGVTSS
PPWEGFSPNANRS	KVESWASPKLQRS	YGRRGRSPIPRGG	YRRDRGSPDYGHG	IELFPSSPDEARR	GFKRSTSESTLGR	RSHGSASPARRSP	DTQLGFSPHPPSR		RLERASSYASDGE	____MGSDSEVEK	ERGKSASDDDEPS		KLSKLKSAVASLN	NKRGRPSHSPPPP	ETPTLSSSPKSSS		DQMSVRSASISIA	GELFEDSD_____	SSSDDSSSDSEDE	AIESSSSLKRQEQ	LTYESRTPVPGSP	KTTAARTSTSESG		KEDLSDTEDTKKS		QPQRVDSVRPGPG
IHAFTESPKASKT	QNLDVNSPKSVSS	QYSRSVSPEEKRY	TCSAEGSPRTDRF	KERNPSSPPKSNM	TIPRSFSIPSNNQ	LRGPLDSPSRSFR	DDNVQDSPSEAAQ		ELRRQGSSLEGAS	EVINSMSDEEEED	RWNRDDSDDDDDE		EVPKVNSSKSPAK	ICSPGQSNSPKMK	TSGAQRSSPIVSS		SRVHSRSASSTWN	SPPASPSDTATKS	SSDDSDSTDSSDS	VTKASWSEKAASF	KYDDQTTPSPGTR	_MFATRTKSLVYG		ERSHSQTFSRPNS		LIGRRFSDVSVQS
DRLHKSSPDASPR	VGADSGSPKEDGP	IRNRERSPPVRSR	SPGGHGSPNETDR	EPPPYSSPIRERY	FIKRSLSEGNLIC	AHAGSVSPVRHRN	SDDNLQSPLISRQ		ILSRVTSSITESP	AADGTSSDEEETS	NDESEDSEDDKPL		SMAKSLSFPLRGA	DDENSESDSPSDS	PAAPTSSSPVCNF		QLANEASGSADNR	TESGYVSDGYETA	DSDSTDSSDSEDE	ASGNSLSAPIKSS	TEIGGATPSDEKT	HSGDRRTIVQLFS		PSPSSATAPALVL		KVDRATSDLKNTN
RYRYESSPSASRH	STVGGDSPKERSV	YQGREYSPVGSIR	IPHAVGSPDGAKV	LNSTGSSPSQREL	GLRRSFSSYPDLS	GPPINRSPGRLVN	RYLDLPSPSDEPE		KLLRQASKLSNSE	MRDRESSDEEDDR	IDCDNASWDDQQP		SAPKARSSSRTPP	RHLSSPSSSPSLP	ERGGGASSPTNNN		ADGSTESGSTTEL	RAFDDLSDDGEVY	VASVNESEDEEEE	TAASSHSGPINSN	KTTKPDTPEGSWK	SQNTSRTNMTVLP		SPRISSTMTHLKI		SYKRTLSGGLESP
VSPEAVSPIAMKG	YRDDSGSPKHRRD	SRERRLSPSGQMI	ASSKEGSPLGLGS	SDSEGSSPASQDY	RKNRSKSVDNFDA	SDEDRASPPRSHV	DNKHLLSPPVGSR		RLPRISSVETMEA	PQELELSDTETEN	RSHREDSYDDIRC		KVEKEGSQTEGLE	__MSASSNSPIKD	IDDDLVSSPREAL		KSAGKRSLSQHSS	QSIPVDSDRAATE	LKMEKMSSDLYLP	RTSYSTSGPIASS	NSKVESTPVRPLP			TREGSWTEENEES		MYKRESSLRSENT
VAESGVSPPASTA	GRRSRSSPKDGER	GPPRSLSPTLDEF	SAQSLGSPRKSLI	PPGPPSSPPLPPP	DLGRSLSNLGPGV	DHYESASPGRSVL	SSPLYDSPPVTPR		PLQRQGSDGEGGD	DSSGKTSDSEGEE	DHSRGYSFDDTDP		_MNKLKSSSSELD	TSNSEKSQSPSPI	SQASYQSSPGTQN		NSDEATSKSEDES	LIQGYASDDSLDN	EAVEIESEDGEEG	PTESSVSSAVITS	DREDRDTPDHIRT			DSRKSMTDTTPLL		ARPRRHSGPPKLE
TRQRSLSPAADSR	GDEDTVSPKKPVT	SYRRPQSPINEPP	PEFLWGSPPVQSE	PSVDRSSP_____	YHKRSISETTVGR	ERHHSRSPPRRER	EKTTNLSPENDNV		NLQRAPSLPVFAK	LIDDDNSDTEEGV	NHEDDESEDDFSH		NKLKSSSSELDFD	DSDIAPSASPPPP	SLEASCSSPGTKE		RTTDHASNSGSPD	NEDSAKSDEDNEH	NVEDGASIDYGYP	RESNSDSEEDEVI	PRFPPGTPTSDAN			GLTKSYTITPARL		AITRRHSGPPKVE
SETLKNSPKAYEM	PDIADQSPKFSAS	RSPRPLSPRRHSI	PSTAPGSPAKSIP	SPFPHSSPDTRDF	TMKRSASWTC___	AKHVSVSPQRVII	DRYVPNSPGVQKS		KLIRQASITSITT	EYGDVESDEEDIP	TESRNHSDDDDDE		ESTKVESDNDEGD	PQLLPKSSSPPPI	NVEVLSSSPKSPT		IGVGEGSSSSGGA	GADDEDSDFTVTG	PPGPPPSVDRSSP	GFIMSASHNPGGP	VTKGDDTPDDSPA			FEDASETSSSHGG		PSRRARSRSPVPL
SPTRTESPGAESR	PQSQEVSPKSSPI	SRKRGFSPISSRK	____MGSPDQTTA	DAKSTSSPVPQLP	RIQRSLSNAQQGA	FADEVHSPDRQQP	NVPPPASPRTSQA		KLIRQASLNYAKV	EVLSDHSDAEIPG	RARDYNSDDDDND		TEGKSRSAHSLRP	SPRQRYSRSPSPW	LGLPTPSSPSLQS		GVGEGSSSSGGAI	KKKDESSDESDDS	FEVSEGSEDESEQ	QRVLSGSNILRRF	ETPESATPSKKPR			IRQASITSITTAA		HRSRHRSRSPAAA
NGEAESSPTASGP	NSIPHSSPKSSLS	YSRRSRSPVNHRR	RELDLGSPVSPLR	VQLKKSSPDLSRD	GLWRSSSIGARSH	QVEANLSPDRELR	KPAEVKSPSPTAD		LLDRQMSVSSVPK	DRRESNSDSEEDE	TIAGGDSEDDQEG		RLSKTSSGPDLTK	LISPSPSSSPKSA	GIPADASSPPVAK		LNLSNRSLSEVPT	DESSDESDDSSSE	ENNDAASSDEEKS	DNEQSLSLVSPRK	LRSRHSTPDLPPY			VSNASCTTNCLAP		SPKRANSRSPDLK
GGEEGESPEAKNR	NQEQKVSPKTKSK	SPPRKLSPVLSTK		SGAQRSSPIVSSD	RPSRSSSIGNGVQ	HQTKHESPDRGAV	GKVSRLSPDDAFE		KLSRNPSGFKGPS	PPEEKSSDEEVSE	EEWDARSWDDADL		RSSKPKSAPTSPA		NAYNRGSSPSPKL		KTEEDDSESQRLD	GKLASSSDDSDST	SKKVVYSSDKDSQ	QVLQSQSSNPSID	AEQKRLTPEPHPS			ENSDSETGIQEGP		_MERRNSTNQESS
ASHESTSPKAQLQ	SGFGVDSPKFMAG	VDIREFSPQRFPR		AAPTSSSPVCNFF	RRRRSRSFSPLPW	PNRAFHSPPRQPT	DPQTPKSPHQLTP		NLTRNRSTGLNFN	IELPEESDSEEED	YGDCDESDDDKLT		AKKKDESSDESDD		EQHAIPSSPRGTA		IFLSTRSQSLNSN	NLTLWTSDNADDA	EEVGCESGDGEDD	AATSSSSSFGSKV	EEPDSPTPKKQQK			EMGVSSTNDEEVV		MSPRDNSQIAHDV
NVDTPPSPGARID	AAEQPISPKDERI	TSFRHSSPLQRES		PPKSYSSPAVSTT	HGRRSRSSPKDGE	DGSKPDSPSRLHR	RPFPPPSPAKHIK		KLNRIGSIHLNLN	AGKSEESDEELMN	RGGGYDSDDDDDG		KTPKKESSSEESS		NLICGSSSPVKEI		FSRQESSDSLVNS	FSKTDDSDDADAD	IVEDMKSLDSQGL	RADGSLSSVALDV	FNDGDTTPTKATS			DDASSDTTEVSKL		GITRVNSLLSLPR
IVSANASPDAAVP	DPAVNGSPKSITS	RPKRPLSPVSAAA		RGGGASSPTNNNN	NFFRSKSTVAVGT	AKLYFPSPERKSP	ASRKLDSPEIHPL		HLQRVPSAKPPFT	GDDDDDSDAEGVV	RGRRHDSDDDGSD		TPKKESSSEESSE		GTRSQGSSPPKTG		TTGSSKSLSFSRQ	KEEGYESDYRPSP	ESGGYDSEDESED	KSTSSSSLGPGGL	ARSSSRTPPPEPT			LHHVSVTNKYYVV		AMPRVDSEGVMCG
EAALPASPVASQG	YSFGSGSPKSFQA	LAARTPSPSRDTT		DDDLVSSPREALS	PSPRSTSQVSSPV	DRVENESPSRPRT	DDDEFYSPRESLD		NLQRQGSLTLPRT	DDENDDSDNELVW	ARTAEDSDDDDDV		KKKKQESSSSDDS		RNLSRNSSPDGAS		SLPVSRSLSGNQH	DEKGAASDTVVDN	YDSEDESEDEEVA	ELPVSPSENPFYA	SRASMETPQVNNS			KINTSGTVLPSKS		GIPRDVSEEDLRD
HAEASASPSAVQS	LTESGESPKSNHQ	AIARETSPDYPSP		QASYQSSPGTQNE	KRERSVSDDENKD	DLGSPVSPLRNRP	DAAVEASPREVPV			DDEDEDSDAEGAV	AEEKEESDDDMGF		KNGKLASSSDDSD		PPPQLRSSPEREA		___MKNSVSEHSF	SDVDSDSDGDDTD	EEKEEQSEDAAAA	DQLESSST_____	VISDPCTPKPNPN			VGSMSITARDGAV		GFFRGTSAEQDTR
LTSTSSSPRASPT	YLGNALSPKSQYG	SIIRVESPIQGNN		IPADASSPPVAKG	TRYRSSSVGEENL		PIKANPSPSPSPP			RRPHVGSDEEEED	ADEGYASADDAVQ		KERKEESADEKEG		EEPTKPSSPKGLI		___MRNSVSEHSF	IMDAKLSDNAAAP	PFIQVVSSDSEDE	DNADSASLYDNDP	NAAYIGTPGKGIL			SIHPSATKMYRDL		LSDRTKSLDSSLI
TPGVLSSPSAEQK	TEESELSPKFSDG	KRKRVLSPSGRKL		NGLMSSSPLKSRS	SWARSSSKDLPHL		KANPSPSPSPPPK			SRYSYDSDYERGS	VNKKDGSDDDENE		DESKEKSEEETEE		SPAIPASSPTKST		RDVETSSASAPKS	HDSDSDSDGPQEY	RRTASVSSDISSI	TYNPSESNRYPQT	FPSPRLTPNESTA			NDSSSLTIFSPLI		EIRRVYSSPDFKW
TSYRATSPGATSP	SEVIALSPKTLVA	NKQRTVSPHPETP		QHAIPSSPRGTAS	MWRRSASFILDKN		NPSPSPSPPPKAR			EPEIVESDIELDE	KEEKEESDDDMGF		EKSKEESEEETDE		DEVEQPSSPSVKK		RRTASWSGSFPDA	KKKASGSDEDRAS	PAADGTSSDEEET	TAFDSPSGEYSDN	TYTSPSTPEYGDD			PTNTSPTVRKENV		RTLRKGSADQLAI
SSPREASPSATSP	PATLVSSPKSGSV	GPPRSPSPPSVNE		LICGSSSPVKEID	WFSRSISNNDSNS		EGAYSQSPREKSG			EEDVSFSDLEEED	RAPLDESDDDASA		ESGKAASGSGNDG		EPTESVSSPRSPS		DSSSHKSDSDSDD	SDLVELSDGPEEE	FKASNASSDGDES	KKRPSRSSTTTTA	PLSGHGTPKSSNV			ETKVSSTVQLGGG		SVPRGRSLDESKE
TSPRISSPRAASP	LDTVVSSPKRKLQ	RYSRSPSPWEEKS		TRSQGSSPPKTGQ	ELTRSPSKAAGMF		PRRYDDSPAEANG			VDEEDGSDEEEED	NVISDDSDDDLKS		EASKPESGEGQQ_		TDRLHKSSPDASP		QLRTRLSASKLTD	KKVVYSSDKDSQD	MMRDRESSDEEDD	KLNVSSSLQVEQP	VEGGGQTPQLRLP					SPIREGSEERRAK
VVSSSGSPIAKKI	SPGQSNSPKMKMA	YWKRPGSPVDASA		VPNQKSSPAGGRN	KRGRSYSRSPSPS		ANGGSRSPSPKYQ			SPPPPSSDNEENK	KEEKEESDDDMGL		VHDKIVSEDTTDE		PNSSPRSSPDVHN		GSPPSLSASVSPS	EDDEEGSDDVDEE	SSFTSDSEDNVSF	GLEHSFSTGFRDA	SLSMSATPPTPGT					AFTRHDSVGADEH
DSEEGTSPTASET	KVHPPPSPKSLIC	RRERQLSPGFLED		PPQLRSSPEREAQ	ENGRSRSNSPIHR		SRSYSRSPEPIKA			PVKEDLSDTEDTK	NLSSVASLDDEPK		KMEKMSSDLYLPD		QEVSPKSSPIRKG		TQRTASSSSLASS	AEEAKASDADEAV	SKINLESNDSDID	ALEESLSLVSEKH	MSATPPTPGTPVT					SFQRQFSELSDSK
ARQAAESPSALKK	AEVVALSPKSLMA	AQERARSPLFMEA		SEPGSSSPLQRTK	KNERSHSQTFSRP		RIAEPTSPESERK			NPGLGDSDGELDE			TLGKQSSLAPERV		ANSIPHSSPKSSL		PPAVNRSLSFSPS	IPLDSASDLKKKE	APPEEKSSDEEVS	TLTQSPSLKKNDT	TPPTPGTPVTPTN					GQQRQKSLDQEEL
NVRSGESPQAENA	KNLRNMSPKSEVP	AQERPRSPETWRK		PAIPASSPTKSTV	DDQRSASEDPAVE		KEEDSPSPVVSST			KEFEAGSDLEAKQ			VKLKRESSAQKLN		RSPGPWSSPRRRL		EPGSPDSISGKQC	KVEHNNSDGQDEE	___MGASSDPNQQ	SNNDSNSIVPSPT	TPGTPVTPTNTSP					RRLRDGSENGRAD
DASNPDSPVAGIS	LNHAITSPKSVQG	FRGRPYSPNQGPV		EVEQPSSPSVKKT	CISRSLSLPVINK		LPGDDASPPPDVA			EKGGSTSDTELKK			HEPKHWSFFQKLA		RSTSQVSSPVGGN		ESKNSPSQSADET	EGRDSESDEKEEY	RRTASASADIGAW	GNPASLSGKKILV	SQKRFSTPVPQRK					LPERHRSISPPAR
EIGSEISPTARYP	SPPPPLSPKLSRN	EYGRGNSPAVEKE		GGGSVSSPQSRRS	GMRRSRSSGDVRE		VDTSSLSPSPYAF			GEDSDHSDLEASV			KLRKSLSVHTGGQ		ANGEAESSPTASG		LEDLDDSGSEVEE	LYKAIFSDDSDEE	TVNSILSSDAPTA	HLKTSPSMADAAM	FDSVPSTPAHNSG					RMGRQLSALGVDP
YMAYSPSPSAPQS	GEYPVDSPKDGTL	AYNRGSSPSPKLE		PTESVSSPRSPSP	GRERSYSQSPARD		GQLESPSPRSVSS			HQYPEDSDYEDER			SSQKRFSTPVPQR		PVKSPPSSPNSST		QSLSGKSVSAGKI	IDVSGASDLDNWD	SEPNDESEDSEDD	EKEGSESYFGINE	RRKRPRTPTPGHY					GRKRERSVERGDE
DYSPRRSPYAGRS	KAETPSSPKSETS	TPERARSPSPEPI		KAIPNSSPRSSPD	KRARSRSRSVSSQ		EATESHSPGQKSP			LDRTRDSDEEDVH			KQEKGESTSQDVA		SPQYQPSSPRSRA		IQNQETSNSNPKP	PGIEAPSDEDDFI	NQQGGYSSDTLEL	LDDESRSNASDAP	ENVNAGTPEPENK					SSGRTSSGTGTSP
LVYGGASPRAFSS	IHRTETSPKIDES	ERARSPSPEPIYD		NSSPRSSPDVHNK	ARSRSRSVSSQPL		LNSDLPSPSSQNP			VKDDQDSDHEEEH			TSKKKASGSDEDR		DDSTNVSSPSRVK		GAMLRLSGSNEPL	DADEDESDKSKSE	RTDSTVSEDAPKE	SPTPSPSSATAPA	EEKSPSTPEADDK					SHRRTNSGGDKPL
	RQMPGRSPKNRRR	SLGRSHSPQKDEI		FATPPSSPTGPGR	SRSRSVSSQPLSG		PTAETVSPPTSDS			DQDDEDSDSERSR			KDEKLQSASASKL		SPRHRRSSPPPSK		MNKLKSSSSELDF	KSEGDDSDA____	EEGNEESEDGDDR	ALVLSNSGKRIDQ	GNEEPKTPIHGGS					GMVRQLSIDQFEN
		NLSRNSSPDGASK		WSATGSSPAKAAS	KVKRSPSGVANTT		RRVNLDSPPGSPW			AATGSESDHEENP			FPSKVHSDNNLVE		HSFQEPSSPKMMK		TNSGSSSDSNATS	RTASVSSDISSIS	RLKEGESADEELK	GASLSRSTTPDPQ	SGRLALTPVNPTP					IPARTSSAPPNLD
		APRRPPSPSPSTS		NKRVPSSPSYPKQ	YLKRSESAQFNMS		ILPEPRSPSPLTK			NIGGRDSDEETNI			LQIKRGSSPAAPQ		LLTSTSSSPRASP		VSGELESSSESTS	FESVQPSDTDLGA	SSSATTSSDKGKS	TVPSSGSLHLRQR	VKQKLSTPPGSVL					PMMRMLSSTKLPK
		KFARQKSPQGLHK		HEDNPSSPLKNLS	NVGRSLSFNSRHA		RRAKLQSPEPRSP			HQEAASSDEEQED			RPPKSYSSPAVST		PTPGVLSSPSAEQ		SDESDDSSSEEDE	KASNASSDGDESD	QSPPPPSSDNEEN	ASETSSSQGGLTN	LENDPTTPIIRAE					GFERTESNVSRDA
		VPKRTSSPEQDDV		EVSPKSSPIRKGP	VSERSRSSSLDLG		QSPEPRSPSSRTK			EDDVSFSDLEDDD			LYTKLHSIPRRGS		PTSPRISSPRAAS		ESSDDDSSSTDSS	SSDGDESDKKEKK	EPLQSPSHDVNRS	SRGHSKSRLSHEE	NDDRTTTPDHQND					TTRRTASLVLPRD
		FPGRPHSPERFVP		STSQVSSPVGGNQ	ERSRSSSLDLGVD		KRANSRSPDLKLL			RYEEENSDSETGI			WLTKTPSSLDDDL		NRNNGNSSPGGHG		DSSSTDSSSDDDK	QLSEQLSDEDIGT	AREEAGSEDVDPA	KLSNSESEVYYEA	SENEEPTPKYGSG					IKPRVPSSVPVNV
		TEERVASPLSNPR		VKSPPSSPNSSTR	SHLRSSSEDSLPG		RQPERPSPDLDHH			RKLSNNSDPESPV			AEGKNASLSGYEC		SRNNGNSSPGGHG		ESSDDDSTSTDSS	EEEDSNSDDGFSE	EEEQVASADAASE	ASETSSSHGGVSN	__MRMSTPARKRL					PKRRQYSRSVSPE
		SSPRSPSPLPSAA		SENLSSSPSIGDR	DRRRSSSSSPLYD		RRPERRSPDLDHH			SSSSSSSDEEEEV			ESDKSKSEVHDDD		PLPPAISSPETSP		DSTSTDSSSDDDE	DAFAQLSDAVQNS	RYGGRSSRDAPTS	CSKLSSSSLGARS	LFSEPLTPPGNHR					NRLREGSIDQVSA
		DQGRSASPQVVED		ESRAGSSPIFNIG	MLLRSSSSPLLKQ		KQVISISPTYNLG						LLTKCKSFDELLE		EEPLPASSPPPPP		KKKQESSSSDDSS	NLESNDSDIDSNK	DAIGTSSEDGYIG	SKLSSSSLGARSL	DLSGLNTPTSSNR					YHARKLSSESIGS
		PKHRRDSPPHKTS		DSTNVSSPSRVKS	KYTRSISTSQVGA		GFGTPISPVPLNS						VMSKLPSIGRKSP		SLDTVVSSPKRKL		SSSSDDSSSDSED	EKPEVLSDHSDAE	EVIHETSSDEGWQ	___MSASSNSPIK	IGLAPRTPVRSS_					TPHRGRSNNSDFG
		PRARIHSPSPESQ		FSAPVSSPQKSKR	FPKRSISLPHDQA		NGSDLPSPSDRPA						SLKKSISNPSHLA		RRRSSSSSPLYDD		SEDTDDSDSDSDA	NNVYEESDDSDDD	PAAEISSYDSPRI	WFSSSKSSKKISL	GGDPTPTPKRRGR					GAGRKFSFDETDR
		SRERDPSPYRRHE		FSTPLSSPTNFQD	GDRRSNSMFDPFA		HVASEDSPLDHEE						IESKEKSLSKSPQ		IPSAETSSPTKEA		DTDDSDSDSDADK	SDSVNESD_____	SLNLRFSLDGEKN	VFPLSSSAPKQEV	FRWLTKTPSSLDD					SFSRQESSDSLVN
		PSGRYVSPSRYSG		RNNGNSSPGGHGS	LMARSSSEVSIVN		RRGGRRSPEPSGL						SKEKSLSKSPQKA		QLLPKSSSPPPIP		DPLLHGSISDSGT	___MGVSDTDDYQ	NPDPNSSEDPDST	VENESPSRPRTRE	GSPHGITP_____					GSHRTSSIDGSSL
		VPRRRDSPSYTAR		LPPAISSPETSPE	LRRRSISITPEIG		RSYDRRSPVPSYT						RNKKAKSLENLID		ASSVGASSPAVPT		DAHLSRSSSTELS	YMEPETSDGGSVT	KHQEAASSDEEQE	DDIDSDSLATN__	MEEGCQTPRSPEA					HHSRTSSMPPKDL
		VRSRTRSPGPWSS		EPLPASSPPPPPP	YSMRSSSSFENLS		ERKKAASPPKAVA						STKKSNSGPLSKH		THTNYGSSPQSYT		ENPLAGSGSHSFG	KKRSSDSDDHDDS	KKNVHESEDESEQ	EEENSDSETGIQE	SLAPIFTPPRTVS					SRNRDYSSPRRMR
		ILNRATSPQTGSQ		GEPNTSSPRRGSA	TGARSMSFVGTHE		PESKKASPPPRKV						EPIKKSSGPQSGG		KNQVEGSSPSYLP		PLAGSGSHSFGSH	EGDGYPSDGGADS	SSKPNASNDATPK	DVATSRSEGASTS	TDLGAKTPKDVKI					RKERDVSEDYAEE
		TPSRDASPDGRNH		AKISPSSPHKGKD	VNERSSSSSSGSS		PRRKPASPPQRSP						KKRKNRSKSVDNF		ISPSPSSSPKSAV		LGKLRKSLSVHTG	SDGGADSDDNLQS	NIYDGESSDEAQD	TVLPSKSSKLILS	ASDFPSTPVDLND					DEDRLESD_____
		PARRSPSPRRSPS		FPRIISSPTIEKR	KLHRSSSSSSSSS		ASPPQRSPIGRRG						ILEKLNSSIDDAP				SSKYQRSLSMSAT	__MGASSDPNQQD	KELGPTSSDVQGD	RLVGSMSITARDG	RNQNPTTPRTWFD					VGVRFGSQAAPAA
		KSTRRESPRPDVL		RRSSSSSPLYDDH			PPPPARSPAGASK						SLEKNNSFGSNSS				SDSDVDSDSDGDD	PNQQDGSDEQQRR	DVPLKVSEDGQKC	SDEDSISEFILKN	TSGSLKTPENSPE					NSRRTASWSGSFP
		LYGRAHSPEEVRE		PSAETSSPTKEAA			RSASSRSPTPPPR						PMRKSVSLNNLSQ				SRLLPPSLSFHPP	VKSGHISDPGFGK	SNDDDDSHDEL__	___MSFSQQGPRS	DQENSQTPRAGER					KTNRTSSNVGMAG
		EISRELSPGFDVL		SPRHLSSPSSSPS			SGGSSFSPRVVKE						DVPKRTSSPEQDD				SRHDSDSDSDGPQ	QQGGYSSDTLELG		ERSSSSSSGSSRK	SPGHGRTPSGIAG					EMKRVASAGLRTD
		GRHRGYSPPSGRG		QVEGPSSPARRKR			ERTTVDSPSHASL						GGWKESSY_____				LETGVPSSSFTGA	PGELRNSDAALPT		SKKSSSSSKVVRE	DIETEKTPRPKSP					KEMRRRSESIDDD
		YERRIPSPPHPPV		AVSLPSSPHEFRR			GKEPSKSPSKATK						NLSKKISNISLTG				LRRSDSSSSSEDD	DVDEDESDADEEE		IDRLSISIGGEIS	QAAEIRTPGTPQN					ISQRRNSEEVGDV
		MVGREASPAHELK		LLPKSSSPPPIPT			RGSAGDSPPQQSP						LSNKKRSSDSDDH				TRRFAGSGSLGGI	ASHNQVSDNGVKV			NEEAPPTPQHPLS					SFRRIPSSASLSK
		SYSRSPSPSRGRS		SSVGASSPAVPTN			RGRDKYSPVQHAS						SNKKRSSDSDDHD				DQIARQSSSASQS	KRKLEESDPDVFV			RWSGINTPRSTFG					SFSRNISSAATSQ
		PRHRRSSPPPSKG		HTNYGSSPQSYTV			SPVQHASPVKTEA						KYRKTKSLTKEEI				IARQSSSASQSDS	DIELDESDTVEPD			PLDEFATPPSSPT					CRGRIFSRSPPYH
		GRSRSNSPIHRED		NQVEGSSPSYLPG			LPQLSWSPSVPEP						SISKLLSNSFARQ				RQSSSASQSDSVS	PIRQSLSDGSLDT			PKAAPPTPVSSGI					PPQRTQSTDGGYS
		GRSRSNSPIHRDN					PRSIDHSPSPRRS						RKLKTVSSNVEIP				FDGGNGSLSDDDN	RSPLPRSDADD__			NPNPTPTPPPPKA					QTQRTASSSSLAS
		QRQRERSPTPVYD					IKNLVQSPDPKSN						KLNKIPSLPSNSD				EKLQSASASKLED	KETNEASDDVENE			FLFPLSTPATSTF					RALRTGSCLTYES
		SKLRDTSPHNVMG					TEPPKKSPPSDGG						KWQKSSSFNSQRS				KKQSLDSTSDVEW	RRPTRGSDDVFLD			VEVTPVTPQEALK					EHRRVPSTVAIEE
		SSPRAASPQTSYR					GSGTIQSPRSPST						NSPKSVSSAVAAA				RNQTLSSTSIAIV	TPSGNYSDAGTPR			PKTGDETPVTISV					VSSRQNSGPIAPI
		EGARSPSPEPIYD					TIQSPRSPSTQSP						_MQKSTSSSSLGP				ADRFLRSASADSD	SSKLQESDEDDGD			PRARNDTPSPESG					PHRRTHSLDQIRA
		SPARDHSPPPYNG					VPANPPSPVPEGS						SLQKKKSAPTTPI				TVRSGCSRSIANL	KKKHGGSDEDRAS			RRIRNDTPSPESK					DADRRRSLSNLFK
		SRERSYSPRTGRE					KKVAPASPGDAPH						DSEKTSSGGDNTY				DDYNDASGSDDDY	SNNDYNSDDNDDR			DCFYLHTPAMVTP					TSQRQRSHSISPQ
		HYSRSISPEKRYS					QSILVQSPRKLAK						CIVKSSSLPNIGS				KLKVIESESDEEE	AEEEEESDKSKSE			HTPAMVTPKHFEN					RVVRRGSESPGAD
		SPSRSRSPVPSRP					ASSNSNSPPLSPS						SDKKAKSADHLPP				HSEGRDSESDEKE	SSATTSSDKGKSS			VLDMPVTPTAEIR					KHRRTDSTGSTTS
		QRDRSYSPDERYY					SNSPPLSPSLGNR						RIQKQSSLLSKLT				EQSPPPSASALES	GELFDDSD_____			TTTITSTPTSTIP					SPYRHRSHEVCSH
		RRDRSYSPDGRYY					LAQAVFSPTHKSA						KSAKSFSKYDDSL				EDESDKSKSEVHD	SGSDSDSDPLPLK			CHDDSATPVKAQT					GSIRGTSVELPSG
		YYDRNRSPPPHPP					GQYSSRSPQYPPP						MLTKSKSSSGESS				GSDQEESGSEKDE	EDEELDSDPQPIT			SLSRSTTPDPQLV					GYYRRSSASFPDV
		RSSRASSPVLSEK					GYVKSVSPQPGYA						TKSKSSSGESSAT				LHSLKKSISNPSH	MGGSAISDDWEFT			PRSGPRTPDQANK					KIDRVESSLKEST
		SDERDASPVTVLE					GRLSNASPSFSSR						SNAKSISSAQFFG				ARHLERSASESLE	PASEKPSDEKPPA			KKREVQTPNPLLT					ERERRRSEENNAL
		KAGRNFSPLDHGR					EYGGGRSPSMRKE						VSRKTLSISAKKK				LLFFTPSSSVSSN	DDDDDGSDRDVKS			TPNPLLTPSATPG					YPTRGGSGDGSML
		ENLRAKSPELVAV					ERRGKYSPDGYRG						ESDKSKSEVDEED				FFTPSSSVSSNVV	RHDSDDSDLDVKD			PGATGLTPRIGMT					CFSRQNSSSSATS
		GEKRNQSPEIEED					DHGNGHSPNPRRL						TMRKTASKAKPVS				PGRNRASGSGEIR	DSDDDGSDRDVKS			HKDRSPTPKSISP					SNVRVLSSPGRN_
		RECRALSPENYAV					KPEEIDSPGYAAA						SHLKRDSSLLERK				HLRHVESMSHLPS	QSSEPNSDEDADE			PSPRRTTPSRDAS					KRNRTLSSSPFAL
		RGGRDYSPRRSPY					DLDDPKSPSEKPR						TIEKMQSIPENAF				RSFIKRSLSEGNL	VIHETSSDEGWQE			DPNAPPTPKKPKP					EIHRHGSIQPSTA
		RGSRALSPPPRSS					DGPVGQSPQEVRK						AVKKETSGLFRFG				ANKIGESVSEHEL	YAEEAGSDHQYGE			EVKHDRTPPRSSR					EGIRRVSSLSNAT
		PPARQQSPLSTPS					EWISSKSPTESPP						DASKIPSKSESDD				ISVTKASWSEKAA	ARKNVISDDSDDD			VTQPIGTPRGRGR					GIRRVSSLSNATA
		SKGRKHSPSPDER					SKSPTESPPPVNE						IPSKSESDDSRVE				GSPLRKSASVGEW	KEGQQVSDNGDDE			VAEATETPTHNRR					KMKRDTSFQKKVE
		VSKRGRSPPPPPP					PPYGRLSPITDPT						PRVKRTSSLPVTP				SHENMGSGSEKIA	RQALSESDEDEPL			QLKLAPTPPEWEH					NRKRALSSSNVTE
		QISRRNSPVDRNK					ATQVSRSPPKTTH						PERKVESLPAPPE				VPPTESSVSSAVI	AGSGSDSDEPQEY			VLALTDTPSSTAS					NGHRGSSGVHSNG
							NGEKSKSPDLSPL						DFQKTKSLLNVSV				VDPMRKSVSLNNL	TVKAVGSDGLADG			PVDEFSTPLSSPT					SFSRFDSFNTNDS
							RQVAYNSPAERQA						SSKKVASEDKSGV				NGGFIMSASHNPG	AFCSQASDLGFEM			DEETPSTPKADAL					RPSRHDSDSDSDG
							RMDGRFSPVGGGR						QGEKTASELDGAN				RNISTNSESGGSI	PCVTSDSDIAPSA			GRSVLDTPVSSTR					PAKRQVSFQGVGR
							YRRNRPSPDYGRH						RRSKSLSKSPEPR				ETKAEESASEDSE	GGVEFDSDNDNVN			VQERAPTPESPDN					GGIRTLSDLNRPS
							TSFSVPSPRMSSL						QGRKHDSDEDDHE				VEEDETSESSSSE	IYDGESSDEAQDR			EKEPETTPQHSAP					QIARQSSSASQSD
							IAQQQKSPGSDVS						YNDKDDSDEAEAD				EDETSESSSSEEE	PHILKESDTDDQD			QRERSPTPVYDDP					VYRRTASSNNEQR
							RGRNYYSPPKRRQ						_MKKNYSFGSGSP				DETSESSSSEEEG	NRVWNLSDVLKMH			FRVIPSTPQGKDG					GYGRKPSYGQEEG
							PPRYSRSPPPRGR						KLIKKVSQINSAQ				PPPAATSSSSSFG				NEIKGLTPPEDYT					YGRRTESDEYGYG
							DYEGKESPRKVDL						KLVKKVSSINSAQ				PAATSSSSSFGSK				QEKKDVTPLREMK					GSIRKDSFRDNDN
							SDHTGNSPSSRRK						PILKQKSGIENAA				TGRADGSLSSVAL				VSANSSTPRTVLK					AEERTYSDGIFAE
							DLINLNSP_____						LVGKSPSLNPRLL				VPRPSRSSSIGNG				GRSKTETPRHSSG					PIERHKSFDEDDI
							EPVDTNSPLKPAA						AVLKSASFPSNST				DVNSPKSVSSAVA				NLAPPSTPLHNAA					PELRRLSSDVSVP
							VPGFRKSPEHEAF						GLRKISSLFHRSP				LGSQVKSDSFSTD				KPAAEKTPVAAGK					FYDRNASIDIPLD
							SDSLVNSPPKMGD						APSKEGSVHVTLP				PEHGRRSRSSPKD				SLSRSTTPDPQRI					GDQRVHSEGRDSE
							QNPVSTSPGSGVI						SGFKGPSNSFGAN				___MQKSTSSSSL				NSAAPGTPSSAGS					SIPRRGSAANWAG
							LENFSNSPESFLD						AIKKSWSFDSDKS				SNPNSRSQSFKDN				QAGPGQTPQLRLP					EPPRPASADAPGV
							RKDPGYSPRQRSR						LKRKPESEDEAEI				GIRPNASVSDLAK				GVFNAGTPRVGAT					GFDRQASWGNPIG
							SRNQEYSPPGRNR						RSQKAVSLPSSPH				DMRFGHSASFNEF				KAGPLKTPQNSP_					ANLRRVSSFEALQ
							RNWEQHSPRGRSR						KLRKAKSELEAAI				TRDFLSSSSFKST				MLKRPRTPTNNPT					AETRPGSSQLSRF
							GLREGASPSHPAL						TLKKSISTPFMNT				VTRSTGSVSSARS				LPPDTDTPKTTSN					EKSRERSHDRPRE
							FSSSPKSPLSPEK						SPRKRYSRSPSPW				EFTYNPSESNRYP				SFDNNGTPADTVK					DQGRGRSRDREYD
							ARSAPVSPVSSTT						KASKSSSFSSYGK				RFDSISSASGVDH				YDSSHGTPGRSFE					SFIRRCSISSSAV
							AVGGSRSPTHSER						LDEKEGSDEDSIS				LSESRRSLSSSVA				RSSLSVTPSASPL					ESSRMGSFILTLS
							TKHKRNSPSPSDE						SLSKLNSGSLPSP				SPCIVKSSSLPNI				LNSNYQTPPPPYP					SSDRRGSYGSSGG
							HKRNSPSPSDEGR						TNSKKSSSSSKVV				DIKQRLSESDSKT				SDQTSQTPKSTGS					GMRRAFSEGDIKT
							ITSLPVSPTSSPL						NMEKRESTQLCAM				RLSWARSSSKDLP				AELIPSTP_____					TTSRTSSFSKPDS
							GLKHDASPQFGGS						DTIKVGSVGGRGG				SLQPSSSVSGTPL				RRSISITPEIGDD					KHRRTASVSSDIS
							GQGLHQSPENGDY						FMGKELSVVIFQS				VVMLTKSKSSSGE				HHQLSPTPQLSRY					HHRRAGSTDIDQF
							SAAPGASPVIDFS						KETKVSSTVQLGG				KFSNAKSISSAQF				EPTEAKTPDESSE					HAERDLSIERPDL
							NLDEPVSPSFRVN						SFRKLLSSRTVRY				SISNNDSNSIVPS				VSGIGSTPPPKRR					QSERNYSGPLQYR
							GRIFSRSPPYHRG						IMEKLSSALPKDY				EEESDKSKSEVDE				RRKRARTPTPGHY					DYQRTKSLLSASV
							GKVGHDSPFHEDL						FIEKGRSSTPSQS				VEENGRSRSNSPI				WNDKSETPKNSMS					TAPRRSSQGSPLR
							AEKAPKSPSKVPK						MDSKDSSVPLRDQ				TLPSNVSMSKMER				KYYKSPTPSKYYK					GMVRQLSLDQFEN
							SVSPSRSPRPLSP						ISHKIPSSAPSDR				FLRTGGSSSDLAK									GAPRKVSGPLDSM
							RSSGGRSPGYDQR						KFRKLSSRDNSDQ				DPKNERSHSQTFS									GSLRRQSSGVEIG
							YQGGSRSPPNEEI										SKIPSKSESDDSR									SSDRRESNSDSEE
							PSATCFSPEPAAD										SLNQEESASEKEF									LRRRRGSNEVPGE
							SDILPNSPSKLLA										NKDDQRSASEDPA									PVPRVDSSGEVCG
							EIGGIPSPSGRSE										KRVILPSMSAPEH									SHKREKSGAQPII
							EEGKQVSPVNRSS										SNGNPASLSGKKI									KGERGKSASDDDE
							ADLMVNSPPQSPH										TRPDSGSDSDSDP									GHGRTPSGIAGSV
							GELMGQSPPSSPR										PDSGSDSDSDPLP									SMNRTSSNQAYYV
							DDQTTPSPGTRRP										PGNDSESQSAAKD									NIERKRSFDERSF
							APISSLSPPDGSA										__MVSRSYSNLLD									NIERKRSFDERSL
							PSESKNSPSQSAD										PLIYAGSLSKQKS									RFQRNFSNLEVWS
							ATILPPSPPKSLQ										APALVLSNSGKRI									GPERRDSKPEVAI
							TPGIQTSPTQAGT										HAYLKRSESAQFN									PPRRIPSYQGLLN
							IAADGDSPQQNVP										EDASETSSSQGGL									GHRRTASASADIG
							RRTPMESPHHRYG										SPSHLRSSSEDSL									KHHRGVSVPDLAE
							KVNSSKSPAKSSP										RQASKLSNSESEV									DVERQKSQYLGSK
							RTVESDSPTLKGS										APKTRTSSSVNES									SIARVYSGEYYQQ
							ASITAESPRVETS										DLEAGGSSSRLSL									RDLRANSGELSRI
							PTDSPPSPGDFGI										DDDDENSESDSPS									SESRHGSGEDETI
							DDDGGRSPNSMGE										ASAVLKSASFPSN									KSYRDDSGSPKHR
							NMYVEQSPQGLEN										VPFPKRSISLPHD									YRRRRRSRSFSPL
							RPMIRRSPFPQRD										EDASETSSSHGGV									VRNRRKSADFVET
							RSSMNDSPASRLR										RRRQALSESDEDE									IFGRTDSTVSEDA
							NSVNLPSPTPKQN										TIAATGSESDHEE									TVNRQCSSGLQAV
							ITEEPDSPTPKKQ										RRAVAGSGSDSDE									RNKRVPSSPSYPK
							HAAAEASPAQGKV										AVAGSGSDSDEPQ									MSSRQDSDVDDDF
							PHGPSTSPGLVGP										IFGDRRSNSMFDP									LKTRQRSLSPAAD
							GVPAVTSPQVGAQ										_____MSASSNSP									SFSRARSGTLSFY
							TPTKATSPLKDDE										EILMARSSSEVSI									PQTRRRSYEEDYP
							TTRNQASPGSQPS										TLLPITSSSFNLR									VFGRAVSLGDSLG
							AFTHARSPSWTEG										TVDDIDSDSLATN									GYNRQASSQGYDR
							LPPPPLSPLHRDS										TTAARTSTSESGA									SFSRYDSFSSTHD
							SAKVEESPLVDDG										SPTLVKSASLEGE									SILRQKSDEVTST
							EDGGGYSPQQLRK										EPTGARSMSFVGT									PPQRTGSSSYDGL
							DDLGRYSPLTSRN										KAEAVGSSSGRCS									EMKRVGSAGLRTD
							GTVEIESPITKQQ										PPTLKKSISTPFM									RRKRERSVSDDEN
							SSAFSPSPRSYST										LKKASKSSSFSSY									RGRRAGSRSPLPR
							GAGGPNSPQQSRR										EGSDEDSISEFIL									KRKRDDSDADEES
							ADNGNQSPVQSKK										NFVNERSSSSSSG									KDERIVSANASPD
							ESKADKSPDTSSD										FVNERSSSSSSGS									QESRAGSSPIFNI
							TASSGLSPASKKF										NERSSSSSSGSSR									PFGRVLSSTESFI
							PKSAPTSPAQTEQ										STNSKKSSSSSKV									PVKRDRSIEHEER
							KTANFPSPRLTPN										EKKLHRSSSSSSS									KMKRGRSYSRSPS
							LESLPRSPHKSAS										KKLHRSSSSSSSS									GFRRQTSNLSILD
							SNDYELSPTSILD										LHRSSSSSSSSSD									SIRRQDSFEMRLP
							VQGTDNSPIENRG										HRSSSSSSSSSDE									TFSRPNSEFDDFP
							GVPAVTSPQVGAK										RSSSSSSSSSDEE									VNERHHSRSPPRR
							ESDYRPSPPSRPK										SSSSSSSSSDEEE									AHRRTQSAHDERE
							AERWITSPLSGHG										RVIDRLSISIGGE									FIERTSSLVLAEI
							AVVSEHSPRTPQP																			NPTRPDSGSDSDS
							IVEEEASPRELKH																			__MRNISFSSDEE
							LTTQPLSPASSSR																			STRRVESFFRVIP
							RLSWGRSPSNKQS																			RVKRTSSLPVTPI
							VKPIPLSPS____																			TAERDQSGGEEET
							VTPTNTSPTVRKE																			FVDRPPSREAPAA
							RSPGSRSPANTSP																			RYSRERSYSPRTG
							GVGPPRSPSPPSV																			RTGRERSYSQSPA
							ITHQPASPRFPSG																			PKRRHYSRSISPE
							LKGLRHSPTLSGT																			RGSRHDSDDSDLD
							RIPKIASPSLPPP																			RGRRHDSDGDDDG
							EIQYTKSPGPEAQ																			AWGREVSDLKARY
							REQTARSPTDSPS																			DKVRRLSLSEQEL
							RSNAVESPTKESQ																			TASRRSSFSEKSS
							PKFGALSPVNTNP																			YSQRDRSYSPDER
							RERYSRSPSPWEE																			SYRRDRSYSPDGR
							NFPDLPSPTPETR																			RDGREPSYDRDMA
							EIKEEKSPSTPEA																			RFPRIISSPTIEK
							EADEAASPDVESL																			GHNRTTSAPSTLA
							LDNLETSPAPSAV																			DDSRRNSDASVNP
							SDEDRASPPKRNV																			GGDRRRSSSSSPL
							PKIEGYSPPPSPP																			GDRRRSSSSSPLY
							GYSPPPSPPSRID																			PKTRTSSSVNESS
							NKEKIASPAPPFW																			DIPRTKSAPIDRL
							LHLQPMSPTTMKQ																			RGLRKISSLFHRS
							STGKLNSPDSGQD																			TIGRRASSSFSES
							GDLSVNSPTLDPP																			SFKRQISSVKGAR
							LTGDGASPGKIFI																			VFERTESGVSRDA
							NEPVLVSPRKTSH																			VRNRRWSGSNYDR
							IPSTETSPQSAEP																			RRLRRRSISITPE
							RSDVQDSPRTRPN																			PTGRQNSGPQPPL
							IRKTDASPGDLRK																			PPQRRSSHTLLPP
							LGKGNASPSDSPT																			FATRTKSLVYGGA
							GKRNIPSPFQPPP																			RGGRAASFNLIPS
							QCVKAPSPNDDFA																			RSSRPVSSRSNAT
							DPSTTASPRILHQ																			___RRNSIFQRLK
							WFEEIQSPTSVDG																			FGPRLLSSLSRNS
							VVKTPKSPCSALK																			SMVRLISSMSRFR
							PKKNVTSPAVMDP																			VCKRERSEELEPL
							TVNASTSPGSAVA
							EIEAPASPSSSGY
							HQPTPQSPPPDLL
							SASALESPTSIPG
							LSSSPKSPTLKSP
							IQEPQLSPTEKLN
							HCGGIDSPRWPSD
							AQETTESPRTLED
							RFVVPESPQMDLS
							VASKPQSPLYSDN
							NINLIHSPRGQPQ
							RGRDGPSPDFGRG
							RGRDRLSPEYGRG
							RGRDRPSPDYGRG
							YGRDRRSPDYGRG
							SPLKSRSPGYGNK
							GYGNKPSPSPQRE
							PEEKAYSPNVTPE
							ELSTPPSPPPRPP
							EKSLSKSPQKATQ
							VSYEDISPIGTN_
							RSYSGRSPQGWYR
							RRPPSPSPSTSRA
							VNPKPNSPAPRRP
							LPPPLQSPETSPE
							EVGSEDSPSNAER
							WREFDRSPEPEIK
							PLLSPPSPPEEKV
							SIPGFDSPLNVKM
							RVVTPTSPSPTLP
							PMPLSQSPNPGED
							EESTSYSPSSGSA
							KGSTATSPIWRSP
							SPEALQSPNNETA
							PWAFYKSPSKL__
							RVRSPKSPEYDEY
							LEASCASPGTKEA
							NSVGPESPGSSGR
							VEDPPASPCVEAL
							SNIGTISPGQKIS
							FQKDIPSPAIPAS
							HDNPNHSPRNGAD
							TGGNPESPTKADS
							KNEEVHSPVLQRQ
							QSLSLVSPRKASM
							SVSSPRSPSPLPS
							GPIITQSPQKQAT
							AEPVSESPVSQKA
							RYISMLSPQSLKK
							____MPSPVDVSQ
							EKKKVTSPPPAAT
							EYSGQKSPVSQFN
							DLQLDASPTKSEI
							LLGEARSPNVKHV
							DSVTAESPPGPGA
							SGNSGQSPNPNPT
							VSEEGLSPRQVTA
							EGKEPASPPKITN
							VIEPSLSPNKVEA
							TDDKAKSPSPSRA
							RFYDRHSPVSRRN
							SHTAPPSPTKRHT
							NGGESHSPASSSR
							QVDYTESPRWKVG
							PSEKVESPQETKD
							STVGCESPTSHIR
							SEELPVSPSENPF
							NRSLENSPSCASN
							DSPLPPSPPLASV
							EQGYSDSPAGVAE
							KRLVGHSPEPVAD
							LPTVANSPLKDGQ
							ARNDTPSPESGPN
							ARIHSPSPESQLK
							IRNDTPSPESKAR
							MRSGQLSPSNSGN
							TIPPPRSPQPQKS
							TSTIPQSPQSGPP
							ERTAFDSPSGEYS
							TDLSCASPSK___
							FRRFLLSPTIYRT
							TCTSNASPPSLAS
							QIQAPPSPRDGGD
							GDHQVASPEHTNV
							VLFPDNSPSKHSL
							RRAGSRSPLPRSD
							RNHKDRSPTPKSI
							PTPKSISPRGRRA
							ASPARRSPSPRRS
							KSQALQSPTVDGG
							GGSEPESPPQLG_
							PEDPVKSPPSSPN
							NADHRYSPDFDHS
							NQEYQKSPQPRSE
							TPELTRSPSKAAG
							GRSYSRSPSPSRG
							QEHKSQSPPPPSS
							GNNTVTSPLKSRE
							PEEPLQSPSHDVN
							SHDVNRSPRVSVG
							DGDGRISPFHSPG
							VHAFPLSPSSLLR
							GGDQTISPSKASL
							VPAGSVSPLSSVV
							PEVDPNSPNKLVS
							GSTPPLSPRSSSG
							RAPTPESPDNSIK
							TVPSQESPGHSVK
							TGPYWESPRKLVD
							RLQTRRSPEYGRA
							PLDIRISPGQQLQ
							PNWKQASPTPGVL
							ASPSATSPREASP
							FPVTPTSPRISSP
							KDEQWRSPQSSNR
							CEDQQLSPCLSKS
							DEEGDTSPYWNEK
							RPEGARSPSPEPI
							DLTCGDSPTFGRG
							ERSLITSPLVPLA
							SSDKPQSPSDHLK
							GSAIPVSPTKNVI
							SKSLSKSPEPRNS
							LHELLLSPPKCGD
							AGAGATSPSSSSA
							NQDLLQSPEHVTG
							STSSAKSPSLPPP
							VAGGFVSPNLEKT
							EELLAASPELSST
							RGGGGYSPPHRRS
							SPPHRRSPPFPPY
							RGRPSHSPPPPLH
							HGRQQFSPHHVMP
							LKTPQNSP_____
							GFDGVRSPIPWLD
							APLVGKSPSLNPR
							SLDDCASPFDIPR
							ENSESDSPSDSLR
							AVGTAQSPISFDN
							TGRVAASPVWEGK
							HQLPQNSPNPNDK
							SVTPSASPLKAYH
							MSASSNSPIKDKE
							SGDSLDSPTGDLD
							LPPALASPENSPE
							QYPKRDSPPSSIS
							NSEKSQSPSPISV
							EKSQSPSPISVLI
							TGGKPESPTKADG
							RFFTFDSPILPFD
							EDRGVVSPDQDSL
							DIAPSASPPPPLS
							GRYMAYSPSPSAP
							SPSAPQSPHIAAG
							GSTVEHSPPLDEP
							QQPVPKSPTPSTA
							ATSVPASPIIKVV
							PSSSPTSPTLLPI
							SSFNLRSPETKTS
							LNSLNESPEYRTG
							SFLTPPSPPPPST
							VEGSSRSPGDLPA
							EHHHQLSPTPQLS
							RRESKKSPSSASA
							SEKFVESPSKMHP
							GRQGHISPASAEA
							GSTTPVSPLQKSN
							DQGTAVSPIMSQK
							RKRYSRSPSPWEE
							RQRYSRSPSPWEE
							NNSDPESPVSPLL
							DPESPVSPLLTSD
							NSGSLPSPPLPDG
							AATTPASPSLSKL
							ARPNGQSPRVFYG
							GRKHSPSPDERSP
							PSPDERSPQERGT
							PSKYYKSPTPSKY
							EAAAPPSPPPPPA
							KARKVPSPPKIMI
							RMSEPMSPNPRTP
