# Supplementary material for: Comprehensive Phosphoproteomic Analysis of Pepper Fruit Development Provides Insight into Plant Signaling Transduction
Source: Int J Mol Sci. 2020 Mar 13;21(6):1962. doi: 10.3390/ijms21061962 (PMC7139842; doi:10.3390/ijms21061962)
Supplement: Supplementary file 1 [file ijms-21-01962-s001.zip › Supplementary files/Table S5.xlsx]

## Sheet: Sheet1
Table S5. Statistics of quantified kinases in the development of pepper fruit.
Protein	Protein Name	Amino acid	Sequence window	MG/IMG	Br/MG	MR/Br
A0A088BHA3	Mitogen-activated protein kinase kinase	T	PPDEVNLSKFLTESGTFKDGDLLVNRDGVRI	1.59	0.12	0.64
A0A0U2Q299	Putative serine/threonine-protein kinase	T	PKDFDKELAPAPEPATPKKTEQETPVPASQE	1.022	0.549	0.519
A0A0V0HMC5	Putative MOB kinase activator-like 1-like	T	PSGSKGAQLKKHIDATLGSGNLREAVRLPPG	1.335	0.535	0.658
A0A0V0I4E2	Mitogen-activated protein kinase	T	CDFGLARVTSETDFMTEYVVTRWYRPPELLL	0.914	0.383	0.753
A0A0V0I4E2	Mitogen-activated protein kinase	Y	FGLARVTSETDFMTEYVVTRWYRPPELLLNS	0.924	0.395	0.741
A0A0V0IA15	Putative calcium-dependent protein kinase SK5-like	T	RKGTGGGVGRRTIRNTLNLGEALGLVQSEEN	1.206	0.538	0.542
A0A0V0IFJ8	Putative shaggy-like protein kinase NtK-1-like	Y	FGSAKVLVKGEPNISYICSRYYRAPELIFGA	1.468	1.062	0.589
A0A0V0IQT7	Putative inactive receptor kinase-like	S	SGETELYSLEQLMRASAELLGRGTIGTTYKA	0.924	0.531	0.749
A0A0V0IS49	Putative serine/threonine-protein kinase-like	S	SCFGLMKNSRDGKSYSTNLAFTPPEYLRTGR	0.839	0.305	1.179
A0A0V0IW13	Putative L-arabinokinase-like	S	LSFLKSLAGLDALVDSPTKTGKHTIREQKAA	0.928	0.77	0.764
A0A0V0IXF4	Mitogen-activated protein kinase	Y	RVAFNDTPTAIFWTDYVATRWYRAPELCGSF	1.079	0.445	0.593
A0A0V0IXF4	Mitogen-activated protein kinase	T	LARVAFNDTPTAIFWTDYVATRWYRAPELCG	1.079	0.445	0.593
A0A0V0IXH9	Putative serine/threonine-protein kinase KIPK-like	S	VKDVTSKRAMKRPMRSSLSRVSGIGISEPVS	1.118	0.617	0.471
A0A0V0IXH9	Putative serine/threonine-protein kinase KIPK-like	S	KDVTSKRAMKRPMRSSLSRVSGIGISEPVSL	1.118	0.617	0.471
A0A0V0IXH9	Putative serine/threonine-protein kinase KIPK-like	S	VTSKRAMKRPMRSSLSRVSGIGISEPVSLKQ	1.118	0.617	0.471
A0A0V0J037	Putative LRR receptor-like serine/threonine-protein kinase-like	S	AVVSAEDLMTSRKGSSEIISPDEKMAAITGF	0.87	0.492	0.625
A0A0V0J037	Putative LRR receptor-like serine/threonine-protein kinase-like	S	AEDLMTSRKGSSEIISPDEKMAAITGFSPSK	0.78	0.426	0.705
A0A1U8DV71	probable leucine-rich repeat receptor-like protein kinase At5g49770	S	AQEAVKKSDPFATWDSVKDSGDVPQLKGVKC	1.046	0.357	0.711
A0A1U8DZQ2	cyclin-dependent kinase F-1 isoform X2	S	DEDSLDELSGRRDPNSDSDFDDFGPTKVSTT	0.987	0.643	0.578
A0A1U8DZQ2	cyclin-dependent kinase F-1 isoform X2	S	DSLDELSGRRDPNSDSDFDDFGPTKVSTTEH	1.021	0.749	0.518
A0A1U8DZQ2	cyclin-dependent kinase F-1 isoform X2	S	LPVPPSELRIPSKHSSDQDEDSLDELSGRRD	1.012	0.634	0.678
A0A1U8DZQ2	cyclin-dependent kinase F-1 isoform X2	S	PLPVPPSELRIPSKHSSDQDEDSLDELSGRR	1.012	0.634	0.678
A0A1U8DZQ2	cyclin-dependent kinase F-1 isoform X2	S	ELRIPSKHSSDQDEDSLDELSGRRDPNSDSD	0.981	0.455	0.708
A0A1U8E253	protein CASEIN KINASE I-LIKE 3-like	S	PYVAEASDRIRPNPSSPGIRMQFKSPTNRNI	1.157	0.395	0.738
A0A1U8E3R3	uridylate kinase	S	FSAVRYKPLPPISAVSPKNISGDDDENDDGD	0.894	0.785	0.618
A0A1U8E4L7	CDPK-related kinase 3	S	RSTPRRFFKRPFPPPSPAKHIKASLARRFGH	1.11	0.574	0.551
A0A1U8E5G8	serine/threonine-protein kinase SRK2B	S	EEEDEYDKQVKQAHQSLGDVRLS________	1.259	0.154	0.557
A0A1U8EDB6	pyruvate, phosphate dikinase 2 isoform X3	T	GMHAAAGILTARGGMTSHAAVVARGWGKCCV	1.22	0.702	0.692
A0A1U8EID6	serine/threonine-protein kinase prpf4B-like	Y	DFGNAMFAGKNEITPYLVSRFYRAPEIILGL	0.986	0.403	0.562
A0A1U8EID6	serine/threonine-protein kinase prpf4B-like	S	_____________MASDSNEPSRRKHHRSPP	1.585	0.699	0.688
A0A1U8EIT4	phosphatidylinositol 4-kinase gamma 7-like isoform X1	S	KPENAYLANSSSGHRSANEQLPVSSSFVKVA	0.929	0.635	0.652
A0A1U8EJ21	serine/threonine-protein kinase STN7, chloroplastic isoform X1	S	SALRLQRKIIRTLNESIDDLSRKRKSLWWSR	0.947	0.252	0.615
A0A1U8EJ21	serine/threonine-protein kinase STN7, chloroplastic isoform X1	T	NALASALRLQRKIIRTLNESIDDLSRKRKSL	0.947	0.252	0.615
A0A1U8EKT2	Nucleoside diphosphate kinase	T	EGKGVVTTGRKIIGATNPLESAPGTIRGDYA	1.032	0.587	0.635
A0A1U8EKU6	myristoylated alanine-rich C-kinase substrate-like	S	APAAAPEETEAPAPASEPEPVPQEEEKKSEG	1.055	0.486	0.541
A0A1U8EKU6	myristoylated alanine-rich C-kinase substrate-like	S	GQYVEKAETYLHQYGSGGSTPASAPAAAAEE	1.55	0.454	0.498
A0A1U8EKV0	probable LRR receptor-like serine/threonine-protein kinase At1g14390	S	ISSYNISLPPKVGSESPLAGPDQFTSVKQAE	1.04	0.267	0.785
A0A1U8ES94	LOW QUALITY PROTEIN: eIF-2-alpha kinase activator GCN1	S	ITGLDARRIAKLPEHSDESGDSDKDASSG__	1.108	0.405	0.624
A0A1U8ES94	LOW QUALITY PROTEIN: eIF-2-alpha kinase activator GCN1	S	FKVAGTSGKAHLEGGSDDEGASTEAQGRAII	1.106	0.548	0.619
A0A1U8ES94	LOW QUALITY PROTEIN: eIF-2-alpha kinase activator GCN1	S	RRIAKLPEHSDESGDSDKDASSG________	1.082	0.4	0.617
A0A1U8ES94	LOW QUALITY PROTEIN: eIF-2-alpha kinase activator GCN1	S	LDARRIAKLPEHSDESGDSDKDASSG_____	1.05	0.407	0.63
A0A1U8EVK9	Non-specific serine/threonine protein kinase	T	DFGLGNIMRDGHFLKTSCGSPNYAAPEVISG	1.27	0.831	0.684
A0A1U8EWT2	mitogen-activated protein kinase kinase kinase YODA-like	S	SRPLICARENVKAITSLPVSPTSSPLRQYEP	1.085	0.583	0.73
A0A1U8EWT2	mitogen-activated protein kinase kinase kinase YODA-like	T	GVTKETYPRSFDGSRTPPVLELHSGGRNISP	1.13	0.322	0.726
A0A1U8EWT2	mitogen-activated protein kinase kinase kinase YODA-like	S	ICARENVKAITSLPVSPTSSPLRQYEPARKS	1.046	0.542	0.733
A0A1U8EWT2	mitogen-activated protein kinase kinase kinase YODA-like	S	ENVKAITSLPVSPTSSPLRQYEPARKSCYLS	1.08	0.608	0.811
A0A1U8EWT7	calcium-dependent protein kinase 1-like	T	DSNPLPVQDKPPEHITMPKSEPKEEEKPKKP	0.912	0.496	0.574
A0A1U8EWT7	calcium-dependent protein kinase 1-like	S	NPVVGGGKKGLEHSFSIGFREALKL______	0.797	0.427	0.694
A0A1U8EWT7	calcium-dependent protein kinase 1-like	S	KPKKPEKPAEMKRVASAGLRTDSVLQKKTGN	0.694	0.256	0.64
A0A1U8F1E3	uridine-cytidine kinase C	S	DDLKTKLSLDEDLVSSPKEALSRASADRVAW	1.135	1.557	0.858
A0A1U8F1E3	uridine-cytidine kinase C	S	PDDLKTKLSLDEDLVSSPKEALSRASADRVA	1.026	1.534	1.202
A0A1U8F2I7	serine/threonine-protein kinase OSR1-like	T	TSENVDFLKGSQLRKTASVGDWILESKLMPP	1.047	0.526	0.518
A0A1U8F2I7	serine/threonine-protein kinase OSR1-like	S	ENVDFLKGSQLRKTASVGDWILESKLMPPSR	1.047	0.526	0.518
A0A1U8F2I7	serine/threonine-protein kinase OSR1-like	S	SGPLMLPNRASANSKSAPINSSGGFKDSLDD	1.08	0.406	0.48
A0A1U8F2W0	phosphatidylinositol 4-kinase beta 1-like isoform X1	S	QKLLSLTSSPPAVNRSLSFSPSAGSSLPQDD	0.836	0.342	0.601
A0A1U8F2W0	phosphatidylinositol 4-kinase beta 1-like isoform X1	S	VDQEPPRKKEHRRVPSTVAIEEVKLAALKGE	1.123	0.526	0.946
A0A1U8F364	SNF1-related protein kinase regulatory subunit beta-1	S	HALRTRVVSADLMVNSPPQSPHRSVSPLLFG	1.197	0.409	0.545
A0A1U8F364	SNF1-related protein kinase regulatory subunit beta-1	S	TRVVSADLMVNSPPQSPHRSVSPLLFGPQVP	1.197	0.409	0.545
A0A1U8F370	SNF1-related protein kinase regulatory subunit beta-2-like	S	SMDGRDGELMGQSPPSSPRASHSPFMFRPQM	1.029	0.686	0.595
A0A1U8F370	SNF1-related protein kinase regulatory subunit beta-2-like	S	MDGRDGELMGQSPPSSPRASHSPFMFRPQMP	1.068	0.781	0.503
A0A1U8F370	SNF1-related protein kinase regulatory subunit beta-2-like	S	VQESMDGRDGELMGQSPPSSPRASHSPFMFR	1.068	0.781	0.503
A0A1U8F3L5	Mitogen-activated protein kinase	S	QNNNCEKRTVSTTLQSPPAQSEGSENYNARS	1.075	0.758	0.485
A0A1U8F617	PTI1-like tyrosine-protein kinase 1 isoform X1	S	NPASHADGYQKGSRVSDPFKAEAEKAIPTIE	1.163	0.529	0.864
A0A1U8FAF1	diacylglycerol kinase A-like	S	FGNNNNKGKNQSLSFSDDEEPVPSADNNSTD	1.318	0.563	0.453
A0A1U8FAI2	probable serine/threonine-protein kinase DDB_G0280111 isoform X1	S	QEIQELKQALAARTPSPSRDTTRNQASPGSQ	1.027	0.836	0.693
A0A1U8FF22	MAP3K epsilon protein kinase 1-like	S	SGRGRENNNLESLPRSPHKSASKKVGGAAST	1.099	0.506	0.722
A0A1U8FJE5	probable choline kinase 2	S	ERKRFLSAYLNSTGSSPSQRELEKLVQEVEK	0.779	0.364	0.838
A0A1U8FK72	serine/threonine-protein kinase HT1-like	S	SSLAPERVVEAVEIESEDGEEGDVIDIDPRI	1.753	0.449	0.372
A0A1U8FK72	serine/threonine-protein kinase HT1-like	S	___MEPVRFTLGKQSSLAPERVVEAVEIESE	1.295	0.303	0.635
A0A1U8FKU5	serine/threonine-protein kinase HT1-like	S	ARLQRNPTTNKQRTVSPHPETPVPDTFKEAR	1.007	0.52	1.103
A0A1U8FKU5	serine/threonine-protein kinase HT1-like	T	PDTFKEARSSQKRFSTPVPQRKEYEKKIVSK	1.189	0.47	1.007
A0A1U8FKW3	Non-specific serine/threonine protein kinase	T	LSALSQQVRDDGLLHTTCGTPNYVAPEVLND	1.568	0.403	0.589
A0A1U8FLN5	Diacylglycerol kinase	S	HDPSSQFADEVDEVDSDDEVSIDEERRKFGA	1.176	0.519	0.912
A0A1U8FM00	calcium-dependent protein kinase 2-like	S	KSPGPEAQLPVRPPPSPKPAVRYDTILGKPY	0.892	0.789	0.614
A0A1U8FM00	calcium-dependent protein kinase 2-like	S	VHSNGPHRTEIQYTKSPGPEAQLPVRPPPSP	0.784	0.53	0.725
A0A1U8FQD4	inositol hexakisphosphate and diphosphoinositol-pentakisphosphate kinase 2-like isoform X1	S	VSEPVQPTEGLTRQGSGLIGTFGQSEELRCV	1.069	0.492	0.578
A0A1U8FQD4	inositol hexakisphosphate and diphosphoinositol-pentakisphosphate kinase 2-like isoform X1	S	DATRALVPRSRPGRESDSEAEDIEHAEKLRQ	1.002	0.885	0.568
A0A1U8FQD4	inositol hexakisphosphate and diphosphoinositol-pentakisphosphate kinase 2-like isoform X1	S	QLQDLLDATRALVPRSRPGRESDSEAEDIEH	1.015	0.883	0.548
A0A1U8FQD4	inositol hexakisphosphate and diphosphoinositol-pentakisphosphate kinase 2-like isoform X1	S	TRALVPRSRPGRESDSEAEDIEHAEKLRQVK	1.007	0.885	0.568
A0A1U8FU98	1-phosphatidylinositol-3-phosphate 5-kinase FAB1B-like isoform X1	S	HPNGEATDEKSLSRLSSQNNFDPQASEEVQQ	1.017	0.421	0.77
A0A1U8FW63	uridine-cytidine kinase C isoform X1	S	PDDLKTKLSIDDDLVSSPREALSRASADRRT	1.137	0.403	0.82
A0A1U8FW63	uridine-cytidine kinase C isoform X1	S	DDLKTKLSIDDDLVSSPREALSRASADRRTK	1.167	0.401	0.741
A0A1U8FW63	uridine-cytidine kinase C isoform X1	S	_____MAQDTLSNADSPRRRSGLLRDQVQLV	1.24	0.647	0.885
A0A1U8FWR1	leucine-rich repeat receptor-like serine/threonine-protein kinase BAM1	S	SIPGDTKDHHQPTPQSPPPDLLSI_______	0.891	0.329	0.661
A0A1U8FX40	probable inactive receptor kinase At2g26730	S	DGGGYSFDLEDLLRASAEVLGKGSVGTSYKA	0.844	0.558	0.58
A0A1U8FX40	probable inactive receptor kinase At2g26730	T	EGQTPQESRGSPHGITP______________	1.205	0.528	0.478
A0A1U8FXD0	SNF1-related protein kinase regulatory subunit gamma-1	T	_______MVMEEGCQTPRSPEAKVGMQVEDL	1.308	0.615	0.637
A0A1U8FXD0	SNF1-related protein kinase regulatory subunit gamma-1	S	____MVMEEGCQTPRSPEAKVGMQVEDLWDI	1.392	0.717	0.788
A0A1U8FXS4	pantothenate kinase 2	S	GGTYWGLGRLLTKCKSFDELLELSQRGDNRT	1.26	0.446	0.913
A0A1U8FXS4	pantothenate kinase 2	S	LDFISSKQLHCGGIDSPRWPSDAPPSENAVI	1.421	0.917	0.577
A0A1U8FY75	dual specificity protein kinase YAK1 isoform X1	Y	IDFGSACMEDRTVYSYIQSRYYRSPEVLLGY	1.126	0.527	0.726
A0A1U8G0Q5	serine/threonine-protein kinase BLUS1	S	VVQRKGRFQVTAADLSPKEATSSFFNPVHGG	0.943	0.256	0.706
A0A1U8G1R2	serine/threonine-protein kinase BLUS1	S	APRRSSQGSPLRKSASVGEWLVDSKLMPPCQ	1.031	0.397	0.877
A0A1U8G1R2	serine/threonine-protein kinase BLUS1	S	CTAPRRSSQGSPLRKSASVGEWLVDSKLMPP	1.029	0.404	0.87
A0A1U8G1R2	serine/threonine-protein kinase BLUS1	S	SGPLMLPNRASGNSLSAPIKSSGGFKDSLDD	1.053	0.348	0.743
A0A1U8G330	probable serine/threonine protein kinase IREH1	S	TKVSNSSVTEESEPLSPKLSDWSRRGSEDML	1.143	0.555	0.618
A0A1U8G330	probable serine/threonine protein kinase IREH1	S	LMESFSQKDFQPIVGSPDVTKVSNSSVTEES	0.833	0.356	0.629
A0A1U8G3H5	serine/threonine-protein kinase HT1	S	KSLDVQLEKHLSRVWSNNLERQNNQRPKEVW	0.989	0.757	0.573
A0A1U8G3K8	receptor-like serine/threonine-protein kinase ALE2	S	MTDTSLVHKSIPGFDSPLNVKMTLSSSELKS	0.788	0.328
A0A1U8G503	probable inactive receptor kinase At1g48480	S	FGSARMFDLEDLLRASAEVLGKGTFGTAYKA	0.844	0.558	0.58
A0A1U8G5I7	Non-specific serine/threonine protein kinase	T	DFGLGNIMRDGHFLKTSCGSPNYAAPEVVSG	1.377	0.755	0.704
A0A1U8GA98	calcium-dependent protein kinase 4	S	KNKNNQDNEQSLSLVSPRKASMNRTSSNQAY	1.122	0.579	0.751
A0A1U8GAD8	probable serine/threonine-protein kinase At4g35230	S	SCFGLMKNSRDGKSYSTNLAYTPPEYLRNGR	0.955	0.355	0.629
A0A1U8GAD8	probable serine/threonine-protein kinase At4g35230	T	SHVMLGIPKNEEAPPTPQHPLSAMGDACSRM	1.166	0.686	0.491
A0A1U8GCW6	lysM domain receptor-like kinase 4	S	IVYALSKSIDLFSDVSEEGLSPRQVTAR___	1.194	0.434	1.19
A0A1U8GCW6	lysM domain receptor-like kinase 4	S	SKSIDLFSDVSEEGLSPRQVTAR________	1.169	0.466	1.128
A0A1U8GCW6	lysM domain receptor-like kinase 4	S	RKVKKEKYSDVERQKSQYLGSKKGSFDKDVE	1.51	0.569	0.766
A0A1U8GD08	serine/threonine-protein kinase EDR1	S	DASFKTYNPKLNKIPSLPSNSDSGVPYPRQN	1.148	0.185	0.621
A0A1U8GDV6	PTI1-like tyrosine-protein kinase 1 isoform X1	S	KAEESDPSHENELHKSPKNTADGYQKGTKAS	1.01	0.534	0.55
A0A1U8GL90	serine/threonine-protein kinase STY46-like isoform X1	S	RKNFNAKEEIPAEDSSRRHDITHIPIHEVIF	1.09	0.448	0.708
A0A1U8GL90	serine/threonine-protein kinase STY46-like isoform X1	S	VRKNFNAKEEIPAEDSSRRHDITHIPIHEVI	1.09	0.448	0.708
A0A1U8GLZ9	calcium-dependent protein kinase 1-like	S	RPVKPKKLVEMKRVGSAGLRTDSVLQKKTGN	0.994	0.253	0.662
A0A1U8GLZ9	calcium-dependent protein kinase 1-like	S	HPVTVGGKKGLEHSFSTGFRDALKV______	0.932	0.234	0.813
A0A1U8GMZ8	probable inactive receptor kinase At1g48480	S	GNVGKSFNLDDLLKASAEVLGKGTFGTAYKA	0.807	0.459	0.587
A0A1U8GNX4	calcium-dependent protein kinase 21-like	S	TITYEELKSGLARLGSKLTETEVKQLMEAAD	1.327	0.969	0.365
A0A1U8GNX4	calcium-dependent protein kinase 21-like	S	RYGAGRRSGNQEYQKSPQPRSERSYQPQPQP	1.369	0.64	0.518
A0A1U8GXD8	casein kinase I-like	S	DASRRRNSGPLIYAGSLSKQKSPLRNDSTSK	0.937	0.327	0.56
A0A1U8H2D0	probable serine/threonine-protein kinase WNK4 isoform X1	S	KEKGKVDARRLTRNRSLVDMRSQLLHKSLVE	1.264	0.294	0.674
A0A1U8H3K0	dual specificity tyrosine-phosphorylation-regulated kinase mbk-2 isoform X1	T	EDKFVMIEASDRQNVTSPNWEYKAERWPIAT	1.027	0.483	0.763
A0A1U8H461	probable serine/threonine-protein kinase WNK3 isoform X1	S	FLLSDEDSGNVGRSLSFNSRHAGNYVITPFL	0.906	0.196	0.825
A0A1U8H4U0	probable serine/threonine protein kinase IREH1 isoform X1	S	LMESFAHKDIPHAVGSPDGAKVSNCSATEES	1.159	0.629	0.537
A0A1U8H4U0	probable serine/threonine protein kinase IREH1 isoform X1	S	GAKVSNCSATEESELSPKFSDGSCRGSVDML	1.187	0.599	0.655
A0A1U8H662	proline-rich receptor-like protein kinase PERK9	S	SGRSGGYILPATLVSSPKSGSVSLKVQESTP	1.012	0.592	0.837
A0A1U8HB06	probable inactive receptor kinase At5g58300	S	EGCSYNFDLEDLLRASAEVLGKGSFGTAYKA	0.903	0.736	0.57
A0A1U8HB64	probable receptor-like protein kinase At5g15080 isoform X1	S	NGSHASPYRHQLPQNSPNPNDKP________	1.063	0.831	0.581
A0A1U8HDS6	Phosphoglycerate kinase	S	GFLLQKELDYLVGAVSTPKRPFAAIVGGSKV	0.784	0.466
A0A1U8HET1	Diacylglycerol kinase	S	_____________MGSPDQTTAAAGKSPSSS	1.225	0.565	0.586
A0A1U8HFI8	calmodulin-binding receptor-like cytoplasmic kinase 3	S	SPSRFSMSPKLNRIGSIHLNLNQALKATQNF	0.866	0.289	0.952
A0A1U8HIA7	serine/threonine-protein kinase EDR1 isoform X1	S	GASTSEPRRLRRRSISITPEIGDDIVRAVRA	1.102	0.337	0.651
A0A1U8HIA7	serine/threonine-protein kinase EDR1 isoform X1	S	LFPLSREHMRSQKAVSLPSSPHEFRRQDPEG	1.021	0.461	0.703
A0A1U8HIA7	serine/threonine-protein kinase EDR1 isoform X1	S	SREHMRSQKAVSLPSSPHEFRRQDPEGGGQV	1.021	0.461	0.703
A1IKU3	SNF1-related kinase	S	DFGYSKSAALHSQPKSTVGTPAYIAPEVLSR	1.137	0.766	0.4
A1IKU3	SNF1-related kinase	S	LKICDFGYSKSAALHSQPKSTVGTPAYIAPE	1.732	1.67	0.171
A1IKU3	SNF1-related kinase	T	FGYSKSAALHSQPKSTVGTPAYIAPEVLSRK	1.192	0.864	0.334
B5B3R3	Glucan water dikinase	S	VYKNKALRTPFVKSGSNSILRLEILDTAIEA	0.945	2.64	0.567
M1CT49	Mitogen-activated protein kinase	S	EGSENYNARSLLKSASISASKCVEVKRRNTE;PNKANYSARSLLKSASISASKCVVVKRRNAE	1.354	0.664	0.539
M1CT49	Mitogen-activated protein kinase	T	LARVSFNDTPSAIFWTDYVATRWYRAPELCG	1.15	0.519	0.522
M1CT49	Mitogen-activated protein kinase	Y	RVSFNDTPSAIFWTDYVATRWYRAPELCGSF	1.15	0.519	0.522
S4WIQ7	probable inactive receptor kinase At1g48480	S	SSLRVTQEQSDSVNESD______________	0.857	0.258	0.698
S4WIQ7	Ovary receptor kinase 27	S	FGSDRSFDLEDLLRASAEVLGKGTFGTAYKA	0.835	0.586	0.591

## Sheet: Sheet2
Amino acid
T
T
T
T
Y
T
Y
S
S
S
Y
T
S
S
S
S
S
S
S
S
S
S
S
S
S
S
S
T
Y
S
S
S
T
T
S
S
S
S
S
S
S
T
S
T
S
S
T
S
S
S
S
T
S
S
S
S
S
S
S
S
S
S
S
S
S
S
S
S
S
S
T
T
S
S
S
S
S
S
S
S
S
S
S
S
S
T
T
S
S
S
Y
S
S
S
S
S
S
S
S
S
T
S
S
T
S
S
S
S
S
S
S
S
S
S
S
S
S
S
T
S
S
S
S
S
S
S
S
S
S
S
S
S
S
T
S
S
T
Y
S
S
